# Supplementary material for: Molecular mechanisms of coronary disease revealed using quantitative trait loci for TCF21 binding, chromatin accessibility, and chromosomal looping
Source: Genome Biol. 2020 Jun 8;21:135. doi: 10.1186/s13059-020-02049-5 (PMC7278146; doi:10.1186/s13059-020-02049-5)
Supplement: Supplementary file 2 — Additional file 2: Table S1. Regressions of significant TCF21 binding QTLs, chromatin accessibility QTLs and chromosomal looping QTLs. [file 13059_2020_2049_MOESM2_ESM.xlsx]

## Sheet: bQTL
idx	chrom	position	rsid	open_allele	closed_allele	pre_freq	post_freq	pre_variance	post_variance	beta	p_value	z_value	ref	alt	depth	ref_depth	alt_depth	ref_freq	alt_freq	snp_postfreq	snp_prefreq	a_count	c_count	g_count	t_count
chr1.101087901	chr1	101087901	rs4908085	G	C	0.633411	0.483796	6.52515e-05	0.000578096	-0.149615	1.76659e-10	-5.89864	C	G	432	209	223	0.483796	0.516204	0.516204	0.366589	0	0	223	0
chr1.101095202	chr1	101095202	rs12566440	G	A	0.762593	0.413793	6.29349e-05	0.00836443	-0.3488	6.07453e-05	-3.79954	A	G	29	12	17	0.413793	0.586207	0.586207	0.237407	0	0	17	0
chr1.101102191	chr1	101102191	rs2783705	G	C	0.392869	0	6.02191e-05	4.9995e-06	-0.392869	0.000294344	-48.6477	C	G	20	0	20	0	1	1	0.607131	0	0	20	0
chr1.101123913	chr1	101123913	rs1577504	T	A	0.692213	0.189873	6.11818e-05	0.00194711	-0.502339	4.26495e-20	-11.2094	A	T	79	15	64	0.189873	0.810127	0.810127	0.307787	0	0	0	64
chr1.101123943	chr1	101123943	rs1610387	G	T	0.692213	0.188406	6.11818e-05	0.00221607	-0.503807	7.91107e-18	-10.5574	T	G	69	13	56	0.188406	0.811594	0.811594	0.307787	0	0	56	0
chr1.101133985	chr1	101133985	rs9433740	G	A	0.380929	0.882353	6.07539e-05	0.00610625	0.501424	2.90394e-05	6.3851	G	A	17	15	2	0.882353	0.117647	0.117647	0.619071	2	0	0	0
chr1.101276095	chr1	101276095	rs4908101	A	G	0.952244	0.888199	1.17947e-05	0.000616781	-0.0640452	0.000740469	-2.55451	G	A	161	143	18	0.888199	0.111801	0.111801	0.047756	18	0	0	0
chr1.10438687	chr1	10438687	rs1536262	T	C	0.385986	0.248731	6.77859e-05	0.000948548	-0.137256	6.94993e-05	-4.30538	C	T	197	49	148	0.248731	0.751269	0.751269	0.614014	0	0	0	148
chr1.109372243	chr1	109372243	rs1277225	T	C	0.497774	0.894737	8.33661e-05	0.00495699	0.396963	0.00038153	5.59138	T	C	19	17	2	0.894737	0.105263	0.105263	0.502226	0	2	0	0
chr1.109704979	chr1	109704979	rs676441	A	T	0.421928	0.591304	5.23649e-05	0.00210142	0.169376	0.000300315	3.64964	A	T	115	68	47	0.591304	0.408696	0.408696	0.578072	0	0	0	47
chr1.109705022	chr1	109705022	rs676385	A	G	0.305029	0.494382	4.28963e-05	0.00280863	0.189353	0.000159112	3.54596	A	G	89	44	45	0.494382	0.505618	0.505618	0.694971	0	0	45	0
chr1.109740312	chr1	109740312	rs111949682	T	A	0.698555	1	7.21528e-05	1.92288e-06	0.301445	2.80559e-06	35.0243	T	A	52	52	0	1	0	0	0.301445	0	0	0	0
chr1.110056126	chr1	110056126	rs6677291	C	T	0.754497	0.967742	3.69336e-05	0.000503508	0.213245	0.000123815	9.17285	C	T	62	60	2	0.967742	0.0322581	0.0322581	0.245503	0	0	0	2
chr1.11033797	chr1	11033797	rs6675082	T	C	0.665804	1	5.49099e-05	3.84577e-06	0.334196	0.000230177	43.599	T	C	26	26	0	1	0	0	0.334196	0	0	0	0
chr1.110852786	chr1	110852786	rs814765	G	T	0.337433	0.09375	5.88361e-05	0.00132751	-0.243683	2.96323e-05	-6.54469	T	G	64	6	58	0.09375	0.90625	0.90625	0.662567	0	0	58	0
chr1.110926210	chr1	110926210	rs4084434	C	T	0.3358	0.904762	6.44203e-05	0.00410323	0.568962	9.64414e-08	8.81329	C	T	21	19	2	0.904762	0.0952381	0.0952381	0.6642	0	0	0	2
chr1.111177405	chr1	111177405	rs2640503	G	A	0.0766154	0.114856	1.31044e-05	6.99201e-05	0.0382402	1.67384e-07	4.19678	G	A	1454	167	1287	0.114856	0.885144	0.885144	0.923385	1287	0	0	0
chr1.111625213	chr1	111625213	rs2165145	T	C	0.885372	0.708333	2.97843e-05	0.00286941	-0.177038	3.86404e-05	-3.28798	C	T	72	51	21	0.708333	0.291667	0.291667	0.114628	0	0	0	21
chr1.111682307	chr1	111682307	rs1043096	C	G	0.868421	0.625	2.8266e-05	0.00732422	-0.243421	0.000467318	-2.83884	G	C	32	20	12	0.625	0.375	0.375	0.131579	0	12	0	0
chr1.111686054	chr1	111686054	rs817582	C	T	0.851821	0.380952	3.62512e-05	0.0112299	-0.470868	1.03782e-06	-4.43621	T	C	21	8	13	0.380952	0.619048	0.619048	0.148179	0	13	0	0
chr1.111734122	chr1	111734122	rs2494015	T	C	0.332603	0.0526316	5.33795e-05	0.00131214	-0.279971	0.000195785	-7.57641	C	T	38	2	36	0.0526316	0.947368	0.947368	0.667397	0	0	0	36
chr1.111748088	chr1	111748088	rs623400	A	G	0.615663	0.238095	5.28536e-05	0.00863838	-0.377568	0.000532072	-4.05	G	A	21	5	16	0.238095	0.761905	0.761905	0.384337	16	0	0	0
chr1.111750956	chr1	111750956	rs9429591	A	T	0.818202	0.0588235	5.1441e-05	0.00325667	-0.759378	2.00627e-11	-13.2029	T	A	17	1	16	0.0588235	0.941176	0.941176	0.181798	16	0	0	0
chr1.111770591	chr1	111770591	rs2147790	G	A	0.902312	0.5	3.38001e-05	0.0078125	-0.402312	8.8743e-09	-4.54183	A	G	32	16	16	0.5	0.5	0.5	0.0976877	0	0	16	0
chr1.111779235	chr1	111779235	rs56187544	A	G	0.822567	0.421053	1.71176e-05	0.0128299	-0.401514	0.000101029	-3.54242	G	A	19	8	11	0.421053	0.578947	0.578947	0.177433	11	0	0	0
chr1.112297774	chr1	112297774	rs72692518	A	G	0.991115	0.368421	7.66109e-06	0.0122467	-0.622694	1.15087e-20	-5.62509	G	A	19	7	12	0.368421	0.631579	0.631579	0.00888473	12	0	0	0
chr1.112797870	chr1	112797870	rs4839230	G	A	0.493668	0.785714	5.45905e-05	0.00300656	0.292046	1.10206e-05	5.27848	G	A	56	44	12	0.785714	0.214286	0.214286	0.506332	12	0	0	0
chr1.113278578	chr1	113278578	rs7527662	C	G	0.695629	0.943662	4.6053e-05	0.00010697	0.248033	1.1733e-30	20.0508	C	G	497	469	28	0.943662	0.056338	0.056338	0.304371	0	0	28	0
chr1.113278651	chr1	113278651	rs6537754	T	C	0.500931	0.905363	5.58508e-05	0.000135144	0.404431	8.75407e-106	29.2641	T	C	634	574	60	0.905363	0.0946372	0.0946372	0.499069	0	60	0	0
chr1.113397404	chr1	113397404	rs12754894	G	C	0.860432	0.6	2.46202e-05	0.008	-0.260432	0.000403441	-2.90725	C	G	30	18	12	0.6	0.4	0.4	0.139568	0	0	12	0
chr1.114554672	chr1	114554672	rs4839349	C	T	0.461886	0.0588235	5.76085e-05	0.00325667	-0.403062	0.000821815	-7.00129	T	C	17	1	16	0.0588235	0.941176	0.941176	0.538114	0	16	0	0
chr1.115805786	chr1	115805786	rs11102908	G	C	0.721618	0.980392	3.95888e-05	0.000376929	0.258774	4.46751e-05	12.6796	G	C	51	50	1	0.980392	0.0196078	0.0196078	0.278382	0	1	0	0
chr1.115805852	chr1	115805852	rs11102909	G	C	0.721618	1	3.95888e-05	3.70333e-06	0.278382	0.000765476	42.3094	G	C	27	27	0	1	0	0	0.278382	0	0	0	0
chr1.115997688	chr1	115997688	rs17163901	C	T	0.312048	0.775	5.07606e-05	0.00435938	0.462952	2.25832e-09	6.97125	C	T	40	31	9	0.775	0.225	0.225	0.687952	0	0	0	9
chr1.116658035	chr1	116658035	rs61788521	C	A	0.600632	0.923077	5.2936e-05	0.002731	0.322445	0.000919531	6.11119	C	A	26	24	2	0.923077	0.0769231	0.0769231	0.399368	2	0	0	0
chr1.117494279	chr1	117494279	rs76670701	A	G	0.9153	0.792208	3.41833e-05	0.00213785	-0.123092	0.000639607	-2.64117	G	A	77	61	16	0.792208	0.207792	0.207792	0.0847001	16	0	0	0
chr1.117746156	chr1	117746156	rs7415876	C	G	0.813728	0.333333	3.18303e-05	0.0123457	-0.480395	1.04838e-05	-4.31799	G	C	18	6	12	0.333333	0.666667	0.666667	0.186272	0	12	0	0
chr1.11809402	chr1	11809402	rs11121820	T	G	0.561555	1	5.22774e-05	5.88176e-06	0.438445	0.000255945	57.4919	T	G	17	17	0	1	0	0	0.438445	0	0	0	0
chr1.118369584	chr1	118369584	rs2010285	G	A	0.630902	0.573581	6.00145e-05	0.000283414	-0.0573213	0.000542314	-3.09313	A	G	863	495	368	0.573581	0.426419	0.426419	0.369098	0	0	368	0
chr1.119491783	chr1	119491783	rs1409155	A	C	0.824185	0.470588	4.9018e-05	0.014655	-0.353597	0.000994046	-2.91602	C	A	17	8	9	0.470588	0.529412	0.529412	0.175815	9	0	0	0
chr1.119491784	chr1	119491784	rs1409156	G	A	0.82493	0.470588	4.87161e-05	0.014655	-0.354341	0.000962791	-2.92219	A	G	17	8	9	0.470588	0.529412	0.529412	0.17507	0	0	9	0
chr1.120096881	chr1	120096881	rs7539280	A	G	0.805498	0.954839	1.87335e-05	0.000278205	0.149341	5.12619e-06	8.66655	A	G	155	148	7	0.954839	0.0451613	0.0451613	0.194502	0	0	7	0
chr1.12012980	chr1	12012980	rs58495963	A	G	0.675758	0.28	4.75695e-05	0.008064	-0.395758	5.85044e-05	-4.39417	G	A	25	7	18	0.28	0.72	0.72	0.324242	18	0	0	0
chr1.120161037	chr1	120161037	rs3850870	C	T	0.426148	0.699029	5.33154e-05	0.0020426	0.272881	2.10748e-08	5.96056	C	T	103	72	31	0.699029	0.300971	0.300971	0.573852	0	0	0	31
chr1.120202298	chr1	120202298	rs677277	G	A	0.660823	0.77381	5.04701e-05	0.000260459	0.112987	9.1957e-10	6.40763	G	A	672	520	152	0.77381	0.22619	0.22619	0.339177	152	0	0	0
chr1.120224972	chr1	120224972	rs4659226	G	A	0.690758	0.277778	5.12662e-05	0.0111454	-0.41298	0.000376284	-3.90288	A	G	18	5	13	0.277778	0.722222	0.722222	0.309242	0	0	13	0
chr1.120245173	chr1	120245173	rs660073	T	C	0.391956	0.828125	5.44409e-05	0.00222397	0.436169	9.91512e-13	9.13775	T	C	64	53	11	0.828125	0.171875	0.171875	0.608044	0	11	0	0
chr1.12037920	chr1	12037920	rs7551289	A	T	0.534594	0.836957	6.27518e-05	0.00148326	0.302362	2.92479e-09	7.68989	A	T	92	77	15	0.836957	0.163043	0.163043	0.465406	0	0	0	15
chr1.12038059	chr1	12038059	rs61776498	A	G	0.694904	0.958333	5.81891e-05	0.000831887	0.26343	6.60393e-05	8.82981	A	G	48	46	2	0.958333	0.0416667	0.0416667	0.305096	0	0	2	0
chr1.120904791	chr1	120904791	rs2791063	A	G	0.168714	0.5	3.71892e-05	0.0125	0.331286	0.000661793	2.95871	A	G	20	10	10	0.5	0.5	0.5	0.831286	0	0	10	0
chr1.121352306	chr1	121352306	rs528438016	T	A	0.330588	0.0365854	9.82928e-05	0.00042984	-0.294003	1.82432e-08	-12.7932	A	T	82	3	79	0.0365854	0.963415	0.963415	0.669412	0	0	13	79
chr1.121354075	chr1	121354075	rs554197265	A	T	0.796861	1	0.000124261	1.21939e-06	0.203139	2.11547e-05	18.1345	A	T	82	82	0	1	0	0	0.203139	0	0	0	0
chr1.121356978	chr1	121356978	rs565463778	T	C	0.349082	1	9.51508e-05	1.3332e-06	0.650918	5.24232e-35	66.2672	T	C	75	75	0	1	0	0	0.650918	0	0	0	0
chr1.121357010	chr1	121357010	rs569764421	T	C	0.349082	1	9.51508e-05	1.61274e-06	0.650918	4.58641e-29	66.1715	T	C	62	62	0	1	0	0	0.650918	0	0	0	0
chr1.121360067	chr1	121360067	rs574586634	T	A	0.725838	1	8.13694e-05	3.26765e-07	0.274162	4.7475e-24	30.3324	T	A	306	306	0	1	0	0	0.274162	0	0	0	0
chr1.121378932	chr1	121378932	rs58844809	A	G	0.389097	1	9.37041e-05	2.49975e-06	0.610903	4.00245e-17	62.2839	A	G	40	40	0	1	0	0	0.610903	0	0	0	0
chr1.121380303	chr1	121380303	rs147193512	C	A	0.338023	0.941176	9.30861e-05	0.00325667	0.603154	3.36729e-07	10.4213	C	A	17	16	1	0.941176	0.0588235	0.0588235	0.661977	1	0	0	0
chr1.121478482	chr1	121478482	rs9662281	C	T	0.372433	0.984127	9.72589e-05	0.000123977	0.611694	2.02137e-50	41.1251	C	T	126	124	2	0.984127	0.015873	0.015873	0.627567	0	0	1	2
chr1.121480262	chr1	121480262	rs12742126	G	C	0.72113	0.987805	8.43347e-05	7.34537e-05	0.266675	3.68471e-13	21.2298	G	C	164	162	2	0.987805	0.0121951	0.0121951	0.27887	0	2	0	0
chr1.145365963	chr1	145365963	rs201621086	A	G	0.486492	1	3.79951e-05	3.57107e-06	0.513508	1.73031e-09	79.6483	A	G	28	28	0	1	0	0	0.513508	0	0	0	0
chr1.145380176	chr1	145380176	rs555803330	C	T	0.459551	1	4.79738e-05	6.24937e-06	0.540449	3.9568e-06	73.3943	C	T	16	16	0	1	0	0	0.540449	0	0	0	0
chr1.145395618	chr1	145395618	rs10910809	G	A	0.2112	0.393443	3.25408e-05	0.00391222	0.182242	0.000928202	2.90161	G	A	61	24	37	0.393443	0.606557	0.606557	0.7888	37	0	0	0
chr1.145397947	chr1	145397947	rs7536830	A	G	0.222948	0.459016	3.18297e-05	0.00407083	0.236068	3.82967e-05	3.68558	A	G	61	28	33	0.459016	0.540984	0.540984	0.777052	0	0	33	0
chr1.14628054	chr1	14628054	rs72644452	C	T	0.577847	0.41	6.9523e-05	0.002419	-0.167847	0.000786108	-3.36466	T	C	100	41	59	0.41	0.59	0.59	0.422153	0	59	0	0
chr1.146795610	chr1	146795610	rs10900345	C	T	0.259639	1	4.93108e-05	5.555e-06	0.740361	2.87521e-11	99.9522	C	T	18	18	0	1	0	0	0.740361	0	0	0	0
chr1.147807716	chr1	147807716	rs12117557	G	A	0.221378	0.463768	3.85502e-05	0.00360416	0.24239	7.23917e-06	4.01608	G	A	69	32	37	0.463768	0.536232	0.536232	0.778622	37	0	0	0
chr1.150135291	chr1	150135291	rs72694957	T	C	0.876131	0.315068	3.71297e-05	0.00295617	-0.561062	1.28971e-28	-10.255	C	T	73	23	50	0.315068	0.684932	0.684932	0.123869	0	0	0	50
chr1.150242189	chr1	150242189	rs3754048	C	G	0.654889	0.1875	4.7369e-05	0.00952148	-0.467389	0.000173701	-4.77803	G	C	16	3	13	0.1875	0.8125	0.8125	0.345111	0	13	0	0
chr1.150841736	chr1	150841736	rs112738761	G	A	0.654672	0.272727	4.04651e-05	0.00601052	-0.381945	8.63552e-06	-4.91007	A	G	33	9	24	0.272727	0.727273	0.727273	0.345328	0	0	24	0
chr1.151512802	chr1	151512802	rs16833376	T	G	0.757345	0.222222	3.08852e-05	0.00640146	-0.535123	7.42658e-09	-6.67219	G	T	27	6	21	0.222222	0.777778	0.777778	0.242655	0	0	0	21
chr1.15152755	chr1	15152755	rs12127407	C	T	0.817137	0.590909	2.93744e-05	0.00549399	-0.226228	0.000400824	-3.04399	T	C	44	26	18	0.590909	0.409091	0.409091	0.182863	0	18	0	0
chr1.151820845	chr1	151820845	rs60166269	T	C	0.833906	0.721591	2.68506e-05	0.00114146	-0.112316	0.000131374	-3.28595	C	T	176	127	49	0.721591	0.278409	0.278409	0.166094	0	0	0	49
chr1.152416909	chr1	152416909	rs2146117	T	A	0.853	0.470588	2.51642e-05	0.014655	-0.382412	0.000252104	-3.15621	A	T	17	8	9	0.470588	0.529412	0.529412	0.147	0	0	0	9
chr1.153415596	chr1	153415596	rs6685237	T	C	0.166237	1	2.61608e-05	4.9995e-06	0.833763	2.59751e-16	149.363	T	C	20	20	0	1	0	0	0.833763	0	0	0	0
chr1.154377898	chr1	154377898	rs4845617	A	G	0.631709	0.359551	7.18682e-05	0.00258735	-0.272159	1.7715e-07	-5.27771	G	A	89	32	57	0.359551	0.640449	0.640449	0.368291	57	1	0	0
chr1.154395839	chr1	154395839	rs6684439	C	T	0.676491	0.964286	4.13932e-05	0.00122996	0.287795	0.000777139	8.07143	C	T	28	27	1	0.964286	0.0357143	0.0357143	0.323509	0	0	0	1
chr1.154395946	chr1	154395946	rs6689306	A	G	0.473855	0.9375	6.6029e-05	0.0012207	0.463645	6.81799e-12	12.9253	A	G	48	45	3	0.9375	0.0625	0.0625	0.526145	0	0	3	0
chr1.154397932	chr1	154397932	rs10908836	T	C	0.504353	0.183673	5.27953e-05	0.00305995	-0.320679	4.82581e-06	-5.74777	C	T	49	9	40	0.183673	0.816327	0.816327	0.495647	0	0	0	40
chr1.154397933	chr1	154397933	rs10908837	A	G	0.535155	0.204082	5.24381e-05	0.00331495	-0.331073	2.47543e-06	-5.70529	G	A	49	10	39	0.204082	0.795918	0.795918	0.464845	39	0	0	0
chr1.154397984	chr1	154397984	rs10908838	G	T	0.504353	0.0930233	5.27953e-05	0.00196209	-0.41133	1.35036e-08	-9.16357	T	G	43	4	39	0.0930233	0.906977	0.906977	0.495647	0	0	39	0
chr1.154400320	chr1	154400320	rs6687726	A	G	0.54583	0.828125	5.15067e-05	0.00222397	0.282295	3.36592e-06	5.91789	A	G	64	53	11	0.828125	0.171875	0.171875	0.45417	0	0	11	0
chr1.15480494	chr1	15480494	rs7553381	C	A	0.161231	0.381818	3.33397e-05	0.00429151	0.220587	6.8162e-05	3.35424	C	A	55	21	34	0.381818	0.618182	0.618182	0.838769	34	0	0	0
chr1.15480612	chr1	15480612	rs7520111	A	T	0.161231	0.267016	3.33397e-05	0.0010247	0.105785	0.00014223	3.25215	A	T	191	51	140	0.267016	0.732984	0.732984	0.838769	0	0	0	140
chr1.154834092	chr1	154834092	rs11264276	C	T	0.719061	1	5.9874e-05	3.44793e-06	0.280939	0.000629422	35.3049	C	T	29	29	0	1	0	0	0.280939	0	0	0	0
chr1.154989595	chr1	154989595	rs6673081	C	T	0.407669	0	5.23883e-05	3.9996e-06	-0.407669	1.36644e-05	-54.2894	T	C	25	0	25	0	1	1	0.592331	0	25	0	0
chr1.155618630	chr1	155618630	rs2048431	G	A	0.735135	0.833333	5.75624e-05	0.000436758	0.0981986	8.06218e-05	4.41674	G	A	318	265	53	0.833333	0.166667	0.166667	0.264865	53	0	0	0
chr1.155719111	chr1	155719111	rs2002356	C	A	0.803945	0.458333	3.81186e-05	0.0103443	-0.345612	0.000175675	-3.39187	A	C	24	11	13	0.458333	0.541667	0.541667	0.196055	0	13	0	0
chr1.15586878	chr1	15586878	rs7512217	C	T	0.664929	0.900826	3.93039e-05	0.000738332	0.235898	3.70029e-08	8.45933	C	T	121	109	12	0.900826	0.0991736	0.0991736	0.335071	0	0	0	12
chr1.156074020	chr1	156074020	rs11264438	G	C	0.57105	0.264706	4.24416e-05	0.0028623	-0.306344	3.24511e-07	-5.68402	C	G	68	18	50	0.264706	0.735294	0.735294	0.42895	0	0	50	0
chr1.156098620	chr1	156098620	rs528636	G	A	0.813429	0.463415	2.42156e-05	0.00303246	-0.350014	1.3663e-12	-6.33084	A	G	82	38	44	0.463415	0.536585	0.536585	0.186571	0	0	44	0
chr1.156098690	chr1	156098690	rs543235	A	G	0.892026	0.752212	1.21455e-05	0.00164946	-0.139814	2.06339e-05	-3.42994	G	A	113	85	28	0.752212	0.247788	0.247788	0.107974	28	0	0	0
chr1.156246473	chr1	156246473	rs7542045	G	C	0.619174	1	5.4675e-05	5.26263e-06	0.380826	0.000453796	49.19	G	C	19	19	0	1	0	0	0.380826	0	0	0	0
chr1.157400047	chr1	157400047	rs12132434	C	A	0.975906	0.90099	5.0432e-05	0.000883237	-0.0749163	0.000171998	-2.45177	A	C	101	91	10	0.90099	0.0990099	0.0990099	0.0240936	0	10	0	0
chr1.157938413	chr1	157938413	rs2763846	C	T	0.776723	0.924528	3.93501e-05	0.000438841	0.147806	8.70877e-06	6.75913	C	T	159	147	12	0.924528	0.0754717	0.0754717	0.223277	0	0	0	12
chr1.157938547	chr1	157938547	rs2777813	G	A	0.776723	0.929078	3.93501e-05	0.00046732	0.152355	3.10636e-05	6.76855	G	A	141	131	10	0.929078	0.070922	0.070922	0.223277	10	0	0	0
chr1.157981706	chr1	157981706	rs7532120	G	C	0.933064	0.666667	2.99201e-05	0.00673401	-0.266397	5.85086e-06	-3.23914	C	G	33	22	11	0.666667	0.333333	0.333333	0.0669364	0	0	11	0
chr1.158497139	chr1	158497139	rs6672789	C	T	0.33316	0	5.03591e-05	3.57107e-06	-0.33316	0.000207496	-45.3668	T	C	28	0	28	0	1	1	0.66684	0	28	0	0
chr1.15850343	chr1	15850343	rs4645989	G	A	0.624682	0.222222	4.96508e-05	0.00640146	-0.40246	2.4116e-05	-5.01078	A	G	27	6	21	0.222222	0.777778	0.777778	0.375318	0	0	21	0
chr1.158928110	chr1	158928110	rs1102012	G	A	0.21174	0.9375	2.93801e-05	0.00366211	0.72576	9.88681e-10	11.9452	G	A	16	15	1	0.9375	0.0625	0.0625	0.78826	1	0	0	0
chr1.159800105	chr1	159800105	rs41264824	T	C	0.827259	0.690141	4.85927e-05	0.00100397	-0.137118	7.11052e-07	-4.2264	C	T	213	147	66	0.690141	0.309859	0.309859	0.172741	0	0	0	66
chr1.16030382	chr1	16030382	rs72647148	A	G	0.956874	0.8	4.93347e-05	0.00457143	-0.156874	0.000641682	-2.30778	G	A	35	28	7	0.8	0.2	0.2	0.0431258	7	0	0	0
chr1.160755969	chr1	160755969	rs138171599	A	G	0.374085	0.833333	5.07338e-05	0.00771605	0.459248	8.81226e-05	5.21107	A	G	18	15	3	0.833333	0.166667	0.166667	0.625915	0	0	3	0
chr1.16123131	chr1	16123131	rs12045084	C	T	0.581546	0.227273	6.205e-05	0.00399136	-0.354273	1.89864e-06	-5.56452	T	C	44	10	34	0.227273	0.772727	0.772727	0.418454	0	34	0	0
chr1.16123199	chr1	16123199	rs12026701	T	C	0.581546	0.264706	6.205e-05	0.00572461	-0.31684	0.00020743	-4.1651	C	T	34	9	25	0.264706	0.735294	0.735294	0.418454	0	0	0	25
chr1.161413599	chr1	161413599	rs202240323	C	G	0.325224	0.789474	5.7162e-05	0.00874763	0.464249	4.37871e-05	4.94757	C	G	19	15	4	0.789474	0.210526	0.210526	0.674776	0	0	4	0
chr1.161576227	chr1	161576227	rs145679054	C	G	0.308388	0.823529	6.44423e-05	0.00854875	0.515142	1.73213e-05	5.55066	C	G	17	14	3	0.823529	0.176471	0.176471	0.691612	0	0	3	0
chr1.162869727	chr1	162869727	rs66632503	T	C	0.520487	0.367188	6.80134e-05	0.00181532	-0.1533	0.000531018	-3.53246	C	T	128	47	81	0.367188	0.632812	0.632812	0.479513	0	0	0	81
chr1.163038853	chr1	163038853	rs10917671	G	A	0.500428	0.941176	5.77593e-05	0.00325667	0.440749	0.000274679	7.65573	G	A	17	16	1	0.941176	0.0588235	0.0588235	0.499572	1	0	0	0
chr1.16339952	chr1	16339952	rs1763602	T	C	0.910906	0.666667	1.83498e-05	0.00925926	-0.24424	0.000789146	-2.5357	C	T	24	16	8	0.666667	0.333333	0.333333	0.0890935	0	0	0	8
chr1.164124937	chr1	164124937	rs111708717	T	C	0.981476	0.883333	3.67771e-06	0.00171759	-0.0981427	0.000122329	-2.36556	C	T	60	53	7	0.883333	0.116667	0.116667	0.018524	0	0	0	7
chr1.165049919	chr1	165049919	rs903337	C	T	0.485596	0.9375	5.68996e-05	0.00366211	0.451904	0.00019561	7.41024	C	T	16	15	1	0.9375	0.0625	0.0625	0.514404	0	0	0	1
chr1.165049921	chr1	165049921	rs903338	C	T	0.485596	0.9375	5.68996e-05	0.00366211	0.451904	0.00019561	7.41024	C	T	16	15	1	0.9375	0.0625	0.0625	0.514404	0	0	0	1
chr1.165640925	chr1	165640925	rs2050619	G	A	0.811381	0.102564	3.92649e-05	0.00236012	-0.708816	1.61751e-21	-14.4705	A	G	39	4	35	0.102564	0.897436	0.897436	0.188619	0	0	35	0
chr1.167511035	chr1	167511035	rs1043310	G	C	0.84281	0.597403	4.74557e-05	0.00312354	-0.245408	2.05016e-07	-4.35803	C	G	77	46	31	0.597403	0.402597	0.402597	0.15719	0	0	31	0
chr1.167569619	chr1	167569619	rs17477850	G	C	0.831571	0.411765	2.98435e-05	0.0142479	-0.419807	0.000112302	-3.51333	C	G	17	7	10	0.411765	0.588235	0.588235	0.168429	0	0	10	0
chr1.167586861	chr1	167586861	rs28641593	C	T	0.361077	0.888889	6.68607e-05	0.00548697	0.527812	5.57167e-06	7.08244	C	T	18	16	2	0.888889	0.111111	0.111111	0.638923	0	0	0	2
chr1.169088132	chr1	169088132	rs1040502	C	T	0.573166	0.08	5.96582e-05	0.002944	-0.493166	3.28509e-07	-8.99845	T	C	25	2	23	0.08	0.92	0.92	0.426834	0	23	0	0
chr1.169099483	chr1	169099483	rs10919071	G	A	0.801543	0.176471	3.09133e-05	0.00854875	-0.625072	5.41072e-08	-6.74831	A	G	17	3	14	0.176471	0.823529	0.823529	0.198457	0	0	14	0
chr1.169455435	chr1	169455435	rs2056926	G	C	0.624643	0.746237	4.87835e-05	0.000407242	0.121593	5.63388e-08	5.69396	G	C	465	347	118	0.746237	0.253763	0.253763	0.375357	0	118	0	0
chr1.171624787	chr1	171624787	rs76059084	A	G	0.863314	0.715909	2.09468e-05	0.00231117	-0.147405	0.000226256	-3.05237	G	A	88	63	25	0.715909	0.284091	0.284091	0.136686	25	0	0	0
chr1.17188391	chr1	17188391	rs1985272	T	C	0.547366	0.904762	8.81563e-05	0.00410323	0.357396	0.000675113	5.5204	T	C	21	19	2	0.904762	0.0952381	0.0952381	0.452634	0	2	0	0
chr1.172150960	chr1	172150960	rs562932	T	C	0.516265	0.755319	9.3829e-05	0.00196609	0.239054	3.72447e-06	5.26709	T	C	94	71	23	0.755319	0.244681	0.244681	0.483735	0	23	0	0
chr1.172312769	chr1	172312769	rs9425291	A	G	0.639393	0.407407	4.67109e-05	0.00447086	-0.231985	0.000469804	-3.4515	G	A	54	22	32	0.407407	0.592593	0.592593	0.360607	32	0	0	0
chr1.17231951	chr1	17231951	rs7412249	A	G	0.0252719	0.137255	4.78915e-05	0.00232188	0.111983	0.000287278	2.30038	A	G	51	7	44	0.137255	0.862745	0.862745	0.974728	0	0	44	0
chr1.172615017	chr1	172615017	rs2859229	C	T	0.576706	1	7.22666e-05	5.88176e-06	0.423294	0.00021073	47.8831	C	T	17	17	0	1	0	0	0.423294	0	0	0	0
chr1.17293660	chr1	17293660	rs12097163	G	C	0.168876	0.558824	6.21734e-05	0.00725117	0.389948	2.86862e-07	4.55983	G	C	34	19	15	0.558824	0.441176	0.441176	0.831124	0	15	0	0
chr1.172957097	chr1	172957097	rs12758084	A	G	0.637517	1	5.82453e-05	4.16625e-06	0.362483	0.000147739	45.8834	A	G	24	24	0	1	0	0	0.362483	0	0	0	0
chr1.172957133	chr1	172957133	rs111938553	A	G	0.685781	1	7.74349e-05	4.16625e-06	0.314219	0.000526563	34.7844	A	G	24	24	0	1	0	0	0.314219	0	0	0	0
chr1.173301349	chr1	173301349	rs12120199	C	T	0.799742	0.85689	3.46525e-05	0.000216659	0.0571481	0.000777156	3.60492	C	T	566	485	81	0.85689	0.14311	0.14311	0.200258	1	0	0	81
chr1.173301516	chr1	173301516	rs1342038	G	A	0.553164	0.814634	6.06481e-05	0.000736611	0.26147	1.6573e-14	9.26023	G	A	205	167	38	0.814634	0.185366	0.185366	0.446836	38	0	0	0
chr1.17539073	chr1	17539073	rs4920358	A	C	0.753495	0.222222	4.23769e-05	0.00960219	-0.531273	3.29713e-06	-5.40974	C	A	18	4	14	0.222222	0.777778	0.777778	0.246505	14	0	0	0
chr1.17539095	chr1	17539095	rs2977280	C	G	0.246505	0.764706	4.23769e-05	0.0105842	0.518201	1.04702e-05	5.02693	C	G	17	13	4	0.764706	0.235294	0.235294	0.753495	0	0	4	0
chr1.176226048	chr1	176226048	rs352327	T	C	0.485732	1	5.43977e-05	6.24937e-06	0.514268	9.60178e-06	66.0366	T	C	16	16	0	1	0	0	0.514268	0	0	0	0
chr1.17662662	chr1	17662662	rs1748033	T	C	0.434892	0.833333	4.92668e-05	0.00771605	0.398441	0.000676467	4.52152	T	C	18	15	3	0.833333	0.166667	0.166667	0.565108	0	3	0	0
chr1.17662705	chr1	17662705	rs12733102	C	G	0.959427	0.333333	1.00571e-05	0.0123457	-0.626093	2.93865e-13	-5.63255	G	C	18	6	12	0.333333	0.666667	0.666667	0.0405733	0	12	0	0
chr1.177353722	chr1	177353722	rs10913316	G	A	0.777202	0.930556	4.36938e-05	0.000299176	0.153354	1.41933e-07	8.28192	G	A	216	201	15	0.930556	0.0694444	0.0694444	0.222798	15	0	0	0
chr1.177751810	chr1	177751810	rs978992	T	A	0.605354	0.162162	5.64863e-05	0.00367204	-0.443192	3.94445e-08	-7.2581	A	T	37	6	31	0.162162	0.837838	0.837838	0.394646	0	0	0	31
chr1.177932363	chr1	177932363	rs10913473	C	T	0.56245	0.0588235	5.03832e-05	0.00325667	-0.503627	1.8047e-05	-8.75767	T	C	17	1	16	0.0588235	0.941176	0.941176	0.43755	0	16	0	0
chr1.178580167	chr1	178580167	rs2811296	A	G	0.737203	0.333333	3.80782e-05	0.00673401	-0.40387	1.38311e-06	-4.90772	G	A	33	11	22	0.333333	0.666667	0.666667	0.262797	22	0	0	0
chr1.178649747	chr1	178649747	rs2773083	A	G	0.693193	0.2	4.629e-05	0.008	-0.493193	7.66895e-06	-5.49818	G	A	20	4	16	0.2	0.8	0.8	0.306807	16	0	0	0
chr1.179106899	chr1	179106899	rs2636274	A	G	0.548341	0.916667	5.82076e-05	0.00318287	0.368326	0.000254557	6.46975	A	G	24	22	2	0.916667	0.0833333	0.0833333	0.451659	0	0	2	0
chr1.180671370	chr1	180671370	rs6425652	T	G	0.648458	1	7.02914e-05	4.9995e-06	0.351542	0.00050107	40.5141	T	G	20	20	0	1	0	0	0.351542	0	0	0	0
chr1.180841812	chr1	180841812	rs10914122	C	T	0.651585	1	6.14656e-05	4.76143e-06	0.348415	0.00081878	42.8133	C	T	21	21	0	1	0	0	0.348415	0	0	0	0
chr1.181081874	chr1	181081874	rs72709683	G	A	0.962539	0.912879	1.21481e-05	0.000301254	-0.0496604	0.00018209	-2.80517	A	G	264	241	23	0.912879	0.0871212	0.0871212	0.0374609	0	0	23	0
chr1.181413841	chr1	181413841	rs16857351	T	C	0.565532	0.827586	5.96334e-05	0.00246013	0.262054	4.71047e-05	5.22049	T	C	58	48	10	0.827586	0.172414	0.172414	0.434468	0	10	0	0
chr1.18201318	chr1	18201318	rs563835	T	C	0.413039	0.745455	6.97553e-05	0.00345004	0.332416	6.03146e-07	5.60304	T	C	55	41	14	0.745455	0.254545	0.254545	0.586961	0	14	0	0
chr1.182309582	chr1	182309582	rs16858866	A	G	0.832531	0.241379	3.48264e-05	0.00631432	-0.591152	3.88864e-12	-7.41893	G	A	29	7	22	0.241379	0.758621	0.758621	0.167469	22	0	0	0
chr1.183066254	chr1	183066254	rs6424885	G	T	0.363522	0.271889	5.23101e-05	0.000228071	-0.0916321	1.93591e-08	-5.47234	T	G	868	236	632	0.271889	0.728111	0.728111	0.636478	0	0	632	0
chr1.183187494	chr1	183187494	rs10911285	C	T	0.80517	0.388889	3.71394e-05	0.00660151	-0.416281	5.03595e-08	-5.10912	T	C	36	14	22	0.388889	0.611111	0.611111	0.19483	0	22	0	0
chr1.183209086	chr1	183209086	rs2477436	A	C	0.754624	0.263158	4.14544e-05	0.0102056	-0.491466	9.12295e-06	-4.85506	C	A	19	5	14	0.263158	0.736842	0.736842	0.245376	14	0	0	0
chr1.183764575	chr1	183764575	rs17501706	G	C	0.809868	0.423077	3.8299e-05	0.0093878	-0.386791	1.38248e-05	-3.98392	C	G	26	11	15	0.423077	0.576923	0.576923	0.190132	0	0	15	0
chr1.183764647	chr1	183764647	rs74821708	T	G	0.809094	0.482759	3.8937e-05	0.00861044	-0.326336	8.14652e-05	-3.50891	G	T	29	14	15	0.482759	0.517241	0.517241	0.190906	0	0	0	15
chr1.184227709	chr1	184227709	rs12028040	G	T	0.746614	0.294118	4.71693e-05	0.0122125	-0.452497	0.000115048	-4.08673	T	G	17	5	12	0.294118	0.705882	0.705882	0.253386	0	0	12	0
chr1.184229807	chr1	184229807	rs72735632	C	T	0.778419	0.668539	4.90807e-05	0.00124491	-0.10988	0.000547415	-3.05457	T	C	178	119	59	0.668539	0.331461	0.331461	0.221581	0	59	0	0
chr1.184851382	chr1	184851382	rs234658	G	C	0.487424	0.712121	4.84045e-05	0.00155307	0.224697	1.8972e-07	5.61484	G	C	132	94	38	0.712121	0.287879	0.287879	0.512576	0	38	0	0
chr1.184922863	chr1	184922863	rs4651243	G	A	0.395209	0.575	5.04783e-05	0.00203646	0.179791	6.19729e-05	3.93563	G	A	120	69	51	0.575	0.425	0.425	0.604791	51	0	0	0
chr1.186164899	chr1	186164899	rs651967	G	A	0.851301	0.473684	4.48611e-05	0.0131214	-0.377616	0.000133147	-3.29093	A	G	19	9	10	0.473684	0.526316	0.526316	0.148699	0	0	10	0
chr1.186443461	chr1	186443461	rs12406189	A	G	0.836328	0.48	2.53462e-05	0.009984	-0.356328	4.40176e-05	-3.56161	G	A	25	12	13	0.48	0.52	0.52	0.163672	13	0	0	0
chr1.188230593	chr1	188230593	rs12121965	G	C	0.996705	0.529412	5.13445e-05	0.014655	-0.467293	3.29161e-16	-3.85334	C	G	17	9	8	0.529412	0.470588	0.470588	0.00329523	0	0	8	0
chr1.18902257	chr1	18902257	rs2816057	C	G	0.576951	0.1	6.38843e-05	0.0045	-0.476951	1.28673e-05	-7.06003	G	C	20	2	18	0.1	0.9	0.9	0.423049	0	18	0	0
chr1.190410679	chr1	190410679	rs1171037	G	T	0.620877	0.217391	5.47745e-05	0.00739706	-0.403486	9.60965e-05	-4.67408	T	G	23	5	18	0.217391	0.782609	0.782609	0.379123	0	0	18	0
chr1.191285696	chr1	191285696	rs2151636	C	T	0.554257	1	5.14748e-05	6.24937e-06	0.445743	0.000130065	58.6686	C	T	16	16	0	1	0	0	0.445743	0	0	0	0
chr1.19201928	chr1	19201928	rs2230709	C	T	0.824017	0.983471	2.53556e-05	0.000134345	0.159454	1.22847e-05	12.6178	C	T	121	119	2	0.983471	0.0165289	0.0165289	0.175983	0	0	0	2
chr1.19248901	chr1	19248901	rs58957999	A	G	0.778155	0.967742	3.77645e-05	0.000167836	0.189587	3.56544e-09	13.222	A	G	186	180	6	0.967742	0.0322581	0.0322581	0.221845	0	0	6	0
chr1.192873901	chr1	192873901	rs34732347	C	T	0.809207	0.52	5.18256e-05	0.009984	-0.289207	0.000998079	-2.8869	T	C	25	13	12	0.52	0.48	0.48	0.190793	0	12	0	0
chr1.193836522	chr1	193836522	rs12036752	A	G	0.440784	1	5.32804e-05	5.26263e-06	0.559216	1.73899e-07	73.0872	A	G	19	19	0	1	0	0	0.559216	0	0	0	0
chr1.196085107	chr1	196085107	rs116712534	G	A	0.919065	0.773333	1.50532e-05	0.00233719	-0.145731	8.42354e-05	-3.00478	A	G	75	58	17	0.773333	0.226667	0.226667	0.0809353	0	0	17	0
chr1.196194281	chr1	196194281	rs11580901	G	A	0.425178	1	4.10388e-05	5.555e-06	0.574822	2.06189e-07	84.2112	G	A	18	18	0	1	0	0	0.574822	0	0	0	0
chr1.19724752	chr1	19724752	rs77930907	G	C	0.748777	0.961538	3.84569e-05	0.000711197	0.212762	0.000341627	7.77075	G	C	52	50	2	0.961538	0.0384615	0.0384615	0.251223	0	2	0	0
chr1.19724835	chr1	19724835	rs11578302	A	G	0.748949	0.959184	4.23584e-05	0.000798987	0.210234	0.000869159	7.24797	A	G	49	47	2	0.959184	0.0408163	0.0408163	0.251051	0	0	2	0
chr1.19725033	chr1	19725033	rs7513800	A	G	0.321472	0.566038	5.05343e-05	0.0046347	0.244566	0.000227373	3.57298	A	G	53	30	23	0.566038	0.433962	0.433962	0.678528	0	0	23	0
chr1.19775566	chr1	19775566	rs1546264	G	A	0.793166	0.883621	3.64854e-05	0.000110814	0.090455	4.66235e-11	7.45302	G	A	928	820	108	0.883621	0.116379	0.116379	0.206834	108	0	0	0
chr1.19831367	chr1	19831367	rs12407925	A	C	0.679279	0.967742	7.88152e-05	0.00100702	0.288463	0.000869576	8.75404	A	C	31	30	1	0.967742	0.0322581	0.0322581	0.320721	0	1	0	0
chr1.19885125	chr1	19885125	rs10753565	T	C	0.232214	0.6	5.06826e-05	0.012	0.367786	0.000455508	3.35035	T	C	20	12	8	0.6	0.4	0.4	0.767786	0	8	0	0
chr1.199654673	chr1	199654673	rs2435234	T	A	0.693635	0.350877	5.20755e-05	0.00399583	-0.342757	1.01978e-07	-5.38731	A	T	57	20	37	0.350877	0.649123	0.649123	0.306365	0	0	0	37
chr1.200951307	chr1	200951307	rs72749142	G	A	0.806287	0.912698	3.19278e-05	0.000316191	0.106411	3.00345e-05	5.70328	G	A	252	230	22	0.912698	0.0873016	0.0873016	0.193713	22	0	0	0
chr1.200951440	chr1	200951440	rs12087649	A	T	0.735821	0.436997	4.36206e-05	0.0006596	-0.298824	4.33422e-34	-11.2686	T	A	373	163	210	0.436997	0.563003	0.563003	0.264179	210	0	0	0
chr1.201083343	chr1	201083343	rs3738262	A	G	0.370751	0.777778	6.37445e-05	0.00960219	0.407027	0.000522957	4.14001	A	G	18	14	4	0.777778	0.222222	0.222222	0.629249	0	0	4	0
chr1.201455539	chr1	201455539	rs16848752	T	A	0.997739	0.959184	9.05283e-06	0.000399493	-0.038555	7.97257e-05	-1.90748	A	T	98	94	4	0.959184	0.0408163	0.0408163	0.00226135	0	0	0	4
chr1.201551945	chr1	201551945	rs12059012	T	C	0.933465	0.631579	1.49361e-05	0.0122467	-0.301886	0.000142191	-2.72627	C	T	19	12	7	0.631579	0.368421	0.368421	0.0665347	0	0	0	7
chr1.201553786	chr1	201553786	rs615666	G	C	0.625158	0.51046	5.25268e-05	0.000522784	-0.114698	2.69306e-07	-4.78195	C	G	478	244	234	0.51046	0.48954	0.48954	0.374842	1	0	234	0
chr1.201562604	chr1	201562604	rs685982	A	T	0.660767	0.545455	5.53443e-05	0.00132585	-0.115312	0.000939289	-3.10276	T	A	187	102	85	0.545455	0.454545	0.454545	0.339233	85	0	0	0
chr1.201693506	chr1	201693506	rs10920239	T	G	0.728326	0.285714	5.41135e-05	0.00971817	-0.442612	3.03636e-05	-4.47739	G	T	21	6	15	0.285714	0.714286	0.714286	0.271674	0	0	0	15
chr1.202498111	chr1	202498111	rs3767408	A	G	0.448415	1	5.46378e-05	5.555e-06	0.551585	5.37327e-07	71.0952	A	G	18	18	0	1	0	0	0.551585	0	0	0	0
chr1.202815986	chr1	202815986	rs10920503	A	G	0.425327	0	4.73364e-05	4.76143e-06	-0.425327	6.78329e-05	-58.9268	G	A	21	0	21	0	1	1	0.574673	21	0	0	0
chr1.202827398	chr1	202827398	rs6687459	A	G	0.672871	0.947368	6.87331e-05	0.00131214	0.274497	0.000448975	7.38687	A	G	38	36	2	0.947368	0.0526316	0.0526316	0.327129	0	0	2	0
chr1.202830160	chr1	202830160	rs10920510	A	G	0.471217	0.964286	5.99668e-05	0.00122996	0.493069	2.29615e-08	13.7286	A	G	28	27	1	0.964286	0.0357143	0.0357143	0.528783	0	0	1	0
chr1.202830219	chr1	202830219	rs6697533	C	A	0.643739	0.2	6.70923e-05	0.00457143	-0.443739	9.97119e-08	-6.51536	A	C	35	7	28	0.2	0.8	0.8	0.356261	0	28	0	0
chr1.203007338	chr1	203007338	rs11587072	A	G	0.971875	0.722222	8.72993e-06	0.0055727	-0.249652	4.02253e-08	-3.34167	G	A	36	26	10	0.722222	0.277778	0.277778	0.0281253	10	0	0	0
chr1.203517292	chr1	203517292	rs2821226	A	G	0.430856	0.814815	5.33477e-05	0.00558858	0.383959	5.69202e-05	5.11176	A	G	27	22	5	0.814815	0.185185	0.185185	0.569144	0	0	5	0
chr1.203539366	chr1	203539366	rs2798636	A	G	0.651532	0.203704	5.53536e-05	0.00300386	-0.447828	2.03499e-11	-8.09667	G	A	54	11	43	0.203704	0.796296	0.796296	0.348468	43	0	0	0
chr1.203650336	chr1	203650336	rs11240731	C	G	0.205931	0.761905	3.38441e-05	0.00863838	0.555974	7.26354e-08	5.9702	C	G	21	16	5	0.761905	0.238095	0.238095	0.794069	0	0	5	0
chr1.204243732	chr1	204243732	rs10751448	C	G	0.405195	0.986486	4.58475e-05	0.000180147	0.581291	1.01643e-27	38.6674	C	G	74	73	1	0.986486	0.0135135	0.0135135	0.594805	0	0	1	0
chr1.205209530	chr1	205209530	rs1078362	A	G	0.521554	0.966667	3.97796e-05	0.000537037	0.445113	6.21894e-14	18.5332	A	G	60	58	2	0.966667	0.0333333	0.0333333	0.478446	0	0	2	0
chr1.205240659	chr1	205240659	rs4951184	A	T	0.6527	0.423077	4.33642e-05	0.0046939	-0.229623	0.000731287	-3.33619	T	A	52	22	30	0.423077	0.576923	0.576923	0.3473	30	0	0	0
chr1.2053325	chr1	2053325	rs62641632	A	G	0.865772	0.285714	7.29969e-05	0.00728863	-0.580057	3.75639e-12	-6.76058	G	A	28	8	20	0.285714	0.714286	0.714286	0.134228	20	0	0	0
chr1.2053415	chr1	2053415	rs556218333	A	G	0.934769	0.047619	1.1767e-05	0.00215959	-0.88715	3.83265e-23	-19.0384	G	A	21	1	20	0.047619	0.952381	0.952381	0.0652314	20	0	0	0
chr1.205678483	chr1	205678483	rs140801892	G	A	0.594752	1	4.97799e-05	2.32535e-06	0.405248	4.98219e-08	56.141	G	A	43	43	0	1	0	0	0.405248	0	0	0	0
chr1.205678488	chr1	205678488	rs112907843	C	T	0.413197	1	0.000249772	2.32535e-06	0.586803	5.0209e-08	36.958	C	T	43	43	0	1	0	0	0.586803	0	0	0	0
chr1.205753214	chr1	205753214	rs72750989	T	C	0.988986	0.911765	7.22553e-06	0.00118309	-0.0772216	0.000108901	-2.23825	C	T	68	62	6	0.911765	0.0882353	0.0882353	0.0110137	0	0	0	6
chr1.20582418	chr1	20582418	rs11578017	G	A	0.797445	0.900332	3.55739e-05	0.00029812	0.102887	1.63916e-05	5.63233	G	A	301	271	30	0.900332	0.0996678	0.0996678	0.202555	30	0	0	0
chr1.206207016	chr1	206207016	rs28408041	A	G	0.803817	0.05	2.38858e-05	0.002375	-0.753817	5.91572e-13	-15.3908	G	A	20	1	19	0.05	0.95	0.95	0.196183	19	0	0	0
chr1.206637395	chr1	206637395	rs9242	C	T	0.541009	0.96	5.64624e-05	0.001536	0.418991	1.95327e-05	10.4995	C	T	25	24	1	0.96	0.04	0.04	0.458991	0	0	0	1
chr1.206927516	chr1	206927516	rs6692511	C	T	0.250266	0.0243902	5.64528e-05	0.000580375	-0.225875	0.000978034	-8.95072	T	C	41	1	40	0.0243902	0.97561	0.97561	0.749734	0	40	0	0
chr1.207288897	chr1	207288897	rs12031629	T	C	0.546025	0.686667	5.85573e-05	0.00143437	0.140642	0.0005359	3.63994	T	C	150	103	47	0.686667	0.313333	0.313333	0.453975	0	47	0	0
chr1.207854035	chr1	207854035	rs11118340	C	T	0.88131	0.694915	2.54844e-05	0.00359336	-0.186395	0.000110998	-3.09849	T	C	59	41	18	0.694915	0.305085	0.305085	0.11869	0	18	0	0
chr1.207895364	chr1	207895364	rs372208938	A	G	0.587806	1	6.74617e-05	3.70333e-06	0.412194	3.90357e-06	48.8617	A	G	27	27	0	1	0	0	0.412194	0	0	0	0
chr1.207971186	chr1	207971186	rs528237469	G	T	0.223965	1	0.000181275	5.88176e-06	0.776035	2.0427e-05	56.7256	G	T	17	17	0	1	0	0	0.776035	0	0	0	0
chr1.208062260	chr1	208062260	rs2745952	T	C	0.39064	0.644068	5.26618e-05	0.0038855	0.253428	8.93511e-05	4.03838	T	C	59	38	21	0.644068	0.355932	0.355932	0.60936	0	21	0	0
chr1.208275610	chr1	208275610	rs12138048	T	C	0.589657	0.397849	6.73849e-05	0.00257597	-0.191808	0.000204112	-3.73068	C	T	93	37	56	0.397849	0.602151	0.602151	0.410343	0	0	0	56
chr1.208409219	chr1	208409219	rs12126035	C	T	0.824763	0.538462	2.39085e-05	0.00955849	-0.286301	0.000700143	-2.92473	T	C	26	14	12	0.538462	0.461538	0.461538	0.175237	0	12	1	0
chr1.208609903	chr1	208609903	rs696945	C	A	0.0389625	0.555556	1.35932e-05	0.0137174	0.516593	2.64466e-10	4.40856	C	A	18	10	8	0.555556	0.444444	0.444444	0.961037	8	0	0	0
chr1.20901688	chr1	20901688	rs4655223	C	G	0.518543	0.8	5.68616e-05	0.00355556	0.281457	0.000135	4.68289	C	G	45	36	9	0.8	0.2	0.2	0.481457	0	0	9	0
chr1.209562811	chr1	209562811	rs78159335	A	G	0.991038	0.882353	8.91049e-06	0.00203542	-0.108685	6.6026e-06	-2.40378	G	A	51	45	6	0.882353	0.117647	0.117647	0.00896179	6	0	0	0
chr1.209741188	chr1	209741188	rs6663545	T	A	0.808054	0.464286	2.97482e-05	0.00888302	-0.343768	5.10436e-05	-3.64132	A	T	28	13	15	0.464286	0.535714	0.535714	0.191946	0	0	0	15
chr1.209830607	chr1	209830607	rs10863779	G	A	0.456286	0.875	6.75125e-05	0.00455729	0.418714	2.59559e-05	6.15702	G	A	24	21	3	0.875	0.125	0.125	0.543714	3	0	0	0
chr1.209999630	chr1	209999630	rs3766616	G	A	0.505114	0.0882353	5.39419e-05	0.00236617	-0.416879	3.33684e-07	-8.47406	A	G	34	3	31	0.0882353	0.911765	0.911765	0.494886	0	0	31	0
chr1.210005168	chr1	210005168	rs11810091	C	T	0.836551	0.962025	4.63578e-05	0.000154146	0.125475	6.45703e-07	8.86123	C	T	237	228	9	0.962025	0.0379747	0.0379747	0.163449	0	0	0	9
chr1.210053096	chr1	210053096	rs35898529	G	A	0.810893	1	3.256e-05	8.77105e-07	0.189107	7.87275e-07	32.7034	G	A	114	114	0	1	0	0	0.189107	0	0	0	0
chr1.210466818	chr1	210466818	rs639095	A	T	0.787179	0.416667	4.79014e-05	0.0101273	-0.370512	8.48819e-05	-3.67308	T	A	24	10	14	0.416667	0.583333	0.583333	0.212821	14	0	0	0
chr1.210466932	chr1	210466932	rs7516171	T	C	0.780385	0.291667	4.60906e-05	0.00860822	-0.488719	4.39325e-07	-5.25343	C	T	24	7	17	0.291667	0.708333	0.708333	0.219615	0	0	0	17
chr1.210467646	chr1	210467646	rs1738039	G	A	0.425363	0	5.89624e-05	5.88176e-06	-0.425363	0.000214195	-52.8231	A	G	17	0	17	0	1	1	0.574637	0	0	17	0
chr1.210827394	chr1	210827394	rs79167960	G	A	0.687438	1	5.20784e-05	3.57107e-06	0.312562	0.000353197	41.8992	G	A	28	28	0	1	0	0	0.312562	0	0	0	0
chr1.211017618	chr1	211017618	rs12092880	G	A	0.668538	0.0526316	4.76328e-05	0.00262429	-0.615907	3.03993e-08	-11.9153	A	G	19	1	18	0.0526316	0.947368	0.947368	0.331462	0	0	18	0
chr1.211081403	chr1	211081403	rs6656271	G	A	0.655268	0.238095	6.35379e-05	0.00863838	-0.417173	0.000114859	-4.47207	A	G	21	5	16	0.238095	0.761905	0.761905	0.344732	0	0	16	0
chr1.211370295	chr1	211370295	rs3125844	C	T	0.725569	0.30303	5.56133e-05	0.00640009	-0.422539	5.3669e-07	-5.2589	T	C	33	10	23	0.30303	0.69697	0.69697	0.274431	0	23	0	0
chr1.211370341	chr1	211370341	rs3125843	G	T	0.724625	0.4	4.47902e-05	0.00685714	-0.324625	5.77149e-05	-3.90748	T	G	35	14	21	0.4	0.6	0.6	0.275375	0	0	21	0
chr1.211675597	chr1	211675597	rs10863900	G	A	0.425019	0.188679	4.92324e-05	0.00288829	-0.236339	0.000410628	-4.36059	A	G	53	10	43	0.188679	0.811321	0.811321	0.574981	0	0	43	0
chr1.212588206	chr1	212588206	rs518793	G	C	0.709172	0.363636	5.8043e-05	0.0105184	-0.345536	0.000800987	-3.35987	C	G	22	8	14	0.363636	0.636364	0.636364	0.290828	0	0	14	0
chr1.212923100	chr1	212923100	rs11120010	C	T	0.842777	0.985075	4.30019e-05	0.000109721	0.142298	1.22033e-05	11.5145	C	T	134	132	2	0.985075	0.0149254	0.0149254	0.157223	0	0	0	2
chr1.213031158	chr1	213031158	rs1047881	C	T	0.626593	0.951613	5.29552e-05	0.000742674	0.32502	8.24214e-08	11.5227	C	T	62	59	3	0.951613	0.0483871	0.0483871	0.373407	0	0	0	3
chr1.213156012	chr1	213156012	rs61385792	G	A	0.972942	0.764706	7.19714e-06	0.0105842	-0.208236	0.000961362	-2.0234	A	G	17	13	4	0.764706	0.235294	0.235294	0.0270576	0	0	4	0
chr1.21400218	chr1	21400218	rs7521711	A	G	0.573141	1	7.26604e-05	4.76143e-06	0.426859	7.08378e-05	48.5124	A	G	21	21	0	1	0	0	0.426859	0	0	0	0
chr1.214789375	chr1	214789375	rs2666834	T	C	0.808434	0.985714	3.75385e-05	0.000201166	0.17728	0.000343451	11.4744	T	C	70	69	1	0.985714	0.0142857	0.0142857	0.191566	0	1	0	0
chr1.21588603	chr1	21588603	rs212532	G	C	0.433784	0.236842	6.16991e-05	0.00237826	-0.196942	0.000687662	-3.98701	C	G	76	18	58	0.236842	0.763158	0.763158	0.566216	0	0	58	0
chr1.21755135	chr1	21755135	rs41302024	T	G	0.551624	0.909091	5.16036e-05	0.00375657	0.357467	0.000788896	5.79265	T	G	22	20	2	0.909091	0.0909091	0.0909091	0.448376	0	0	2	0
chr1.218262210	chr1	218262210	rs11590008	A	C	0.640475	0.222222	4.60735e-05	0.00960219	-0.418253	0.000362103	-4.25808	C	A	18	4	14	0.222222	0.777778	0.777778	0.359525	14	0	0	0
chr1.218518742	chr1	218518742	rs10482718	G	A	0.986889	0.655172	7.03634e-06	0.0077904	-0.331717	2.39412e-12	-3.75657	A	G	29	19	10	0.655172	0.344828	0.344828	0.0131109	0	0	10	0
chr1.218548521	chr1	218548521	rs17558745	T	C	0.791463	0.5625	3.31217e-05	0.00307617	-0.228963	3.40657e-06	-4.10615	C	T	80	45	35	0.5625	0.4375	0.4375	0.208537	0	0	0	35
chr1.218604392	chr1	218604392	rs7554934	A	C	0.90689	0.794805	2.24734e-05	0.00042361	-0.112085	2.17164e-11	-5.3069	C	A	385	306	79	0.794805	0.205195	0.205195	0.0931095	79	0	0	0
chr1.21879524	chr1	21879524	rs3753782	A	G	0.818021	0.904977	2.8455e-05	0.00038911	0.0869565	0.000906341	4.2554	A	G	221	200	21	0.904977	0.0950226	0.0950226	0.181979	0	0	21	0
chr1.21894071	chr1	21894071	rs3820281	T	C	0.804922	0.986111	2.61286e-05	0.000190222	0.181189	0.000115006	12.3183	T	C	72	71	1	0.986111	0.0138889	0.0138889	0.195078	0	1	0	0
chr1.21894104	chr1	21894104	rs3767151	C	T	0.804922	1	2.61286e-05	9.52286e-07	0.195078	2.93675e-06	37.4866	C	T	105	105	0	1	0	0	0.195078	0	0	0	0
chr1.21894214	chr1	21894214	rs3767150	G	A	0.804922	0.98893	2.61286e-05	4.03969e-05	0.184007	1.34739e-12	22.5601	G	A	271	268	3	0.98893	0.0110701	0.0110701	0.195078	3	0	0	0
chr1.219618035	chr1	219618035	rs12747505	G	A	0.946329	0.708333	6.27703e-05	0.00860822	-0.237996	0.000197076	-2.55585	A	G	24	17	7	0.708333	0.291667	0.291667	0.0536711	0	0	7	0
chr1.219754982	chr1	219754982	rs6677960	A	G	0.794733	0.263158	5.33411e-05	0.0102056	-0.531575	9.49017e-07	-5.24824	G	A	19	5	14	0.263158	0.736842	0.736842	0.205267	14	0	0	0
chr1.22000129	chr1	22000129	rs829402	G	C	0.727306	0.974359	4.72166e-05	0.000640604	0.247053	0.000467754	9.42004	G	C	39	38	1	0.974359	0.025641	0.025641	0.272694	0	1	0	0
chr1.220185726	chr1	220185726	rs2248717	C	T	0.279252	0.65	3.69843e-05	0.011375	0.370748	0.000603881	3.47055	C	T	20	13	7	0.65	0.35	0.35	0.720748	0	0	0	7
chr1.222014897	chr1	222014897	rs11118873	G	A	0.592573	0.407407	5.48429e-05	0.00298058	-0.185165	0.000935084	-3.36086	A	G	81	33	48	0.407407	0.592593	0.592593	0.407427	0	0	48	0
chr1.222354720	chr1	222354720	rs158754	G	A	0.388151	0.714286	5.50684e-05	0.00485909	0.326134	1.90811e-05	4.65235	G	A	42	30	12	0.714286	0.285714	0.285714	0.611849	12	0	0	0
chr1.222484436	chr1	222484436	rs66618621	G	A	0.789276	0.478261	5.9157e-05	0.010849	-0.311015	0.000980045	-2.97787	A	G	23	11	12	0.478261	0.521739	0.521739	0.210724	0	0	12	0
chr1.222507863	chr1	222507863	rs10495187	C	G	0.658308	0.169811	7.68659e-05	0.00265991	-0.488497	3.46114e-13	-9.33774	G	C	53	9	44	0.169811	0.830189	0.830189	0.341692	0	44	0	0
chr1.222550292	chr1	222550292	rs4846364	C	T	0.683279	0.1875	7.21619e-05	0.00952148	-0.495779	6.37384e-05	-5.0617	T	C	16	3	13	0.1875	0.8125	0.8125	0.316721	0	13	0	0
chr1.2232532	chr1	2232532	rs72643476	A	G	0.801987	0.581081	3.6213e-05	0.00328954	-0.220906	1.17495e-05	-3.83057	G	A	74	43	31	0.581081	0.418919	0.418919	0.198013	31	0	0	0
chr1.223258107	chr1	223258107	rs28402933	C	T	0.695001	0.294118	5.89434e-05	0.0122125	-0.400883	0.000775001	-3.61885	T	C	17	5	12	0.294118	0.705882	0.705882	0.304999	0	12	0	0
chr1.223492393	chr1	223492393	rs113193627	G	A	0.417677	1	7.45545e-05	5.88176e-06	0.582323	3.58334e-07	64.9289	G	A	17	17	0	1	0	0	0.582323	0	0	0	0
chr1.223885319	chr1	223885319	rs35499918	T	C	0.893174	0.529412	1.35259e-05	0.014655	-0.363762	0.000168833	-3.00348	C	T	17	9	8	0.529412	0.470588	0.470588	0.106826	0	0	0	8
chr1.223892222	chr1	223892222	rs146706614	A	G	0.990516	0.1875	6.59713e-06	0.00952148	-0.803016	2.73752e-24	-8.22662	G	A	16	3	13	0.1875	0.8125	0.8125	0.00948367	13	0	0	0
chr1.223895004	chr1	223895004	rs12410764	T	G	0.913503	0.954178	1.67487e-05	5.89251e-05	0.0406754	0.000105472	4.67583	T	G	742	708	34	0.954178	0.0458221	0.0458221	0.0864975	0	0	34	0
chr1.223962929	chr1	223962929	rs10961	A	G	0.54149	0.16092	5.93585e-05	0.00155201	-0.380571	2.28527e-13	-9.48066	G	A	87	14	73	0.16092	0.83908	0.83908	0.45851	73	0	0	0
chr1.22397199	chr1	22397199	rs2501256	T	C	0.343272	0	5.07489e-05	5.26263e-06	-0.343272	0.000876464	-45.8669	C	T	19	0	19	0	1	1	0.656728	0	0	0	19
chr1.224150016	chr1	224150016	rs61825439	C	T	0.692173	0.375	6.77126e-05	0.00732422	-0.317173	0.000210961	-3.68907	T	C	32	12	20	0.375	0.625	0.625	0.307827	0	20	0	0
chr1.224201384	chr1	224201384	rs371487456	C	A	0.435556	0.928571	5.81502e-05	0.0023688	0.493015	5.25612e-08	10.0076	C	A	28	26	2	0.928571	0.0714286	0.0714286	0.564444	2	0	1	0
chr1.224201386	chr1	224201386	rs372758527	C	G	0.435556	0.892857	5.81502e-05	0.00341655	0.457301	6.1014e-07	7.7579	C	G	28	25	3	0.892857	0.107143	0.107143	0.564444	0	0	3	0
chr1.224201392	chr1	224201392	rs138838332	A	G	0.435556	0.807692	5.81502e-05	0.00597406	0.372136	0.000126404	4.79142	A	G	26	21	5	0.807692	0.192308	0.192308	0.564444	0	1	5	1
chr1.224399383	chr1	224399383	rs4654003	T	C	0.389053	0.8	5.53405e-05	0.008	0.410947	0.000216999	4.57872	T	C	20	16	4	0.8	0.2	0.2	0.610947	0	4	0	0
chr1.224716713	chr1	224716713	rs985301	C	A	0.668367	0.266667	5.62258e-05	0.00651852	-0.4017	7.96998e-06	-4.95407	A	C	30	8	22	0.266667	0.733333	0.733333	0.331633	0	22	0	0
chr1.224716762	chr1	224716762	rs2794804	A	G	0.7146	0.478873	5.20443e-05	0.00351484	-0.235726	2.5078e-05	-3.94697	G	A	71	34	37	0.478873	0.521127	0.521127	0.2854	37	0	0	0
chr1.224716938	chr1	224716938	rs712072	C	G	0.669961	0.385246	5.24397e-05	0.00194124	-0.284715	1.14581e-10	-6.3765	G	C	122	47	75	0.385246	0.614754	0.614754	0.330039	0	75	0	0
chr1.225800120	chr1	225800120	rs71646728	C	T	0.946406	0.4375	1.55927e-05	0.0153809	-0.508906	2.95421e-08	-4.10135	T	C	16	7	9	0.4375	0.5625	0.5625	0.0535943	0	9	0	0
chr1.225898868	chr1	225898868	rs12031529	C	T	0.971617	0.75	2.21033e-05	0.0117188	-0.221617	0.000897924	-2.04529	T	C	16	12	4	0.75	0.25	0.25	0.0283826	0	4	0	0
chr1.226065538	chr1	226065538	rs360096	A	G	0.497578	0.137931	6.08207e-05	0.00410021	-0.359647	0.000104235	-5.57539	G	A	29	4	25	0.137931	0.862069	0.862069	0.502422	25	0	0	0
chr1.226280915	chr1	226280915	rs4369199	C	A	0.076438	0.481481	1.90464e-05	0.00924656	0.405043	2.18225e-08	4.20789	C	A	27	13	14	0.481481	0.518519	0.518519	0.923562	14	0	0	0
chr1.227502320	chr1	227502320	rs67723257	C	G	0.645963	0.235294	5.18667e-05	0.0105842	-0.410669	0.000668452	-3.982	G	C	17	4	13	0.235294	0.764706	0.764706	0.354037	0	13	0	0
chr1.227502331	chr1	227502331	rs16847649	C	G	0.645963	0.1875	5.18667e-05	0.00952148	-0.458463	0.000233404	-4.68567	G	C	16	3	13	0.1875	0.8125	0.8125	0.354037	0	13	0	0
chr1.228762509	chr1	228762509	rs568060782	A	G	0.675244	1	8.23702e-05	4.545e-06	0.324756	0.000820977	34.8345	A	G	22	22	0	1	0	0	0.324756	0	0	0	0
chr1.228762646	chr1	228762646	rs373312997	A	G	0.445083	1	9.12721e-05	4.34739e-06	0.554917	8.20608e-09	56.7486	A	G	23	23	0	1	0	0	0.554917	0	0	0	0
chr1.228770775	chr1	228770775	rs377715305	G	C	0.853206	0.958763	3.87751e-05	0.000203797	0.105557	8.04375e-05	6.77746	G	C	194	186	8	0.958763	0.0412371	0.0412371	0.146794	0	8	0	0
chr1.229756104	chr1	229756104	rs768578	A	C	0.900917	0.5625	1.68425e-05	0.0153809	-0.338417	0.00047672	-2.72725	C	A	16	9	7	0.5625	0.4375	0.4375	0.0990827	7	0	0	0
chr1.23016103	chr1	23016103	rs17433871	T	C	0.694175	0.910714	4.52415e-05	0.00145203	0.216539	0.000391958	5.5961	T	C	56	51	5	0.910714	0.0892857	0.0892857	0.305825	0	5	0	0
chr1.230959833	chr1	230959833	rs1202536	A	G	0.540575	0.0294118	6.4258e-05	0.000839609	-0.511163	1.34322e-10	-17.0023	G	A	34	1	33	0.0294118	0.970588	0.970588	0.459425	33	0	0	0
chr1.230961369	chr1	230961369	rs722732	A	G	0.225185	0.761905	4.46032e-05	0.00431919	0.53672	2.40163e-13	8.12486	A	G	42	32	10	0.761905	0.238095	0.238095	0.774815	0	0	10	0
chr1.230962348	chr1	230962348	rs16852759	G	A	0.88927	0.971292	1.82243e-05	0.000133416	0.0820222	0.000218861	6.66076	G	A	209	203	6	0.971292	0.0287081	0.0287081	0.11073	6	0	0	0
chr1.230998112	chr1	230998112	rs1202577	T	C	0.344799	0.712644	4.98894e-05	0.00235382	0.367844	2.97779e-12	7.50279	T	C	87	62	25	0.712644	0.287356	0.287356	0.655201	0	25	0	0
chr1.231001691	chr1	231001691	rs1202583	C	T	0.571851	1	6.18431e-05	5.555e-06	0.428149	0.000112412	52.152	C	T	18	18	0	1	0	0	0.428149	0	0	0	0
chr1.231123051	chr1	231123051	rs10864647	C	A	0.670763	0.965517	5.47941e-05	0.00114806	0.294755	0.000470882	8.49874	C	A	29	28	1	0.965517	0.0344828	0.0344828	0.329237	1	0	0	0
chr1.23134936	chr1	23134936	rs12045243	A	C	0.905429	0.611111	2.69546e-05	0.013203	-0.294318	0.00083878	-2.55881	C	A	18	11	7	0.611111	0.388889	0.388889	0.0945707	7	0	0	0
chr1.231622949	chr1	231622949	rs1769801	C	T	0.511909	0.311828	5.58644e-05	0.00115372	-0.200081	3.99191e-08	-5.75292	T	C	186	58	128	0.311828	0.688172	0.688172	0.488091	0	128	0	0
chr1.231762316	chr1	231762316	rs76793233	T	A	0.930519	0.571429	1.34641e-05	0.00874636	-0.359091	1.3381e-07	-3.83669	A	T	28	16	12	0.571429	0.428571	0.428571	0.0694809	0	0	0	12
chr1.231762340	chr1	231762340	rs3738398	G	C	0.620087	0.941176	6.14419e-05	0.00162833	0.321089	0.00013824	7.81109	G	C	34	32	2	0.941176	0.0588235	0.0588235	0.379913	0	2	0	0
chr1.232864350	chr1	232864350	rs1832856	T	A	0.667378	1	5.74234e-05	3.70333e-06	0.332622	0.000413167	42.5437	T	A	27	27	0	1	0	0	0.332622	0	0	0	0
chr1.233624015	chr1	233624015	rs9645295	A	T	0.643381	0.0588235	8.31122e-05	0.00325667	-0.584557	7.72912e-07	-10.1151	T	A	17	1	16	0.0588235	0.941176	0.941176	0.356619	16	0	0	0
chr1.233679488	chr1	233679488	rs701194	C	T	0.345372	0.642857	4.85672e-05	0.00409985	0.297486	5.44928e-06	4.61875	C	T	56	36	20	0.642857	0.357143	0.357143	0.654628	0	0	0	20
chr1.234689510	chr1	234689510	rs56315728	C	T	0.840466	0.6	3.2709e-05	0.004	-0.240466	6.96817e-06	-3.78666	T	C	60	36	24	0.6	0.4	0.4	0.159534	0	24	0	0
chr1.234735980	chr1	234735980	rs112096491	C	T	0.46903	0.944444	6.37868e-05	0.00291495	0.475415	2.5796e-05	8.71077	C	T	18	17	1	0.944444	0.0555556	0.0555556	0.53097	0	0	0	1
chr1.234864068	chr1	234864068	rs1660558	T	A	0.73729	0.268293	5.00889e-05	0.00478809	-0.468997	4.84866e-10	-6.74262	A	T	41	11	30	0.268293	0.731707	0.731707	0.26271	0	0	0	30
chr1.235187108	chr1	235187108	rs73110954	T	C	0.888975	0.738462	1.42451e-05	0.00297132	-0.150513	0.000574506	-2.75461	C	T	65	48	17	0.738462	0.261538	0.261538	0.111025	0	0	0	17
chr1.236179042	chr1	236179042	rs16833108	T	G	0.798372	0.208696	3.73555e-05	0.00143602	-0.589676	8.69e-42	-15.3623	G	T	115	24	91	0.208696	0.791304	0.791304	0.201628	0	0	0	91
chr1.236184857	chr1	236184857	rs61833490	A	G	0.881566	0.235294	3.60377e-05	0.0105842	-0.646272	1.34766e-09	-6.27118	G	A	17	4	13	0.235294	0.764706	0.764706	0.118434	13	0	0	0
chr1.236260642	chr1	236260642	rs6659159	T	C	0.496042	0.341214	7.83731e-05	0.000177137	-0.154828	1.34086e-28	-9.68602	C	T	1269	433	836	0.341214	0.658786	0.658786	0.503958	0	0	1	836
chr1.236767330	chr1	236767330	rs10802551	A	G	0.282814	0.444444	5.56664e-05	0.00249408	0.161631	0.000469981	3.20092	A	G	99	44	55	0.444444	0.555556	0.555556	0.717186	0	0	55	0
chr1.23748440	chr1	23748440	rs7515139	A	G	0.98037	0.890625	6.33089e-06	0.00152206	-0.0897448	0.000262043	-2.29558	G	A	64	57	7	0.890625	0.109375	0.109375	0.0196302	7	0	0	0
chr1.2391367	chr1	2391367	rs16824399	A	G	0.690105	0.115385	4.12574e-05	0.00392581	-0.574721	1.7956e-09	-9.12477	G	A	26	3	23	0.115385	0.884615	0.884615	0.309895	23	0	0	0
chr1.2391491	chr1	2391491	rs35886181	A	G	0.703074	0.3	4.06799e-05	0.00525	-0.403074	1.6853e-07	-5.54152	G	A	40	12	28	0.3	0.7	0.7	0.296926	28	0	0	0
chr1.241245634	chr1	241245634	rs61832519	T	C	0.836705	0.25	3.20786e-05	0.0117188	-0.586705	3.40728e-07	-5.41235	C	T	16	4	12	0.25	0.75	0.75	0.163295	0	0	0	12
chr1.241576817	chr1	241576817	rs1341451	C	T	0.498534	0.282051	6.0304e-05	0.000346151	-0.216482	2.15521e-26	-10.7378	T	C	585	165	420	0.282051	0.717949	0.717949	0.501466	0	420	0	0
chr1.241576926	chr1	241576926	rs1557080	C	T	0.36739	0.16276	4.81917e-05	0.000177434	-0.20463	5.86639e-31	-13.623	T	C	768	125	643	0.16276	0.83724	0.83724	0.63261	0	643	0	0
chr1.241577057	chr1	241577057	rs67637146	A	G	0.98096	0.870712	8.83902e-06	0.000297025	-0.110247	1.47321e-25	-6.30383	G	A	379	330	49	0.870712	0.129288	0.129288	0.0190402	49	0	0	1
chr1.241577094	chr1	241577094	rs1341452	T	G	0.391058	0.162996	4.89021e-05	0.000601005	-0.228063	2.24411e-12	-8.946	G	T	227	37	190	0.162996	0.837004	0.837004	0.608942	0	0	0	190
chr1.242004835	chr1	242004835	rs10926584	C	T	0.646142	0.307692	4.51298e-05	0.00819299	-0.33845	0.000472398	-3.7289	T	C	26	8	18	0.307692	0.692308	0.692308	0.353858	0	18	0	0
chr1.242152535	chr1	242152535	rs28404423	G	A	0.835974	0.985294	3.37898e-05	0.000213083	0.14932	0.000982889	9.50344	G	A	68	67	1	0.985294	0.0147059	0.0147059	0.164026	1	0	0	0
chr1.242152541	chr1	242152541	rs28695745	A	G	0.61044	0.377049	6.70586e-05	0.00385054	-0.233391	0.000225715	-3.72884	G	A	61	23	38	0.377049	0.622951	0.622951	0.38956	38	0	0	0
chr1.242152553	chr1	242152553	rs28643442	A	G	0.61044	0.387097	6.70586e-05	0.00382666	-0.223344	0.000395355	-3.57924	G	A	62	24	38	0.387097	0.612903	0.612903	0.38956	38	0	0	0
chr1.242152555	chr1	242152555	rs28567824	G	T	0.61044	0.344828	6.70586e-05	0.0038952	-0.265613	4.46065e-05	-4.21966	T	G	58	20	38	0.344828	0.655172	0.655172	0.38956	0	0	38	0
chr1.24321935	chr1	24321935	rs55899369	T	G	0.573289	0.788136	6.2811e-05	0.00141507	0.214847	2.38481e-06	5.58869	T	G	118	93	25	0.788136	0.211864	0.211864	0.426711	0	0	25	0
chr1.24322001	chr1	24322001	rs75910560	A	C	0.573289	0.75	6.2811e-05	0.000884434	0.176711	2.25759e-07	5.74161	A	C	212	159	53	0.75	0.25	0.25	0.426711	0	53	0	0
chr1.243262131	chr1	243262131	rs806232	G	C	0.822302	0.4375	7.42815e-05	0.0153809	-0.384802	0.000601545	-3.09529	C	G	16	7	9	0.4375	0.5625	0.5625	0.177698	0	0	9	0
chr1.243743474	chr1	243743474	rs6688135	C	A	0.168997	0.545455	2.60272e-05	0.00450789	0.376458	2.46872e-10	5.59087	C	A	55	30	25	0.545455	0.454545	0.454545	0.831003	25	0	0	0
chr1.24435434	chr1	24435434	rs4648933	C	A	0.81045	0.939655	4.33017e-05	0.000488822	0.129205	0.00066766	5.6011	C	A	116	109	7	0.939655	0.0603448	0.0603448	0.18955	7	0	0	0
chr1.245464740	chr1	245464740	rs114546149	T	C	0.97663	0.772727	7.47634e-06	0.00798272	-0.203902	0.000131616	-2.2811	C	T	22	17	5	0.772727	0.227273	0.227273	0.0233703	0	0	0	5
chr1.246012601	chr1	246012601	rs12141052	T	G	0.941725	0.625	2.11153e-05	0.0146484	-0.316725	0.000188378	-2.61501	G	T	16	10	6	0.625	0.375	0.375	0.0582748	0	0	0	6
chr1.246035492	chr1	246035492	rs10924371	A	G	0.443435	0	5.76393e-05	1.78554e-06	-0.443435	2.339e-12	-57.5236	G	A	56	0	56	0	1	1	0.556565	56	0	0	0
chr1.246161101	chr1	246161101	rs35099039	T	G	0.452894	0.961538	5.45472e-05	0.00142239	0.508645	3.68611e-08	13.2353	T	G	26	25	1	0.961538	0.0384615	0.0384615	0.547106	0	0	1	0
chr1.246378285	chr1	246378285	rs10802350	A	G	0.81091	0.548387	4.28753e-05	0.00798899	-0.262523	0.000753278	-2.92927	G	A	31	17	14	0.548387	0.451613	0.451613	0.18909	14	0	0	0
chr1.246592044	chr1	246592044	rs7546187	G	A	0.633651	1	6.84813e-05	2.94088e-06	0.366349	1.35862e-05	43.3489	G	A	34	34	0	1	0	0	0.366349	0	0	0	0
chr1.246592045	chr1	246592045	rs7555079	C	T	0.633651	1	6.84813e-05	3.03e-06	0.366349	5.74455e-06	43.3219	C	T	33	33	0	1	0	0	0.366349	0	0	0	0
chr1.246999707	chr1	246999707	rs12403415	T	C	0.933622	0.817204	5.29659e-05	0.00160625	-0.116418	0.000124318	-2.85803	C	T	93	76	17	0.817204	0.182796	0.182796	0.0663781	0	0	0	17
chr1.247223730	chr1	247223730	rs6676355	A	T	0.456912	0.826087	6.55285e-05	0.0062464	0.369175	0.0004747	4.64677	A	T	23	19	4	0.826087	0.173913	0.173913	0.543088	0	0	0	4
chr1.24743783	chr1	24743783	rs760967	T	C	0.739988	0.547009	4.1763e-05	0.00211786	-0.19298	5.22789e-06	-4.15262	C	T	117	64	53	0.547009	0.452991	0.452991	0.260012	0	0	0	53
chr1.247457854	chr1	247457854	rs17721193	G	C	0.591678	0.788732	7.0907e-05	0.00234695	0.197055	0.000985735	4.00748	G	C	71	56	15	0.788732	0.211268	0.211268	0.408322	0	15	0	0
chr1.248567543	chr1	248567543	rs11488109	A	G	0.888747	1	1.99376e-05	3.35537e-07	0.111253	1.67749e-08	24.7088	A	G	298	298	0	1	0	0	0.111253	0	0	0	0
chr1.248567544	chr1	248567544	rs11485457	G	C	0.888747	1	1.99376e-05	3.28914e-07	0.111253	1.63744e-08	24.7128	G	C	304	304	0	1	0	0	0.111253	0	0	0	0
chr1.248572236	chr1	248572236	rs144996336	C	T	0.844134	0.142857	3.18924e-05	0.0058309	-0.701277	2.42833e-12	-9.15877	T	C	21	3	18	0.142857	0.857143	0.857143	0.155866	0	18	0	0
chr1.25021037	chr1	25021037	rs2885174	C	A	0.567564	0.424242	4.76743e-05	0.00148037	-0.143322	0.000214731	-3.66644	A	C	165	70	95	0.424242	0.575758	0.575758	0.432436	0	95	0	0
chr1.25021181	chr1	25021181	rs4233039	A	G	0.55898	0.330097	4.49605e-05	0.00214692	-0.228883	2.7617e-06	-4.88883	G	A	103	34	69	0.330097	0.669903	0.669903	0.44102	69	0	0	0
chr1.25054223	chr1	25054223	rs7520844	C	G	0.764217	0.810535	4.369e-05	0.00012073	0.0463174	0.000112864	3.61216	C	G	1272	1031	241	0.810535	0.189465	0.189465	0.235783	0	0	241	0
chr1.25186151	chr1	25186151	rs4648880	A	G	0.599903	1	3.7431e-05	4.34739e-06	0.400097	4.41899e-05	61.8998	A	G	23	23	0	1	0	0	0.400097	0	0	0	0
chr1.25895238	chr1	25895238	rs7491	T	C	0.571337	0.282051	5.27362e-05	0.00519227	-0.289285	0.00029933	-3.99442	C	T	39	11	28	0.282051	0.717949	0.717949	0.428663	0	0	0	28
chr1.2627197	chr1	2627197	rs563680365	T	C	0.974284	0.764706	8.97079e-06	0.0105842	-0.209578	0.000795525	-2.03626	C	T	17	13	4	0.764706	0.235294	0.235294	0.0257159	0	0	0	4
chr1.26601385	chr1	26601385	rs3795685	A	G	0.349211	0.097561	5.81982e-05	0.00214739	-0.25165	0.000820961	-5.35841	G	A	41	4	37	0.097561	0.902439	0.902439	0.650789	37	0	0	0
chr1.26615185	chr1	26615185	rs4659422	A	G	0.0286117	0.134328	2.35229e-05	0.00173559	0.105717	0.000122528	2.52056	A	G	67	9	58	0.134328	0.865672	0.865672	0.971388	0	0	58	0
chr1.26678822	chr1	26678822	rs12124895	T	C	0.843076	0.5	1.81769e-05	0.0125	-0.343076	0.000362926	-3.06634	C	T	20	10	10	0.5	0.5	0.5	0.156924	0	0	0	10
chr1.26678875	chr1	26678875	rs11247928	A	G	0.784408	0.4	3.93027e-05	0.012	-0.384408	0.000217586	-3.50341	G	A	20	8	12	0.4	0.6	0.6	0.215592	12	0	0	0
chr1.26823580	chr1	26823580	rs4659442	G	T	0.75822	0.614458	4.30407e-05	0.000713552	-0.143762	4.36125e-09	-5.22651	T	G	332	204	128	0.614458	0.385542	0.385542	0.24178	0	0	128	0
chr1.26823631	chr1	26823631	rs4659443	T	C	0.767792	0.611354	4.29784e-05	0.00103756	-0.156438	8.90937e-08	-4.75908	C	T	229	140	89	0.611354	0.388646	0.388646	0.232208	0	0	0	89
chr1.27021115	chr1	27021115	rs71636770	T	G	0.9065	0.5	1.44511e-05	0.0138889	-0.4065	1.20756e-05	-3.44748	G	T	18	9	9	0.5	0.5	0.5	0.0934999	0	0	0	9
chr1.27445018	chr1	27445018	rs35304971	C	G	0.658197	0.153846	5.33235e-05	0.00500683	-0.504351	1.70261e-07	-7.09008	G	C	26	4	22	0.153846	0.846154	0.846154	0.341803	0	22	0	0
chr1.27445460	chr1	27445460	rs36148530	T	G	0.647226	0.2	5.34629e-05	0.008	-0.447226	5.57939e-05	-4.98352	G	T	20	4	16	0.2	0.8	0.8	0.352774	0	0	0	16
chr1.28696392	chr1	28696392	rs6703793	C	G	0.754529	0.977273	6.01302e-05	0.00050479	0.222744	0.000775416	9.37158	C	G	44	43	1	0.977273	0.0227273	0.0227273	0.245471	0	0	1	0
chr1.29542926	chr1	29542926	rs3003636	A	T	0.165239	0.722222	3.44713e-05	0.0111454	0.556983	2.55497e-07	5.26773	A	T	18	13	5	0.722222	0.277778	0.277778	0.834761	0	0	0	5
chr1.30043064	chr1	30043064	rs28435157	T	C	0.811135	0.959184	4.68722e-05	0.000399493	0.148048	0.00017571	7.00743	T	C	98	94	4	0.959184	0.0408163	0.0408163	0.188865	0	4	0	0
chr1.30181838	chr1	30181838	rs746922	T	A	0.589228	0.292683	6.76973e-05	0.00504926	-0.296545	0.000128407	-4.14557	A	T	41	12	29	0.292683	0.707317	0.707317	0.410772	0	0	0	29
chr1.30529446	chr1	30529446	rs11580622	A	C	0.681721	1	3.79927e-05	4.545e-06	0.318279	0.00072379	48.8002	A	C	22	22	0	1	0	0	0.318279	0	0	0	0
chr1.31171647	chr1	31171647	rs17263640	T	C	0.865924	0.16	4.1555e-05	0.005376	-0.705924	3.45666e-15	-9.59084	C	T	25	4	21	0.16	0.84	0.84	0.134076	0	0	0	21
chr1.31255905	chr1	31255905	rs4147103	C	T	0.553469	0	9.04184e-05	4.9995e-06	-0.553469	9.9317e-08	-56.6603	T	C	20	0	20	0	1	1	0.446531	0	20	0	0
chr1.31658678	chr1	31658678	rs6425715	A	G	0.35786	0.649254	4.17929e-05	0.00169943	0.291394	7.00998e-12	6.98318	A	G	134	87	47	0.649254	0.350746	0.350746	0.64214	0	0	47	0
chr1.31869978	chr1	31869978	rs6425747	G	C	0.730412	0.866071	4.84663e-05	0.00051782	0.13566	7.28834e-06	5.70076	G	C	224	194	30	0.866071	0.133929	0.133929	0.269588	0	30	0	0
chr1.31871407	chr1	31871407	rs2889753	A	G	0.865087	0.583333	2.83537e-05	0.0101273	-0.281754	0.000637463	-2.79586	G	A	24	14	10	0.583333	0.416667	0.416667	0.134913	10	0	0	0
chr1.31971707	chr1	31971707	rs35567548	G	A	0.696402	0.962264	5.86442e-05	0.000685129	0.265862	2.17004e-05	9.74847	G	A	53	51	2	0.962264	0.0377358	0.0377358	0.303598	2	0	0	0
chr1.32039979	chr1	32039979	rs113651982	T	G	0.980615	0.814815	1.29471e-05	0.00558858	-0.165801	0.000154707	-2.2153	G	T	27	22	5	0.814815	0.185185	0.185185	0.0193846	0	0	0	5
chr1.32039991	chr1	32039991	rs112659417	C	T	0.980615	0.740741	1.29471e-05	0.00711274	-0.239875	6.49284e-07	-2.84165	T	C	27	20	7	0.740741	0.259259	0.259259	0.0193846	0	7	0	0
chr1.32173258	chr1	32173258	rs10798886	A	G	0.33185	0.676923	5.09253e-05	0.00336459	0.345074	1.37766e-08	5.90451	A	G	65	44	21	0.676923	0.323077	0.323077	0.66815	0	0	21	0
chr1.32173301	chr1	32173301	rs7533517	A	G	0.33185	0.590476	5.09253e-05	0.00230299	0.258627	5.00379e-08	5.33062	A	G	105	62	43	0.590476	0.409524	0.409524	0.66815	0	0	43	0
chr1.32173360	chr1	32173360	rs4295917	G	A	0.321096	0.596154	5.11371e-05	0.0015433	0.275058	1.57429e-12	6.88844	G	A	156	93	63	0.596154	0.403846	0.403846	0.678904	63	0	0	0
chr1.32173396	chr1	32173396	rs4354582	C	T	0.508657	0.745098	4.73829e-05	0.00124135	0.236441	3.01202e-09	6.58629	C	T	153	114	39	0.745098	0.254902	0.254902	0.491343	0	0	0	39
chr1.3320799	chr1	3320799	rs12024847	T	C	0.898035	0.117647	0.000104479	0.00610625	-0.780388	8.11383e-08	-9.90237	C	T	17	2	15	0.117647	0.882353	0.882353	0.101965	0	0	0	15
chr1.33538614	chr1	33538614	rs11807317	C	A	0.931465	0.590909	9.34708e-06	0.010988	-0.340556	7.27819e-06	-3.24747	A	C	22	13	9	0.590909	0.409091	0.409091	0.0685351	0	9	0	0
chr1.33983043	chr1	33983043	rs2794599	T	C	0.569596	0.0625	6.11638e-05	0.00366211	-0.507096	3.07522e-05	-8.31051	C	T	16	1	15	0.0625	0.9375	0.9375	0.430404	0	0	0	15
chr1.34029462	chr1	34029462	rs7367222	T	G	0.491827	0.0588235	5.76192e-05	0.00325667	-0.433004	0.000282446	-7.52137	G	T	17	1	16	0.0588235	0.941176	0.941176	0.508173	0	0	0	16
chr1.34437060	chr1	34437060	rs532016	G	C	0.472648	0.761905	5.53893e-05	0.00431919	0.289257	0.000161019	4.37337	G	C	42	32	10	0.761905	0.238095	0.238095	0.527352	0	10	0	0
chr1.3460212	chr1	3460212	rs112381444	T	G	0.965799	0.76	2.14267e-05	0.007296	-0.205799	0.000161574	-2.40583	G	T	25	19	6	0.76	0.24	0.24	0.0342006	0	0	0	6
chr1.34734177	chr1	34734177	rs771396	G	C	0.419732	0.863636	5.74982e-05	0.00535312	0.443904	2.30477e-05	6.03484	G	C	22	19	3	0.863636	0.136364	0.136364	0.580268	0	3	0	0
chr1.35332073	chr1	35332073	rs2064900	C	G	0.897755	0.676471	1.41032e-05	0.006437	-0.221284	0.000387802	-2.75507	G	C	34	23	11	0.676471	0.323529	0.323529	0.102245	0	11	0	0
chr1.35688541	chr1	35688541	rs72657988	T	G	0.950388	0.7	1.04932e-05	0.007	-0.250388	1.00312e-05	-2.99047	G	T	30	21	9	0.7	0.3	0.3	0.0496122	0	0	0	9
chr1.37886223	chr1	37886223	rs2473616	C	T	0.718358	0.925926	5.5563e-05	0.00127013	0.207567	0.000721952	5.70082	C	T	54	50	4	0.925926	0.0740741	0.0740741	0.281642	0	0	0	4
chr1.38022452	chr1	38022452	rs2273014	C	A	0.510627	0.759494	5.58103e-05	0.00231219	0.248867	7.74288e-06	5.11418	C	A	79	60	19	0.759494	0.240506	0.240506	0.489373	19	0	0	0
chr1.39975408	chr1	39975408	rs879037	T	C	0.402378	0.806452	5.76581e-05	0.00503508	0.404074	5.15386e-06	5.6622	T	C	31	25	6	0.806452	0.193548	0.193548	0.597622	0	6	0	0
chr1.40780989	chr1	40780989	rs209920	A	G	0.871883	0.756757	1.78223e-05	0.00165834	-0.115126	0.000687558	-2.81201	G	A	111	84	27	0.756757	0.243243	0.243243	0.128117	27	0	0	0
chr1.40781038	chr1	40781038	rs1846158	G	A	0.720521	0.916031	4.85481e-05	0.000587165	0.195509	8.23989e-07	7.7542	G	A	131	120	11	0.916031	0.0839695	0.0839695	0.279479	11	0	0	0
chr1.40781177	chr1	40781177	rs115504008	A	C	0.592404	1	7.26572e-05	3.22548e-06	0.407596	1.12814e-06	46.7906	A	C	31	31	0	1	0	0	0.407596	0	0	0	0
chr1.41073802	chr1	41073802	rs618144	G	A	0.456065	0.0952381	6.1143e-05	0.00410323	-0.360827	0.000643141	-5.59145	A	G	21	2	19	0.0952381	0.904762	0.904762	0.543935	0	0	19	0
chr1.41469666	chr1	41469666	rs11209342	C	A	0.561265	0.428571	4.76161e-05	0.00124948	-0.132694	0.000181293	-3.68438	A	C	196	84	112	0.428571	0.571429	0.571429	0.438735	0	112	0	0
chr1.41825046	chr1	41825046	rs12402094	T	C	0.866483	0.983607	3.56648e-05	0.00013217	0.117123	0.000266397	9.0407	T	C	122	120	2	0.983607	0.0163934	0.0163934	0.133517	0	2	0	0
chr1.41843440	chr1	41843440	rs11209970	A	G	0.394687	0	6.60173e-05	4.9995e-06	-0.394687	0.000307801	-46.8352	G	A	20	0	20	0	1	1	0.605313	20	0	0	0
chr1.42692232	chr1	42692232	rs168231	T	C	0.205786	0.647059	3.08082e-05	0.0134337	0.441273	9.95397e-05	3.80287	T	C	17	11	6	0.647059	0.352941	0.352941	0.794214	0	6	0	0
chr1.42960741	chr1	42960741	rs185123113	G	A	0.598152	1	5.34028e-05	5.88176e-06	0.401848	0.00063818	52.1904	G	A	17	17	0	1	0	0	0.401848	0	0	0	0
chr1.43429343	chr1	43429343	rs11210769	C	T	0.878376	0.932749	2.02534e-05	6.11391e-05	0.0543721	2.32484e-07	6.02676	C	T	1026	957	69	0.932749	0.0672515	0.0672515	0.121624	0	0	0	69
chr1.43429527	chr1	43429527	rs12407435	G	T	0.887903	0.961085	1.85858e-05	4.41046e-05	0.0731822	1.51493e-10	9.24282	G	T	848	815	33	0.961085	0.0389151	0.0389151	0.112097	0	0	0	33
chr1.43691047	chr1	43691047	rs507277	T	C	0.931901	0.384615	1.62366e-05	0.00910332	-0.547286	5.86271e-13	-5.73096	C	T	26	10	16	0.384615	0.615385	0.615385	0.0680986	0	0	0	16
chr1.43695708	chr1	43695708	rs607949	G	A	0.214409	0.684211	2.71778e-05	0.0113719	0.469802	1.45637e-05	4.40027	G	A	19	13	6	0.684211	0.315789	0.315789	0.785591	6	0	0	0
chr1.44154479	chr1	44154479	rs3791035	C	G	0.748844	0.581818	4.53206e-05	0.00221187	-0.167026	9.85532e-05	-3.51559	G	C	110	64	46	0.581818	0.418182	0.418182	0.251156	0	46	0	0
chr1.44252908	chr1	44252908	rs3791051	C	T	0.642406	0.944444	5.1443e-05	0.00145748	0.302038	0.000185124	7.77551	C	T	36	34	2	0.944444	0.0555556	0.0555556	0.357594	0	0	0	2
chr1.44253015	chr1	44253015	rs3828139	T	C	0.547039	0.111111	6.12443e-05	0.00548697	-0.435928	0.000177678	-5.85245	C	T	18	2	16	0.111111	0.888889	0.888889	0.452961	0	0	0	16
chr1.44417630	chr1	44417630	rs6675620	C	T	0.293743	0.64	4.79354e-05	0.009216	0.346257	0.000347955	3.5975	C	T	25	16	9	0.64	0.36	0.36	0.706257	0	0	0	9
chr1.44779991	chr1	44779991	rs161726	C	T	0.294005	0.722222	7.43505e-05	0.0111454	0.428217	0.000214994	4.04271	C	T	18	13	5	0.722222	0.277778	0.277778	0.705995	0	0	0	5
chr1.45111294	chr1	45111294	rs78770003	A	G	0.808513	0.603175	5.64943e-05	0.00379929	-0.205338	0.000129263	-3.30685	G	A	63	38	25	0.603175	0.396825	0.396825	0.191487	25	0	0	0
chr1.45111360	chr1	45111360	rs12728857	G	A	0.606035	0.294118	6.1659e-05	0.00407083	-0.311917	6.80585e-06	-4.85214	A	G	51	15	36	0.294118	0.705882	0.705882	0.393965	0	0	36	0
chr1.45142164	chr1	45142164	rs72671983	A	G	0.952714	0.678571	8.93726e-06	0.00778972	-0.274142	3.58585e-06	-3.10431	G	A	28	19	9	0.678571	0.321429	0.321429	0.0472865	9	0	0	0
chr1.45301735	chr1	45301735	rs11573562	A	G	0.821846	0.684932	3.38927e-05	0.00147808	-0.136914	4.37229e-05	-3.52108	G	A	146	100	46	0.684932	0.315068	0.315068	0.178154	46	0	0	0
chr1.45732314	chr1	45732314	rs2839963	A	T	0.713695	0.416667	5.66135e-05	0.00675154	-0.297028	0.000188255	-3.59984	T	A	36	15	21	0.416667	0.583333	0.583333	0.286305	21	0	0	0
chr1.48169866	chr1	48169866	rs4926592	C	G	0.870508	0.786096	3.10548e-05	0.000899192	-0.0844122	0.000971018	-2.76762	G	C	187	147	40	0.786096	0.213904	0.213904	0.129492	0	40	0	0
chr1.48666398	chr1	48666398	rs639297	A	G	0.289899	0.666667	4.16908e-05	0.00740741	0.376767	2.12107e-05	4.36537	A	G	30	20	10	0.666667	0.333333	0.333333	0.710101	0	0	10	0
chr1.48667214	chr1	48667214	rs492307	T	C	0.289899	0.8125	4.16908e-05	0.00952148	0.522601	2.23732e-05	5.34403	T	C	16	13	3	0.8125	0.1875	0.1875	0.710101	0	3	0	0
chr1.48795370	chr1	48795370	rs12142917	C	T	0.849408	0.983784	1.65932e-05	2.87446e-05	0.134376	2.48668e-16	19.9568	C	T	555	546	9	0.983784	0.0162162	0.0162162	0.150592	0	0	0	9
chr1.53259658	chr1	53259658	rs1749907	C	T	0.437121	1	6.15774e-05	5.88176e-06	0.562879	7.76649e-07	68.5322	C	T	17	17	0	1	0	0	0.562879	0	0	0	0
chr1.53309097	chr1	53309097	rs536621	G	A	0.418969	0.0416667	6.44813e-05	0.00166377	-0.377302	7.88607e-05	-9.07581	A	G	24	1	23	0.0416667	0.958333	0.958333	0.581031	0	0	23	0
chr1.53591918	chr1	53591918	rs1679966	C	A	0.116508	0.588235	6.12711e-05	0.0142479	0.471727	4.10385e-06	3.94351	C	A	17	10	7	0.588235	0.411765	0.411765	0.883492	7	0	0	0
chr1.53601241	chr1	53601241	rs4926957	G	A	0.706432	0.578406	4.6856e-05	0.000313435	-0.128026	2.20649e-14	-6.74485	A	G	778	450	328	0.578406	0.421594	0.421594	0.293568	0	0	328	0
chr1.53601392	chr1	53601392	rs12402097	A	G	0.950519	0.908894	1.10296e-05	0.000179622	-0.0416251	0.000132151	-3.01463	G	A	461	419	42	0.908894	0.0911063	0.0911063	0.0494812	42	0	0	0
chr1.53607630	chr1	53607630	rs12403742	T	C	0.539555	1	5.86549e-05	6.24937e-06	0.460445	0.0001322	57.1532	T	C	16	16	0	1	0	0	0.460445	0	0	0	0
chr1.53607666	chr1	53607666	rs2404211	C	T	0.723596	0	5.93034e-05	6.24937e-06	-0.723596	1.16069e-09	-89.3718	T	C	16	0	16	0	1	1	0.276404	0	16	0	0
chr1.53612165	chr1	53612165	rs71654987	G	A	0.919659	0.9499	1.92006e-05	4.76855e-05	0.0302405	0.000495542	3.69761	G	A	998	948	50	0.9499	0.0501002	0.0501002	0.0803407	50	0	0	1
chr1.53824808	chr1	53824808	rs74083968	C	A	0.972244	0.107143	5.33116e-06	0.00341655	-0.865101	3.66472e-36	-14.7889	A	C	28	3	25	0.107143	0.892857	0.892857	0.027756	0	25	0	0
chr1.53876149	chr1	53876149	rs1342970	T	G	0.781782	0.459459	3.96271e-05	0.00671234	-0.322323	1.86043e-05	-3.92262	G	T	37	17	20	0.459459	0.540541	0.540541	0.218218	0	0	0	20
chr1.54571630	chr1	54571630	rs4498751	G	A	0.942252	0.5625	1.68303e-05	0.0153809	-0.379752	1.53908e-05	-3.06035	A	G	16	9	7	0.5625	0.4375	0.4375	0.0577485	0	0	7	0
chr1.54571644	chr1	54571644	rs4631638	G	C	0.947829	0.5625	1.19269e-05	0.0153809	-0.385329	7.91387e-06	-3.1058	C	G	16	9	7	0.5625	0.4375	0.4375	0.0521712	0	0	7	0
chr1.55078617	chr1	55078617	rs1702014	G	A	0.194188	0.393939	3.39515e-05	0.00361744	0.199751	0.000140116	3.30568	G	A	66	26	40	0.393939	0.606061	0.606061	0.805812	40	0	0	0
chr1.55237850	chr1	55237850	rs12035578	T	G	0.795308	0.657143	2.63338e-05	0.00214577	-0.138165	0.000710335	-2.96455	G	T	105	69	36	0.657143	0.342857	0.342857	0.204692	0	0	0	36
chr1.55774771	chr1	55774771	rs4927224	T	G	0.261373	0.674419	5.12045e-05	0.00510647	0.413046	1.69616e-08	5.75137	T	G	43	29	14	0.674419	0.325581	0.325581	0.738627	0	0	14	0
chr1.55776971	chr1	55776971	rs12071251	T	C	0.86776	0.470588	3.41152e-05	0.014655	-0.397172	0.000109681	-3.27703	C	T	17	8	9	0.470588	0.529412	0.529412	0.13224	0	0	0	9
chr1.55835253	chr1	55835253	rs7523391	A	G	0.472285	0.142857	5.51763e-05	0.00437318	-0.329428	0.000423881	-4.95039	G	A	28	4	24	0.142857	0.857143	0.857143	0.527715	24	0	0	0
chr1.55835430	chr1	55835430	rs12565257	T	C	0.472285	0.153846	5.51763e-05	0.00333788	-0.318439	6.82967e-05	-5.46676	C	T	39	6	33	0.153846	0.846154	0.846154	0.527715	0	0	0	33
chr1.55909305	chr1	55909305	rs10888920	T	G	0.416844	0.488806	6.5137e-05	0.000466184	0.0719623	0.000743968	3.12195	T	G	536	262	274	0.488806	0.511194	0.511194	0.583156	0	0	274	0
chr1.56089213	chr1	56089213	rs17451654	C	T	0.878118	0.910828	3.77098e-05	3.97944e-05	0.0327104	7.79323e-06	3.71555	C	T	2041	1859	182	0.910828	0.089172	0.089172	0.121882	0	0	0	182
chr1.56279652	chr1	56279652	rs11583637	C	T	0.847319	0.458333	4.89033e-05	0.0103443	-0.388986	1.14712e-05	-3.81556	T	C	24	11	13	0.458333	0.541667	0.541667	0.152681	0	13	0	0
chr1.56564716	chr1	56564716	rs12025982	G	A	0.648087	0.402685	5.24994e-05	0.00161429	-0.245403	9.24704e-10	-6.01088	A	G	149	60	89	0.402685	0.597315	0.597315	0.351913	0	0	89	0
chr1.56871299	chr1	56871299	rs12129444	G	A	0.539196	0.941176	5.93042e-05	0.00325667	0.40198	0.000821805	6.98071	G	A	17	16	1	0.941176	0.0588235	0.0588235	0.460804	1	0	0	0
chr1.56991294	chr1	56991294	rs6674131	T	C	0.954311	0.727273	9.9477e-06	0.00901578	-0.227038	0.000359703	-2.38978	C	T	22	16	6	0.727273	0.272727	0.272727	0.0456888	0	0	0	6
chr1.57198042	chr1	57198042	rs12129034	T	C	0.698305	1	5.82216e-05	6.94375e-07	0.301695	6.11656e-14	39.3053	T	C	144	144	0	1	0	0	0.301695	0	0	0	0
chr1.57809240	chr1	57809240	rs2113456	T	C	0.47892	0	6.59552e-05	5.88176e-06	-0.47892	1.90632e-05	-56.5053	C	T	17	0	17	0	1	1	0.52108	0	0	0	17
chr1.58281020	chr1	58281020	rs852752	G	A	0.652317	0.130435	5.11569e-05	0.00493137	-0.521882	3.53722e-07	-7.39345	A	G	23	3	20	0.130435	0.869565	0.869565	0.347683	0	0	20	0
chr1.58350364	chr1	58350364	rs1202825	T	C	0.445124	0.0526316	5.06579e-05	0.00262429	-0.392492	0.000678085	-7.58881	C	T	19	1	18	0.0526316	0.947368	0.947368	0.554876	0	0	0	18
chr1.58878270	chr1	58878270	rs338901	G	A	0.318837	0.833333	5.56177e-05	0.00462963	0.514496	8.89937e-09	7.5165	G	A	30	25	5	0.833333	0.166667	0.166667	0.681163	5	0	0	0
chr1.58881625	chr1	58881625	rs1774998	A	T	0.335753	0.833333	5.46892e-05	0.00578704	0.497581	7.5638e-07	6.51018	A	T	24	20	4	0.833333	0.166667	0.166667	0.664247	0	0	0	4
chr1.58932189	chr1	58932189	rs17117547	T	C	0.867374	0	2.55585e-05	4.16625e-06	-0.867374	8.77173e-22	-159.092	C	T	24	0	24	0	1	1	0.132626	0	0	0	24
chr1.58943175	chr1	58943175	rs168101	A	C	0.412506	0.882353	5.73668e-05	0.00610625	0.469847	8.72928e-05	5.98465	A	C	17	15	2	0.882353	0.117647	0.117647	0.587494	0	2	0	0
chr1.59005391	chr1	59005391	rs7535313	C	G	0.810451	1	4.03046e-05	1.17635e-06	0.189549	1.622e-05	29.4304	C	G	85	85	0	1	0	0	0.189549	0	0	0	0
chr1.59005416	chr1	59005416	rs61781821	C	G	0.810451	0.95	4.03046e-05	0.000475	0.139549	0.000646226	6.14743	C	G	100	95	5	0.95	0.05	0.05	0.189549	0	0	5	0
chr1.59062995	chr1	59062995	rs4912352	G	C	0.645748	1	4.77376e-05	4.76143e-06	0.354252	0.000952142	48.8919	G	C	21	21	0	1	0	0	0.354252	0	0	0	0
chr1.59104500	chr1	59104500	rs232905	G	A	0.112078	0.526316	4.30104e-05	0.0131214	0.414238	1.10273e-05	3.61034	G	A	19	10	9	0.526316	0.473684	0.473684	0.887922	9	0	0	0
chr1.59283829	chr1	59283829	rs2984905	G	A	0.610396	1	3.5031e-05	5.88176e-06	0.389604	0.000553484	60.9107	G	A	17	17	0	1	0	0	0.389604	0	0	0	0
chr1.59284070	chr1	59284070	rs7541519	T	C	0.969559	0.880597	9.47738e-06	0.00156934	-0.0889623	0.000970481	-2.23893	C	T	67	59	8	0.880597	0.119403	0.119403	0.0304407	0	0	0	8
chr1.59301291	chr1	59301291	rs942122	T	C	0.524785	0.941176	3.57571e-05	0.00325667	0.416391	0.000348256	7.25678	T	C	17	16	1	0.941176	0.0588235	0.0588235	0.475215	0	1	0	0
chr1.59345155	chr1	59345155	rs1575755	A	G	0.198267	0.676471	3.68417e-05	0.006437	0.478203	1.94537e-09	5.94335	A	G	34	23	11	0.676471	0.323529	0.323529	0.801733	0	0	11	0
chr1.59362218	chr1	59362218	rs3015311	G	C	0.437803	0	6.44337e-05	1.44913e-06	-0.437803	1.21583e-14	-53.9378	C	G	69	0	69	0	1	1	0.562197	0	0	69	0
chr1.59466192	chr1	59466192	rs2764900	A	G	0.53847	1	6.13679e-05	5.88176e-06	0.46153	6.76535e-05	56.28	A	G	17	17	0	1	0	0	0.46153	0	0	0	0
chr1.59635526	chr1	59635526	rs658956	G	T	0.297819	0.75	4.34801e-05	0.00669643	0.452181	1.02967e-06	5.50789	G	T	28	21	7	0.75	0.25	0.25	0.702181	0	0	0	7
chr1.60460733	chr1	60460733	rs642307	C	A	0.502785	1	6.83052e-05	3.84577e-06	0.497215	3.01032e-08	58.536	C	A	26	26	0	1	0	0	0.497215	0	0	0	0
chr1.60573473	chr1	60573473	rs635485	T	A	0.403574	0	5.35744e-05	5.555e-06	-0.403574	0.00033281	-52.4834	A	T	18	0	18	0	1	1	0.596426	0	0	0	18
chr1.60589893	chr1	60589893	rs34306703	C	G	0.807394	0.315789	2.80339e-05	0.0113719	-0.491604	4.19152e-06	-4.60431	G	C	19	6	13	0.315789	0.684211	0.684211	0.192606	0	13	0	0
chr1.60611291	chr1	60611291	rs656442	A	G	0.700279	0.0526316	5.93137e-05	0.00262429	-0.647648	5.18328e-09	-12.502	G	A	19	1	18	0.0526316	0.947368	0.947368	0.299721	18	0	0	0
chr1.61062474	chr1	61062474	rs484743	A	G	0.426738	0	6.04943e-05	4.76143e-06	-0.426738	7.05927e-05	-52.8265	G	A	21	0	21	0	1	1	0.573262	21	0	0	0
chr1.61063225	chr1	61063225	rs3900555	G	A	0.428056	0.75	6.02721e-05	0.00669643	0.321944	0.000597161	3.91664	G	A	28	21	7	0.75	0.25	0.25	0.571944	7	0	0	0
chr1.61063246	chr1	61063246	rs4067484	C	A	0.428056	1	6.02721e-05	4.76143e-06	0.571944	1.82604e-08	70.9226	C	A	21	21	0	1	0	0	0.571944	0	0	0	0
chr1.61429374	chr1	61429374	rs1777538	A	G	0.159281	0.0185185	2.07562e-05	0.000112195	-0.140762	3.85086e-06	-12.2079	G	A	162	3	159	0.0185185	0.981481	0.981481	0.840719	159	0	0	0
chr1.61460575	chr1	61460575	rs56376223	C	T	0.948791	0.6	1.78885e-05	0.012	-0.348791	3.4125e-06	-3.18164	T	C	20	12	8	0.6	0.4	0.4	0.0512089	0	8	0	0
chr1.61465284	chr1	61465284	rs12026749	C	T	0.982629	0.764706	1.2248e-05	0.0105842	-0.217923	0.000180773	-2.11702	T	C	17	13	4	0.764706	0.235294	0.235294	0.0173708	0	4	0	0
chr1.61759861	chr1	61759861	rs1932004	T	C	0.481166	0.303571	4.64389e-05	0.00188764	-0.177594	0.000196171	-4.03824	C	T	112	34	78	0.303571	0.696429	0.696429	0.518834	0	0	0	78
chr1.61759942	chr1	61759942	rs11207721	A	G	0.682775	0.997167	3.39955e-05	8.00237e-06	0.314392	8.31529e-34	48.5129	A	G	353	352	1	0.997167	0.00283286	0.00283286	0.317225	0	0	1	0
chr1.61803341	chr1	61803341	rs12134760	A	C	0.961229	0.896552	1.88262e-05	0.00045688	-0.0646777	4.88061e-05	-2.96541	C	A	203	182	21	0.896552	0.103448	0.103448	0.0387706	21	0	0	0
chr1.62189873	chr1	62189873	rs6698656	T	G	0.804127	0.388889	2.41671e-05	0.013203	-0.415238	0.000130626	-3.61047	G	T	18	7	11	0.388889	0.611111	0.611111	0.195873	0	0	0	11
chr1.62765738	chr1	62765738	rs12063531	T	C	0.782062	0.421053	3.68969e-05	0.0128299	-0.361009	0.0006783	-3.18261	C	T	19	8	11	0.421053	0.578947	0.578947	0.217938	0	0	0	11
chr1.64354578	chr1	64354578	rs855844	G	A	0.202039	0.545455	3.26815e-05	0.0112697	0.343416	0.00038553	3.23024	G	A	22	12	10	0.545455	0.454545	0.454545	0.797961	10	0	0	0
chr1.6445259	chr1	6445259	rs57187269	T	C	0.631378	0.878505	3.79644e-05	0.000498758	0.247127	1.63368e-13	10.6671	T	C	214	188	26	0.878505	0.121495	0.121495	0.368622	0	26	0	0
chr1.64729740	chr1	64729740	rs11208394	C	T	0.783787	0.411765	4.3441e-05	0.0142479	-0.372022	0.000948808	-3.11195	T	C	17	7	10	0.411765	0.588235	0.588235	0.216213	0	10	0	0
chr1.64826592	chr1	64826592	rs11208432	G	C	0.638422	0.05	4.61075e-05	0.002375	-0.588422	5.2979e-08	-11.9586	C	G	20	1	19	0.05	0.95	0.95	0.361578	0	0	19	0
chr1.64836849	chr1	64836849	rs10749744	A	C	0.53812	0.92	6.66981e-05	0.002944	0.38188	6.22668e-05	6.95975	A	C	25	23	2	0.92	0.08	0.08	0.46188	0	2	0	0
chr1.65374870	chr1	65374870	rs1041624	T	C	0.176534	0.372263	3.26037e-05	0.00170572	0.195728	4.41955e-08	4.6945	T	C	137	51	86	0.372263	0.627737	0.627737	0.823466	0	86	0	0
chr1.6551692	chr1	6551692	rs3007429	C	T	0.743305	1	5.21477e-05	2.7775e-06	0.256695	0.000487833	34.6363	C	T	36	36	0	1	0	0	0.256695	0	0	0	0
chr1.65757864	chr1	65757864	rs7516965	A	T	0.679858	0.384615	6.27162e-05	0.00606888	-0.295242	0.000142522	-3.77044	T	A	39	15	24	0.384615	0.615385	0.615385	0.320142	24	0	0	0
chr1.65780459	chr1	65780459	rs6691140	C	T	0.578592	1	7.07404e-05	5.88176e-06	0.421408	0.000208279	48.1422	C	T	17	17	0	1	0	0	0.421408	0	0	0	0
chr1.66449215	chr1	66449215	rs2503194	A	G	0.408045	0.0434783	6.55854e-05	0.00180817	-0.364567	0.000388379	-8.4221	G	A	23	1	22	0.0434783	0.956522	0.956522	0.591955	22	0	0	0
chr1.66776954	chr1	66776954	rs6690590	A	G	0.605248	0.2	6.44814e-05	0.008	-0.405248	0.000264788	-4.51266	G	A	20	4	16	0.2	0.8	0.8	0.394752	16	0	0	0
chr1.6764643	chr1	6764643	rs278020	C	T	0.594227	1	5.8181e-05	1.8866e-06	0.405773	2.75841e-10	52.3556	C	T	53	53	0	1	0	0	0.405773	0	0	0	0
chr1.6764690	chr1	6764690	rs278022	T	C	0.594227	1	5.8181e-05	1.75421e-06	0.405773	1.07143e-10	52.4134	T	C	57	57	0	1	0	0	0.405773	0	0	0	0
chr1.68155165	chr1	68155165	rs10889712	C	G	0.511438	1	4.45057e-05	5.88176e-06	0.488562	1.63547e-05	68.8269	C	G	17	17	0	1	0	0	0.488562	0	0	0	0
chr1.68654069	chr1	68654069	rs17130557	T	C	0.858415	0.5	2.85752e-05	0.0138889	-0.358415	0.00032864	-3.03813	C	T	18	9	9	0.5	0.5	0.5	0.141585	0	0	0	9
chr1.7031225	chr1	7031225	rs6685497	A	T	0.581174	0.136364	5.62495e-05	0.00535312	-0.444811	2.2215e-05	-6.04786	T	A	22	3	19	0.136364	0.863636	0.863636	0.418826	19	0	0	0
chr1.71568634	chr1	71568634	rs4459057	A	G	0.821786	0.176471	5.26066e-05	0.00854875	-0.645315	1.285e-08	-6.95807	G	A	17	3	14	0.176471	0.823529	0.823529	0.178214	14	0	0	0
chr1.71773436	chr1	71773436	rs72674932	A	T	0.81378	0.641791	5.32044e-05	0.00343127	-0.171989	0.000674365	-2.91361	T	A	67	43	24	0.641791	0.358209	0.358209	0.18622	24	0	0	0
chr1.71817369	chr1	71817369	rs11209772	G	C	0.568937	0.214286	7.54353e-05	0.00601312	-0.354652	0.000176797	-4.54511	C	G	28	6	22	0.214286	0.785714	0.785714	0.431063	0	0	22	0
chr1.7196659	chr1	7196659	rs4908600	T	C	0.751171	0.129032	4.97721e-05	0.00362526	-0.622138	5.13919e-13	-10.2626	C	T	31	4	27	0.129032	0.870968	0.870968	0.248829	0	0	0	27
chr1.72028223	chr1	72028223	rs357214	T	C	0.441277	0.0606061	5.38255e-05	0.00172524	-0.380671	3.29695e-06	-9.02512	C	T	33	2	31	0.0606061	0.939394	0.939394	0.558723	0	0	0	31
chr1.72031282	chr1	72031282	rs6668345	C	G	0.457347	0.08	5.4537e-05	0.002944	-0.377347	0.000148444	-6.89106	G	C	25	2	23	0.08	0.92	0.92	0.542653	0	23	0	0
chr1.72108798	chr1	72108798	rs12030511	A	C	0.875189	0.5	2.41246e-05	0.015625	-0.375189	0.000297504	-2.9992	C	A	16	8	8	0.5	0.5	0.5	0.124811	8	0	0	0
chr1.72122957	chr1	72122957	rs2901615	A	C	0.579319	0.923077	5.41344e-05	0.002731	0.343758	0.000457956	6.51373	A	C	26	24	2	0.923077	0.0769231	0.0769231	0.420681	0	2	0	0
chr1.72122959	chr1	72122959	rs2901616	G	A	0.579319	0.892857	5.41344e-05	0.00341655	0.313538	0.000760736	5.3221	G	A	28	25	3	0.892857	0.107143	0.107143	0.420681	3	0	0	0
chr1.72127432	chr1	72127432	rs2422016	A	C	0.579319	0.0769231	5.41344e-05	0.002731	-0.502396	1.09089e-07	-9.5197	C	A	26	2	24	0.0769231	0.923077	0.923077	0.420681	24	0	0	0
chr1.72127461	chr1	72127461	rs2422017	T	C	0.579319	0.0769231	5.41344e-05	0.002731	-0.502396	1.09089e-07	-9.5197	C	T	26	2	24	0.0769231	0.923077	0.923077	0.420681	0	0	0	24
chr1.72134584	chr1	72134584	rs72677193	T	C	0.724745	0.157895	4.59227e-05	0.0069981	-0.56685	4.28536e-07	-6.75395	C	T	19	3	16	0.157895	0.842105	0.842105	0.275255	0	0	0	16
chr1.72171902	chr1	72171902	rs12142659	T	C	0.8037	0.987013	4.00255e-05	0.000166472	0.183313	7.12146e-05	12.7566	T	C	77	76	1	0.987013	0.012987	0.012987	0.1963	0	1	0	0
chr1.72183663	chr1	72183663	rs2794304	A	G	0.413784	0.958333	5.04537e-05	0.00166377	0.544549	2.22153e-08	13.1523	A	G	24	23	1	0.958333	0.0416667	0.0416667	0.586216	0	0	1	0
chr1.72217553	chr1	72217553	rs10789324	T	G	0.417008	0.914286	4.85564e-05	0.00223907	0.497278	9.68317e-10	10.397	T	G	35	32	3	0.914286	0.0857143	0.0857143	0.582992	0	0	3	0
chr1.72222487	chr1	72222487	rs12740031	A	G	0.595166	0.259259	4.68994e-05	0.00711274	-0.335907	0.000434927	-3.96984	G	A	27	7	20	0.259259	0.740741	0.740741	0.404834	20	0	0	0
chr1.72266119	chr1	72266119	rs72948024	T	G	0.875934	0.444444	2.56622e-05	0.0137174	-0.43149	1.45715e-05	-3.68068	G	T	18	8	10	0.444444	0.555556	0.555556	0.124066	0	0	0	10
chr1.72306217	chr1	72306217	rs510012	G	A	0.657066	1	5.15335e-05	4.34739e-06	0.342934	0.000660535	45.8753	G	A	23	23	0	1	0	0	0.342934	0	0	0	0
chr1.72371421	chr1	72371421	rs11209867	T	G	0.826963	0.47619	3.27274e-05	0.0118778	-0.350772	0.000264284	-3.21411	G	T	21	10	11	0.47619	0.52381	0.52381	0.173037	0	0	0	11
chr1.72409930	chr1	72409930	rs61765339	T	C	0.798635	0.166667	3.28613e-05	0.00771605	-0.631969	1.58173e-08	-7.17919	C	T	18	3	15	0.166667	0.833333	0.833333	0.201365	0	0	0	15
chr1.72409936	chr1	72409936	rs59578262	G	T	0.798635	0.176471	3.28613e-05	0.00854875	-0.622165	6.56674e-08	-6.71616	T	G	17	3	14	0.176471	0.823529	0.823529	0.201365	0	0	14	0
chr1.73860819	chr1	73860819	rs12038096	A	G	0.483249	1	5.36957e-05	5.88176e-06	0.516751	4.27477e-06	66.9484	A	G	17	17	0	1	0	0	0.516751	0	0	0	0
chr1.73860821	chr1	73860821	rs12031120	G	A	0.483249	1	5.36957e-05	5.555e-06	0.516751	2.06578e-06	67.1327	G	A	18	18	0	1	0	0	0.516751	0	0	0	0
chr1.7462147	chr1	7462147	rs6692817	A	G	0.426562	0.331081	4.71997e-05	0.000748197	-0.0954806	0.000966708	-3.3855	G	A	296	98	198	0.331081	0.668919	0.668919	0.573438	198	0	0	0
chr1.7462148	chr1	7462148	rs6577442	C	T	0.340189	0.193333	3.92221e-05	0.000519852	-0.146856	7.75463e-08	-6.21093	T	C	300	58	242	0.193333	0.806667	0.806667	0.659811	0	242	0	0
chr1.7462191	chr1	7462191	rs74053243	A	G	0.974264	0.923913	3.92382e-06	0.000191026	-0.0503508	5.07262e-07	-3.60616	G	A	368	340	28	0.923913	0.076087	0.076087	0.0257361	28	0	0	0
chr1.7539174	chr1	7539174	rs75651384	A	G	0.990193	0.982045	9.38734e-06	6.46131e-06	-0.00814814	6.6946e-05	-2.04674	G	A	2729	2680	49	0.982045	0.0179553	0.0179553	0.00980716	49	0	0	0
chr1.7539306	chr1	7539306	rs1193187	G	A	0.343802	0.419287	4.06554e-05	0.000510452	0.075485	0.000534319	3.21546	G	A	477	200	277	0.419287	0.580713	0.580713	0.656198	277	0	0	0
chr1.75853081	chr1	75853081	rs12068005	C	T	0.597586	1	5.06009e-05	3.84577e-06	0.402414	3.08692e-05	54.5365	C	T	26	26	0	1	0	0	0.402414	0	0	0	0
chr1.79153773	chr1	79153773	rs7512574	G	A	0.907782	0.619048	3.23745e-05	0.0112299	-0.288734	0.000352994	-2.72073	A	G	21	13	8	0.619048	0.380952	0.380952	0.0922184	0	0	8	0
chr1.8086999	chr1	8086999	rs225124	T	C	0.861327	0.269231	5.35342e-05	0.00756714	-0.592096	1.22191e-11	-6.78259	C	T	26	7	19	0.269231	0.730769	0.730769	0.138673	0	0	0	19
chr1.8087006	chr1	8087006	rs225125	G	A	0.738756	0.242424	0.00011666	0.00556529	-0.496332	2.63483e-05	-6.5845	A	G	33	8	25	0.242424	0.757576	0.757576	0.261244	0	0	25	0
chr1.81452973	chr1	81452973	rs10747381	T	C	0.889116	0.762887	2.80873e-05	0.00186485	-0.12623	0.000322819	-2.9013	C	T	97	74	23	0.762887	0.237113	0.237113	0.110884	0	0	0	23
chr1.81452990	chr1	81452990	rs10874192	A	G	0.932187	0.794393	2.40306e-05	0.00152648	-0.137795	2.6172e-06	-3.49942	G	A	107	85	22	0.794393	0.205607	0.205607	0.0678128	22	0	0	0
chr1.82691556	chr1	82691556	rs11163441	G	C	0.296445	0.722222	5.45518e-05	0.0111454	0.425777	0.000235716	4.02322	G	C	18	13	5	0.722222	0.277778	0.277778	0.703555	0	5	0	0
chr1.82863830	chr1	82863830	rs34225618	A	G	0.634873	0.130435	6.20855e-05	0.00493137	-0.504439	8.7338e-07	-7.13851	G	A	23	3	20	0.130435	0.869565	0.869565	0.365127	20	0	0	0
chr1.82933691	chr1	82933691	rs72709891	C	T	0.737201	0.222222	5.18531e-05	0.00960219	-0.514979	7.46196e-06	-5.24125	T	C	18	4	14	0.222222	0.777778	0.777778	0.262799	0	14	0	0
chr1.83817227	chr1	83817227	rs12026431	G	T	0.657273	1	5.48901e-05	4.16625e-06	0.342727	0.000324955	44.598	G	T	24	24	0	1	0	0	0.342727	0	0	0	0
chr1.84365331	chr1	84365331	rs980417	A	C	0.54728	0.111111	6.29702e-05	0.00548697	-0.436169	0.000176612	-5.85478	C	A	18	2	16	0.111111	0.888889	0.888889	0.45272	16	0	0	0
chr1.84878228	chr1	84878228	rs7511984	T	C	0.854103	0.634615	2.4105e-05	0.0014864	-0.219488	1.03176e-11	-5.64741	C	T	156	99	57	0.634615	0.365385	0.365385	0.145897	0	0	0	57
chr1.84937968	chr1	84937968	rs12128801	C	T	0.514105	1	4.57743e-05	4.9995e-06	0.485895	2.20161e-06	68.1904	C	T	20	20	0	1	0	0	0.485895	0	0	0	0
chr1.84994527	chr1	84994527	rs12138925	C	T	0.950912	0.529412	1.19171e-05	0.014655	-0.4215	5.49038e-07	-3.4804	T	C	17	9	8	0.529412	0.470588	0.470588	0.0490877	0	8	0	0
chr1.85065382	chr1	85065382	rs76689244	A	G	0.936445	0.96018	7.06694e-06	2.87258e-05	0.0237358	0.00041692	3.9674	A	G	1331	1278	53	0.96018	0.0398197	0.0398197	0.0635555	0	0	53	0
chr1.85069100	chr1	85069100	rs2911599	G	A	0.654881	0.828358	4.44219e-05	0.00106105	0.173477	2.55967e-05	5.21756	G	A	134	111	23	0.828358	0.171642	0.171642	0.345119	23	0	0	0
chr1.85317858	chr1	85317858	rs11161469	T	C	0.96103	0.757576	1.42852e-05	0.00556529	-0.203454	3.07445e-05	-2.72375	C	T	33	25	8	0.757576	0.242424	0.242424	0.0389698	0	0	0	8
chr1.85349184	chr1	85349184	rs10493758	C	T	0.425671	0.138889	6.58753e-05	0.00332219	-0.286782	0.000530608	-4.92692	T	C	36	5	31	0.138889	0.861111	0.861111	0.574329	0	31	0	0
chr1.85742338	chr1	85742338	rs2735593	G	C	0.0906741	0.333333	2.42743e-05	0.00823045	0.242659	0.000425041	2.67082	G	C	27	9	18	0.333333	0.666667	0.666667	0.909326	0	18	0	0
chr1.85796545	chr1	85796545	rs233132	G	A	0.723248	0.565657	4.84533e-05	0.00248171	-0.157592	0.000609398	-3.13299	A	G	99	56	43	0.565657	0.434343	0.434343	0.276752	0	0	43	0
chr1.86050700	chr1	86050700	rs1329961	T	C	0.761896	0.537313	4.08315e-05	0.00371056	-0.224582	4.85476e-05	-3.66673	C	T	67	36	31	0.537313	0.462687	0.462687	0.238104	0	0	0	31
chr1.86968131	chr1	86968131	rs2791481	C	G	0.603134	1	5.18511e-05	4.34739e-06	0.396866	4.06555e-05	52.9397	C	G	23	23	0	1	0	0	0.396866	0	0	0	0
chr1.87615412	chr1	87615412	rs12136695	G	A	0.959463	0.787879	1.7833e-05	0.00506442	-0.171584	0.000302691	-2.40685	A	G	33	26	7	0.787879	0.212121	0.212121	0.0405371	0	0	7	0
chr1.88054387	chr1	88054387	rs6576909	A	C	0.856917	0.675325	2.66805e-05	0.00284755	-0.181593	4.34677e-05	-3.38718	C	A	77	52	25	0.675325	0.324675	0.324675	0.143083	25	0	0	0
chr1.89669088	chr1	89669088	rs61798777	C	T	0.96324	0.714286	8.99663e-06	0.00971817	-0.248954	8.30318e-05	-2.52421	T	C	21	15	6	0.714286	0.285714	0.285714	0.0367602	0	6	0	0
chr1.91189933	chr1	91189933	rs12089815	G	A	0.365676	0.944444	4.28372e-05	0.00291495	0.578768	4.40473e-07	10.6419	G	A	18	17	1	0.944444	0.0555556	0.0555556	0.634324	1	0	0	0
chr1.9127458	chr1	9127458	rs3765962	T	A	0.724944	0.847584	4.75779e-05	0.000480244	0.12264	1.04061e-05	5.3381	T	A	269	228	41	0.847584	0.152416	0.152416	0.275056	41	0	0	0
chr1.91852857	chr1	91852857	rs282023	C	T	0.0935476	0.997167	2.76106e-05	8.00237e-06	0.90362	0	151.419	C	T	353	352	1	0.997167	0.00283286	0.00283286	0.906452	0	0	0	1
chr1.91853090	chr1	91853090	rs546043709	G	A	0.920993	1	1.0322e-05	3.98367e-07	0.0790072	1.81783e-05	24.1303	G	A	251	251	0	1	0	0	0.0790072	0	0	0	0
chr1.91853096	chr1	91853096	rs573592293	G	A	0.726014	0.990244	4.45444e-05	4.71264e-05	0.26423	6.79233e-16	27.5973	G	A	205	203	2	0.990244	0.0097561	0.0097561	0.273986	2	0	0	0
chr1.92022364	chr1	92022364	rs36048657	T	C	0.28652	0.666667	4.88669e-05	0.0123457	0.380147	0.000910752	3.41457	T	C	18	12	6	0.666667	0.333333	0.333333	0.71348	0	6	0	0
chr1.92035303	chr1	92035303	rs6689719	G	A	0.370546	0.547619	5.00161e-05	0.0029492	0.177073	0.000993232	3.23332	G	A	84	46	38	0.547619	0.452381	0.452381	0.629454	38	0	0	0
chr1.93201482	chr1	93201482	rs2065915	C	T	0.289422	0.956522	5.02962e-05	0.00180817	0.6671	2.36952e-11	15.4744	C	T	23	22	1	0.956522	0.0434783	0.0434783	0.710578	0	0	0	1
chr1.9335745	chr1	9335745	rs6688233	C	T	0.761515	0.915966	3.79602e-05	0.000646823	0.154451	0.000119139	5.90221	C	T	119	109	10	0.915966	0.0840336	0.0840336	0.238485	0	0	0	10
chr1.93645182	chr1	93645182	rs1335679	C	T	0.402166	0.506692	5.05551e-05	0.000477926	0.104526	1.17964e-06	4.54683	C	T	523	265	258	0.506692	0.493308	0.493308	0.597834	0	0	0	258
chr1.94091265	chr1	94091265	rs59232020	C	T	0.857154	0.939068	1.74486e-05	0.000205087	0.0819143	0.000145592	5.49111	C	T	279	262	17	0.939068	0.0609319	0.0609319	0.142846	0	0	0	17
chr1.94445793	chr1	94445793	rs41351346	T	C	0.640977	0.907407	4.23044e-05	0.00155591	0.26643	5.55613e-05	6.66447	T	C	54	49	5	0.907407	0.0925926	0.0925926	0.359023	0	5	0	0
chr1.94478425	chr1	94478425	rs486879	C	T	0.251936	0.75	3.37037e-05	0.00669643	0.498064	4.63634e-08	6.07119	C	T	28	21	7	0.75	0.25	0.25	0.748064	0	0	0	7
chr1.94478538	chr1	94478538	rs4147853	T	G	0.800974	0.483871	2.52539e-05	0.00805612	-0.317103	8.28984e-05	-3.52743	G	T	31	15	16	0.483871	0.516129	0.516129	0.199026	0	0	0	16
chr1.95205268	chr1	95205268	rs2220762	T	A	0.646692	1	6.2036e-05	4.76143e-06	0.353308	0.000928414	43.2288	T	A	21	21	0	1	0	0	0.353308	0	0	0	0
chr1.95205303	chr1	95205303	rs2220761	C	T	0.650089	1	6.25942e-05	4.16625e-06	0.349911	0.00040768	42.8251	C	T	24	24	0	1	0	0	0.349911	0	0	0	0
chr1.96838511	chr1	96838511	rs11165606	A	G	0.835822	0.105263	4.13962e-05	0.00495699	-0.730559	5.58549e-12	-10.3333	G	A	19	2	17	0.105263	0.894737	0.894737	0.164178	17	0	0	0
chr1.96838513	chr1	96838513	rs11165607	A	G	0.866237	0.0555556	3.41551e-05	0.00291495	-0.810681	2.20975e-14	-14.9281	G	A	18	1	17	0.0555556	0.944444	0.944444	0.133763	17	0	0	0
chr1.96838614	chr1	96838614	rs12564574	G	A	0.835822	0.148148	4.13962e-05	0.00233704	-0.687674	2.05754e-28	-14.1006	A	G	54	8	46	0.148148	0.851852	0.851852	0.164178	0	0	46	0
chr1.97026028	chr1	97026028	rs78832195	A	C	0.996309	0.928571	4.21996e-06	0.000592201	-0.0677375	1.16475e-08	-2.77366	C	A	112	104	8	0.928571	0.0714286	0.0714286	0.00369105	8	0	0	0
chr1.97126063	chr1	97126063	rs35540154	T	C	0.734086	0.380952	4.50231e-05	0.0112299	-0.353133	0.000711421	-3.32569	C	T	21	8	13	0.380952	0.619048	0.619048	0.265914	0	0	0	13
chr1.999649	chr1	999649	rs6683745	A	G	0.928284	0.83871	1.49674e-05	0.00109093	-0.089574	0.000539065	-2.69354	G	A	124	104	20	0.83871	0.16129	0.16129	0.0717163	20	0	0	0
chr10.10150540	chr10	10150540	rs72779498	T	G	0.784661	0.0952381	4.07384e-05	0.00410323	-0.689423	2.83684e-11	-10.7097	G	T	21	2	19	0.0952381	0.904762	0.904762	0.215339	0	0	0	19
chr10.101531305	chr10	101531305	rs2065008	C	T	0.494183	1	4.70719e-05	5.88176e-06	0.505817	6.25308e-06	69.5097	C	T	17	17	0	1	0	0	0.505817	0	0	0	0
chr10.1017325	chr10	1017325	rs11253543	A	C	0.865571	0.516129	3.00043e-05	0.00805612	-0.349442	2.97737e-06	-3.88601	C	A	31	16	15	0.516129	0.483871	0.483871	0.134429	15	0	0	0
chr10.101736918	chr10	101736918	rs7078153	G	A	0.505328	0.389522	5.48051e-05	0.000541673	-0.115807	1.29439e-06	-4.74172	A	G	439	171	268	0.389522	0.610478	0.610478	0.494672	0	0	268	0
chr10.103124605	chr10	103124605	rs10786631	G	A	0.669254	0.996124	6.14759e-05	7.48245e-06	0.32687	2.76892e-52	39.3624	G	A	516	514	2	0.996124	0.00387597	0.00387597	0.330746	2	0	0	0
chr10.103269158	chr10	103269158	rs113992493	C	A	0.648581	1	6.18247e-05	4.9995e-06	0.351419	0.000500286	42.9891	C	A	20	20	0	1	0	0	0.351419	0	0	0	0
chr10.103563470	chr10	103563470	rs17697930	G	A	0.959045	0.75	9.28511e-06	0.0078125	-0.209045	0.000335298	-2.36367	A	G	24	18	6	0.75	0.25	0.25	0.0409552	0	0	6	0
chr10.103857881	chr10	103857881	rs6584483	C	T	0.72284	0.176471	3.9569e-05	0.00854875	-0.546369	4.37997e-06	-5.89566	T	C	17	3	14	0.176471	0.823529	0.823529	0.27716	0	14	0	0
chr10.104075541	chr10	104075541	rs772026	G	T	0.619171	0.125	4.42498e-05	0.00683594	-0.494171	6.73777e-05	-5.95768	T	G	16	2	14	0.125	0.875	0.875	0.380829	0	0	14	0
chr10.104524647	chr10	104524647	rs7894154	A	G	0.208042	0.015873	4.60332e-05	0.000247953	-0.192169	0.000190586	-11.2078	G	A	63	1	62	0.015873	0.984127	0.984127	0.791958	62	0	0	0
chr10.104573936	chr10	104573936	rs284858	T	C	0.414195	0.851852	5.5445e-05	0.00467408	0.437657	3.65983e-06	6.36392	T	C	27	23	4	0.851852	0.148148	0.148148	0.585805	0	4	0	0
chr10.104574063	chr10	104574063	rs284857	G	A	0.415639	0.833333	5.30618e-05	0.00771605	0.417694	0.000355855	4.73885	G	A	18	15	3	0.833333	0.166667	0.166667	0.584361	3	0	0	0
chr10.105532183	chr10	105532183	rs12411968	A	T	0.929624	0.78125	2.0547e-05	0.00267029	-0.148374	0.000120755	-2.86032	T	A	64	50	14	0.78125	0.21875	0.21875	0.0703759	14	0	1	0
chr10.105869915	chr10	105869915	rs10883966	G	A	0.82358	0.764111	3.41422e-05	0.000151849	-0.0594684	1.43178e-07	-4.36054	A	G	1187	907	280	0.764111	0.235889	0.235889	0.17642	0	0	280	0
chr10.106207269	chr10	106207269	rs1411711	C	G	0.462016	0.05	6.43687e-05	0.002375	-0.412016	0.000130335	-8.3421	G	C	20	1	19	0.05	0.95	0.95	0.537984	0	19	0	0
chr10.10647627	chr10	10647627	rs1952312	A	G	0.770838	0.4375	4.71388e-05	0.00512695	-0.333338	6.39076e-07	-4.63412	G	A	48	21	27	0.4375	0.5625	0.5625	0.229162	27	0	0	0
chr10.10647672	chr10	10647672	rs1327845	C	T	0.770838	0.447368	4.71388e-05	0.00650605	-0.323469	1.62302e-05	-3.99583	T	C	38	17	21	0.447368	0.552632	0.552632	0.229162	0	21	0	0
chr10.10686990	chr10	10686990	rs12765108	A	C	0.635396	0.856115	5.26099e-05	0.000886202	0.220719	6.29469e-08	7.20363	A	C	139	119	20	0.856115	0.143885	0.143885	0.364604	0	20	0	0
chr10.10695564	chr10	10695564	rs534871465	C	T	0.393859	0.9375	5.90068e-05	0.00366211	0.543641	8.59192e-06	8.91201	C	T	16	15	1	0.9375	0.0625	0.0625	0.606141	0	0	0	1
chr10.10893317	chr10	10893317	rs12221057	C	T	0.837501	0.5	3.60941e-05	0.0138889	-0.337501	0.000936192	-2.86008	T	C	18	9	9	0.5	0.5	0.5	0.162499	0	9	0	0
chr10.10914634	chr10	10914634	rs4141515	C	A	0.72483	0.981481	5.0548e-05	0.000336585	0.256651	4.42353e-05	13.0441	C	A	54	53	1	0.981481	0.0185185	0.0185185	0.27517	1	0	0	0
chr10.10933539	chr10	10933539	rs4747883	A	T	0.653376	0.253968	4.85012e-05	0.00300743	-0.399408	1.15573e-10	-7.22511	T	A	63	16	47	0.253968	0.746032	0.746032	0.346624	47	0	0	0
chr10.110536017	chr10	110536017	rs11599253	T	A	0.752369	0.2	3.91898e-05	0.0064	-0.552369	1.04308e-08	-6.88357	A	T	25	5	20	0.2	0.8	0.8	0.247631	0	0	0	20
chr10.110536052	chr10	110536052	rs11597114	C	T	0.830501	0.444444	3.42017e-05	0.00914495	-0.386056	6.02684e-06	-4.02948	T	C	27	12	15	0.444444	0.555556	0.555556	0.169499	0	15	0	0
chr10.111148692	chr10	111148692	rs72820226	C	T	0.910022	0.588235	1.9986e-05	0.0142479	-0.321787	0.000411189	-2.69394	T	C	17	10	7	0.588235	0.411765	0.411765	0.0899777	0	7	0	0
chr10.111223428	chr10	111223428	rs7908934	G	A	0.839645	0.5	1.69165e-05	0.0125	-0.339645	0.000434682	-3.03583	A	G	20	10	10	0.5	0.5	0.5	0.160355	0	0	10	0
chr10.111635212	chr10	111635212	rs3818285	T	C	0.835653	1	4.45425e-05	1.818e-06	0.164347	0.000886917	24.1372	T	C	55	55	0	1	0	0	0.164347	0	0	0	0
chr10.111951935	chr10	111951935	rs4526710	T	C	0.489875	0.9375	4.45953e-05	0.00366211	0.447625	0.000215292	7.35225	T	C	16	15	1	0.9375	0.0625	0.0625	0.510125	0	1	0	0
chr10.112155920	chr10	112155920	rs10884958	T	C	0.532443	0.449244	5.77806e-05	0.000534393	-0.0831989	0.000332673	-3.41896	C	T	463	208	255	0.449244	0.550756	0.550756	0.467557	0	0	0	255
chr10.112158586	chr10	112158586	rs10884959	G	C	0.50557	0.253731	5.82866e-05	0.00282615	-0.251839	3.90958e-05	-4.68914	C	G	67	17	50	0.253731	0.746269	0.746269	0.49443	0	0	50	0
chr10.113349310	chr10	113349310	rs113122025	T	C	0.754299	1	6.4716e-05	3.03e-06	0.245701	0.000860295	29.8515	T	C	33	33	0	1	0	0	0.245701	0	0	0	0
chr10.113553648	chr10	113553648	rs11195725	A	T	0.6122	1	5.37694e-05	2.32535e-06	0.3878	8.40649e-08	51.7782	A	T	43	43	0	1	0	0	0.3878	0	0	0	0
chr10.113899998	chr10	113899998	rs17129542	C	T	0.860691	0.634146	2.14198e-05	0.00565865	-0.226544	0.000248826	-3.00591	T	C	41	26	15	0.634146	0.365854	0.365854	0.139309	0	15	0	0
chr10.113919068	chr10	113919068	rs74429467	A	T	0.863651	0.45	2.00522e-05	0.012375	-0.413651	1.53755e-05	-3.71544	T	A	20	9	11	0.45	0.55	0.55	0.136349	11	0	0	0
chr10.114031813	chr10	114031813	rs2419615	G	T	0.552148	0.815534	4.7052e-05	0.00146057	0.263386	4.17139e-08	6.7834	G	T	103	84	19	0.815534	0.184466	0.184466	0.447852	0	0	0	19
chr10.114055948	chr10	114055948	rs61872308	C	G	0.839235	0.192308	2.94132e-05	0.00597406	-0.646928	6.1184e-13	-8.34939	G	C	26	5	21	0.192308	0.807692	0.807692	0.160765	0	21	0	0
chr10.116019598	chr10	116019598	rs572208	G	A	0.878268	0.659341	3.91379e-05	0.00246825	-0.218928	4.88963e-08	-4.3721	A	G	91	60	31	0.659341	0.340659	0.340659	0.121732	0	0	31	0
chr10.116153432	chr10	116153432	rs2181007	T	C	0.517998	0.178571	7.65374e-05	0.0052387	-0.339427	0.00026055	-4.6557	C	T	28	5	23	0.178571	0.821429	0.821429	0.482002	0	0	0	23
chr10.116301294	chr10	116301294	rs2483571	T	C	0.188659	0.0169492	4.16034e-05	0.000282405	-0.171709	0.000776605	-9.5393	C	T	59	1	58	0.0169492	0.983051	0.983051	0.811341	0	0	0	58
chr10.116469806	chr10	116469806	rs75453768	G	T	0.958403	0.647059	7.65324e-06	0.0134337	-0.311344	4.30737e-05	-2.68546	T	G	17	11	6	0.647059	0.352941	0.352941	0.0415971	0	0	6	0
chr10.116613258	chr10	116613258	rs4752322	C	A	0.410829	0	5.61556e-05	6.24937e-06	-0.410829	0.000389089	-52.0057	A	C	16	0	16	0	1	1	0.589171	0	16	0	0
chr10.116616162	chr10	116616162	rs10490908	C	T	0.575892	0.0625	4.97613e-05	0.00366211	-0.513392	2.48975e-05	-8.4266	T	C	16	1	15	0.0625	0.9375	0.9375	0.424108	0	15	0	0
chr10.11716211	chr10	11716211	rs186072083	A	G	0.999768	0.973333	4.20232e-05	0.000346074	-0.0264347	0.000147596	-1.34185	G	A	75	73	2	0.973333	0.0266667	0.0266667	0.000231929	2	0	0	0
chr10.11773679	chr10	11773679	rs371196224	T	G	0.612149	1	5.81508e-05	5.26263e-06	0.387851	0.000522405	48.7051	T	G	19	19	0	1	0	0	0.387851	0	0	0	0
chr10.120260837	chr10	120260837	rs2420480	C	T	0.545836	0.189189	6.00397e-05	0.00414586	-0.356647	1.03745e-05	-5.49933	T	C	37	7	30	0.189189	0.810811	0.810811	0.454164	0	30	0	0
chr10.120458136	chr10	120458136	rs12774262	A	C	0.700575	0.834532	6.27477e-05	0.00099344	0.133958	0.000558806	4.1219	A	C	139	116	23	0.834532	0.165468	0.165468	0.299425	0	23	0	0
chr10.12097927	chr10	12097927	rs2399770	C	T	0.461054	1	7.18735e-05	3.22548e-06	0.538946	3.76958e-11	62.1911	C	T	31	31	0	1	0	0	0.538946	0	0	0	0
chr10.121161224	chr10	121161224	rs10886475	A	G	0.803341	0.705151	4.23994e-05	0.000184647	-0.0981898	2.25788e-15	-6.51642	G	A	1126	794	332	0.705151	0.294849	0.294849	0.196659	332	0	0	0
chr10.121632487	chr10	121632487	rs2475318	T	C	0.643108	0.333333	5.85849e-05	0.00617284	-0.309775	0.000156207	-3.92421	C	T	36	12	24	0.333333	0.666667	0.666667	0.356892	0	0	0	24
chr10.122216790	chr10	122216790	rs10886691	T	A	0.345479	0.0816327	6.35605e-05	0.00152997	-0.263846	0.000142556	-6.60953	A	T	49	4	45	0.0816327	0.918367	0.918367	0.654521	0	0	0	45
chr10.122610639	chr10	122610639	rs12778011	G	T	0.916817	0.72	2.19457e-05	0.004032	-0.196817	3.96948e-05	-3.09117	T	G	50	36	14	0.72	0.28	0.28	0.0831833	0	0	14	0
chr10.122610646	chr10	122610646	rs1659597	C	A	0.704976	0.377358	3.74673e-05	0.00443319	-0.327617	7.84034e-07	-4.89983	A	C	53	20	33	0.377358	0.622642	0.622642	0.295024	0	33	0	0
chr10.122610657	chr10	122610657	rs11199598	C	T	0.793786	0.509091	3.20496e-05	0.00454395	-0.284695	2.44385e-06	-4.2086	T	C	55	28	27	0.509091	0.490909	0.490909	0.206214	1	27	0	0
chr10.123872127	chr10	123872127	rs7084822	C	T	0.196981	0.5	3.86207e-05	0.00657895	0.303019	2.77872e-05	3.72495	C	T	38	19	19	0.5	0.5	0.5	0.803019	0	0	0	19
chr10.123908811	chr10	123908811	rs17638681	T	C	0.839805	1	8.26354e-05	1.40831e-06	0.160195	0.000494868	17.4741	T	C	71	71	0	1	0	0	0.160195	0	0	0	0
chr10.125256095	chr10	125256095	rs705165	T	G	0.874274	0.571429	4.16294e-05	0.0116618	-0.302845	0.000552421	-2.79939	G	T	21	12	9	0.571429	0.428571	0.428571	0.125726	0	0	0	9
chr10.125765973	chr10	125765973	rs4590806	T	C	0.349306	0.791045	5.41052e-05	0.00246706	0.441739	1.70572e-13	8.79762	T	C	67	53	14	0.791045	0.208955	0.208955	0.650694	0	14	0	0
chr10.126338093	chr10	126338093	rs7075794	T	C	0.472743	0.103896	5.77577e-05	0.00120911	-0.368847	1.82789e-11	-10.3629	C	T	77	8	69	0.103896	0.896104	0.896104	0.527257	0	0	0	69
chr10.126632386	chr10	126632386	rs10901841	C	A	0.405975	0.567863	5.27128e-05	0.000382831	0.161887	1.13837e-16	7.75705	C	A	641	364	277	0.567863	0.432137	0.432137	0.594025	277	0	0	0
chr10.126712615	chr10	126712615	rs3781415	C	T	0.616309	0.956522	5.62089e-05	0.00180817	0.340212	0.00080781	7.87922	C	T	23	22	1	0.956522	0.0434783	0.0434783	0.383691	0	0	0	1
chr10.126712694	chr10	126712694	rs35728204	T	C	0.930284	0.352941	1.57607e-05	0.0134337	-0.577343	1.57536e-09	-4.97829	C	T	17	6	11	0.352941	0.647059	0.647059	0.0697162	0	0	0	11
chr10.126745920	chr10	126745920	rs75024603	T	C	0.949106	0.901053	6.31273e-06	0.000187698	-0.0480534	1.40829e-05	-3.44994	C	T	475	428	47	0.901053	0.0989474	0.0989474	0.0508939	0	0	0	47
chr10.126773746	chr10	126773746	rs11245496	A	G	0.817752	0.961783	3.685e-05	0.000234115	0.144032	5.73635e-06	8.74988	A	G	157	151	6	0.961783	0.0382166	0.0382166	0.182248	0	0	6	0
chr10.126842419	chr10	126842419	rs1715860	A	C	0.229069	0.666667	4.95838e-05	0.010582	0.437597	2.38199e-05	4.244	A	C	21	14	7	0.666667	0.333333	0.333333	0.770931	0	7	0	0
chr10.126842421	chr10	126842421	rs1693657	G	T	0.229069	0.611111	4.95838e-05	0.013203	0.382042	0.000563142	3.31864	G	T	18	11	7	0.611111	0.388889	0.388889	0.770931	0	0	0	7
chr10.127578421	chr10	127578421	rs4962492	T	C	0.589273	0.166667	7.19857e-05	0.00771605	-0.422606	0.000304465	-4.78875	C	T	18	3	15	0.166667	0.833333	0.833333	0.410727	0	0	0	15
chr10.127776851	chr10	127776851	rs898323	G	A	0.287005	0.0701754	4.78264e-05	0.00114475	-0.21683	0.000398085	-6.27879	A	G	57	4	53	0.0701754	0.929825	0.929825	0.712995	0	0	53	0
chr10.127776900	chr10	127776900	rs1278367	T	G	0.282872	0.0769231	4.65779e-05	0.0010924	-0.205949	0.000323225	-6.10243	G	T	65	5	60	0.0769231	0.923077	0.923077	0.717128	0	0	0	60
chr10.127826281	chr10	127826281	rs11244828	G	A	0.811838	0.388889	4.24765e-05	0.013203	-0.422949	8.91118e-05	-3.67498	A	G	18	7	11	0.388889	0.611111	0.611111	0.188162	0	0	11	0
chr10.127916467	chr10	127916467	rs3858308	A	G	0.564136	0.873239	5.2372e-05	0.00155905	0.309103	1.26702e-07	7.70015	A	G	71	62	9	0.873239	0.126761	0.126761	0.435864	0	0	9	0
chr10.127916471	chr10	127916471	rs3858309	T	C	0.564136	0.871429	5.2372e-05	0.00160058	0.307292	7.80011e-08	7.55825	T	C	70	61	9	0.871429	0.128571	0.128571	0.435864	0	9	0	0
chr10.127916483	chr10	127916483	rs3858310	A	G	0.573662	0.883333	5.27585e-05	0.00171759	0.309671	5.56863e-07	7.35988	A	G	60	53	7	0.883333	0.116667	0.116667	0.426338	0	0	7	0
chr10.127931743	chr10	127931743	rs2242386	C	T	0.895505	0.83237	3.30868e-05	0.000268844	-0.0631351	7.83141e-06	-3.63343	T	C	519	432	87	0.83237	0.16763	0.16763	0.104495	0	87	0	0
chr10.127932948	chr10	127932948	rs11597807	A	G	0.988344	0.964623	7.36032e-06	8.04854e-05	-0.0237212	0.000178776	-2.53091	G	A	424	409	15	0.964623	0.0353774	0.0353774	0.0116562	15	0	0	0
chr10.127958898	chr10	127958898	rs4559596	T	C	0.543332	0.962963	5.36744e-05	0.00132094	0.419631	5.18143e-06	11.3182	T	C	27	26	1	0.962963	0.037037	0.037037	0.456668	0	1	0	0
chr10.127958914	chr10	127958914	rs7072902	G	C	0.322389	0.75	5.75027e-05	0.0078125	0.427611	2.1572e-05	4.82016	G	C	24	18	6	0.75	0.25	0.25	0.677611	0	6	0	2
chr10.128238147	chr10	128238147	rs11245033	A	G	0.576336	0.320856	5.83026e-05	0.00116528	-0.25548	1.66356e-12	-7.30366	G	A	187	60	127	0.320856	0.679144	0.679144	0.423664	127	0	0	0
chr10.12824715	chr10	12824715	rs3781070	G	A	0.773893	0.482759	4.05877e-05	0.00861044	-0.291134	0.000586751	-3.13011	A	G	29	14	15	0.482759	0.517241	0.517241	0.226107	0	0	15	0
chr10.12824727	chr10	12824727	rs3781069	A	G	0.773893	0.481481	4.05877e-05	0.00924656	-0.292411	0.000863982	-3.03426	G	A	27	13	14	0.481481	0.518519	0.518519	0.226107	14	0	0	0
chr10.128373076	chr10	128373076	rs4962353	A	C	0.624494	0.191781	5.74762e-05	0.0021233	-0.432714	4.70266e-14	-9.26606	C	A	73	14	59	0.191781	0.808219	0.808219	0.375506	59	0	0	0
chr10.128422770	chr10	128422770	rs4962598	T	G	0.238868	0.0292683	4.57223e-05	0.000138593	-0.2096	3.90869e-11	-15.4387	G	T	205	6	199	0.0292683	0.970732	0.970732	0.761132	0	0	0	199
chr10.128422801	chr10	128422801	rs4962599	T	A	0.242265	0.0327103	4.2471e-05	0.000147852	-0.209554	1.37294e-11	-15.1898	A	T	214	7	207	0.0327103	0.96729	0.96729	0.757735	0	0	0	207
chr10.128574680	chr10	128574680	rs11245209	A	G	0.78639	1	3.22917e-05	2.04061e-06	0.21361	0.000593359	36.4561	A	G	49	49	0	1	0	0	0.21361	0	0	0	0
chr10.128951482	chr10	128951482	rs1892138	T	C	0.186425	0.505882	2.7429e-05	0.00294077	0.319458	3.12649e-11	5.86363	T	C	85	43	42	0.505882	0.494118	0.494118	0.813575	0	42	0	0
chr10.128951497	chr10	128951497	rs1892137	T	C	0.186425	0.44086	2.7429e-05	0.00265056	0.254435	1.6059e-08	4.91669	T	C	93	41	52	0.44086	0.55914	0.55914	0.813575	0	52	0	0
chr10.13060198	chr10	13060198	rs578126	G	A	0.2962	0.0769231	5.66938e-05	0.0013655	-0.219277	0.000742122	-5.81452	A	G	52	4	48	0.0769231	0.923077	0.923077	0.7038	0	0	48	0
chr10.13060410	chr10	13060410	rs579882	C	T	0.297644	0.0301508	5.56707e-05	0.000146943	-0.267494	2.29194e-15	-18.7923	T	C	199	6	193	0.0301508	0.969849	0.969849	0.702356	0	193	0	0
chr10.131534075	chr10	131534075	rs144863988	A	G	0.373285	1	6.60307e-05	4.34739e-06	0.626715	1.43522e-10	74.7053	A	G	23	23	0	1	0	0	0.626715	0	0	0	0
chr10.131751613	chr10	131751613	rs11017028	A	G	0.775255	0.850129	3.64571e-05	0.000329224	0.0748747	0.000528089	3.91547	A	G	387	329	58	0.850129	0.149871	0.149871	0.224745	0	0	58	0
chr10.132052655	chr10	132052655	rs11017165	G	A	0.745679	0.457143	5.20762e-05	0.00709038	-0.288536	0.000253635	-3.41411	A	G	35	16	19	0.457143	0.542857	0.542857	0.254321	0	0	19	0
chr10.133036225	chr10	133036225	rs10829955	C	T	0.771445	0.368421	5.06203e-05	0.0122467	-0.403024	0.000196763	-3.63434	T	C	19	7	12	0.368421	0.631579	0.631579	0.228555	0	12	0	0
chr10.134295815	chr10	134295815	rs73389468	T	C	0.866861	0.46875	1.55794e-05	0.00778198	-0.398111	9.85081e-08	-4.50843	C	T	32	15	17	0.46875	0.53125	0.53125	0.133139	0	0	0	17
chr10.134311399	chr10	134311399	rs77262200	A	G	0.991139	0.866667	7.02039e-06	0.00385185	-0.124472	0.000140512	-2.00375	G	A	30	26	4	0.866667	0.133333	0.133333	0.00886089	4	0	0	0
chr10.134313795	chr10	134313795	rs4880400	C	T	0.615916	0.15	5.31278e-05	0.006375	-0.465916	2.54928e-05	-5.81119	T	C	20	3	17	0.15	0.85	0.85	0.384084	0	17	0	0
chr10.134705648	chr10	134705648	rs11597993	C	T	0.982313	0.888889	1.05038e-05	0.000997631	-0.0934236	1.59776e-06	-2.94237	T	C	99	88	11	0.888889	0.111111	0.111111	0.0176875	0	11	0	0
chr10.1349262	chr10	1349262	rs9794407	A	C	0.615179	1	6.71316e-05	5.555e-06	0.384821	0.00097229	45.1369	A	C	18	18	0	1	0	0	0.384821	0	0	0	0
chr10.135251068	chr10	135251068	rs2265903	C	G	0.402927	0.95	7.27244e-05	0.002375	0.547073	3.89732e-07	11.0577	C	G	20	19	1	0.95	0.05	0.05	0.597073	0	0	1	0
chr10.13675820	chr10	13675820	rs10906433	C	T	0.458005	0.322464	7.39022e-05	0.000791597	-0.135542	6.93165e-06	-4.60722	T	C	276	89	187	0.322464	0.677536	0.677536	0.541995	0	187	0	0
chr10.13702897	chr10	13702897	rs10752314	C	T	0.271278	0.481481	4.47379e-05	0.00462328	0.210204	0.000843255	3.07662	C	T	54	26	28	0.481481	0.518519	0.518519	0.728722	0	0	0	28
chr10.14406319	chr10	14406319	rs11259031	A	G	0.812222	0.363636	4.32637e-05	0.0105184	-0.448585	4.66638e-06	-4.36494	G	A	22	8	14	0.363636	0.636364	0.636364	0.187778	14	0	0	0
chr10.14408918	chr10	14408918	rs11259034	A	G	0.823238	0.714706	4.09509e-05	0.00059971	-0.108532	5.7373e-07	-4.2879	G	A	340	243	97	0.714706	0.285294	0.285294	0.176762	97	0	0	0
chr10.14439216	chr10	14439216	rs1925935	A	G	0.876641	0.767016	4.83323e-05	0.000467808	-0.109625	2.32579e-09	-4.82532	G	A	382	293	89	0.767016	0.232984	0.232984	0.123359	89	0	0	0
chr10.14439277	chr10	14439277	rs11259060	G	A	0.861989	0.910448	2.11655e-05	0.000135212	0.0484583	0.00062437	3.87509	G	A	603	549	54	0.910448	0.0895522	0.0895522	0.138011	54	0	0	0
chr10.14492269	chr10	14492269	rs7922558	G	T	0.790256	0.619718	3.54658e-05	0.00331926	-0.170538	0.000767939	-2.94436	T	G	71	44	27	0.619718	0.380282	0.380282	0.209744	0	0	27	0
chr10.15033497	chr10	15033497	rs141295679	A	G	0.637759	0.974359	7.01647e-05	0.000640604	0.3366	7.30609e-06	12.6256	A	G	39	38	1	0.974359	0.025641	0.025641	0.362241	0	0	1	0
chr10.15033505	chr10	15033505	rs145242377	G	A	0.637759	0.97619	7.01647e-05	0.000553396	0.338432	3.90327e-06	13.5529	G	A	42	41	1	0.97619	0.0238095	0.0238095	0.362241	1	0	0	0
chr10.15033570	chr10	15033570	rs12247633	C	T	0.701637	0.139535	9.42656e-05	0.00279221	-0.562102	2.86489e-14	-10.4624	T	C	43	6	37	0.139535	0.860465	0.860465	0.298363	0	37	0	0
chr10.15033571	chr10	15033571	rs12267910	A	C	0.701637	0.136364	9.42656e-05	0.00267656	-0.565273	9.87974e-15	-10.7387	C	A	44	6	38	0.136364	0.863636	0.863636	0.298363	38	0	0	0
chr10.15033706	chr10	15033706	rs12246206	C	A	0.701637	0	9.42656e-05	5.88176e-06	-0.701637	1.17672e-09	-70.112	A	C	17	0	17	0	1	1	0.298363	0	17	0	0
chr10.15278652	chr10	15278652	rs11259567	C	A	0.832431	0.52	2.41305e-05	0.009984	-0.312431	0.000291713	-3.12304	A	C	25	13	12	0.52	0.48	0.48	0.167569	0	12	0	0
chr10.15546724	chr10	15546724	rs78558961	C	T	0.981189	0.808511	3.6203e-06	0.00329407	-0.172678	2.10535e-07	-3.00699	T	C	47	38	9	0.808511	0.191489	0.191489	0.0188114	0	9	0	0
chr10.15788044	chr10	15788044	rs4748200	A	G	0.704297	0.785515	4.30125e-05	0.000469306	0.0812179	0.000772043	3.58824	A	G	359	282	77	0.785515	0.214485	0.214485	0.295703	0	0	77	0
chr10.16147308	chr10	16147308	rs74127619	C	T	0.93478	1	6.1429e-06	2.91516e-07	0.0652198	7.44839e-06	25.7113	C	T	343	343	0	1	0	0	0.0652198	0	0	0	0
chr10.16777839	chr10	16777839	rs7897354	C	T	0.546073	0.142857	8.64226e-05	0.00349854	-0.403216	9.47215e-07	-6.73435	T	C	35	5	30	0.142857	0.857143	0.857143	0.453927	0	30	0	0
chr10.16934170	chr10	16934170	rs2669149	T	C	0.54773	0.433538	6.47408e-05	0.000502214	-0.114193	4.22741e-07	-4.79583	C	T	489	212	277	0.433538	0.566462	0.566462	0.45227	0	0	0	277
chr10.17008284	chr10	17008284	rs2932911	G	A	0.720688	0.375	6.17228e-05	0.00976562	-0.345688	0.000426042	-3.48712	A	G	24	9	15	0.375	0.625	0.625	0.279312	0	0	15	0
chr10.17008313	chr10	17008313	rs2932910	C	G	0.720688	0.277778	6.17228e-05	0.0111454	-0.44291	0.000121035	-4.18378	G	C	18	5	13	0.277778	0.722222	0.722222	0.279312	0	13	0	0
chr10.17008364	chr10	17008364	rs2942358	G	A	0.720688	0.0588235	6.17228e-05	0.00325667	-0.661865	1.71956e-08	-11.4896	A	G	17	1	16	0.0588235	0.941176	0.941176	0.279312	0	0	16	0
chr10.17016216	chr10	17016216	rs11254306	T	C	0.570783	0.954545	4.91529e-05	0.0019722	0.383763	0.000300481	8.53575	T	C	22	21	1	0.954545	0.0454545	0.0454545	0.429217	0	1	0	0
chr10.17016258	chr10	17016258	rs11254307	C	T	0.581278	1	4.58651e-05	6.24937e-06	0.418722	0.0003971	58.0024	C	T	16	16	0	1	0	0	0.418722	0	0	0	0
chr10.17017066	chr10	17017066	rs10904857	T	C	0.370708	0	6.12213e-05	5.26263e-06	-0.370708	0.000393432	-45.4646	C	T	19	0	19	0	1	1	0.629292	0	0	0	19
chr10.17017088	chr10	17017088	rs10904858	C	T	0.370708	0	6.12213e-05	5.26263e-06	-0.370708	0.000393432	-45.4646	T	C	19	0	19	0	1	1	0.629292	0	19	0	0
chr10.17243351	chr10	17243351	rs1885396	T	C	0.560241	0.178571	6.05856e-05	0.0052387	-0.381669	4.20987e-05	-5.24299	C	T	28	5	23	0.178571	0.821429	0.821429	0.439759	0	0	0	23
chr10.17248287	chr10	17248287	rs7084637	T	C	0.720458	0.277778	5.56988e-05	0.0111454	-0.442681	0.000122162	-4.18273	C	T	18	5	13	0.277778	0.722222	0.722222	0.279542	0	0	0	13
chr10.17271400	chr10	17271400	rs3758410	G	C	0.651137	0.962963	5.39896e-05	0.00132094	0.311826	0.000906363	8.40956	G	C	27	26	1	0.962963	0.037037	0.037037	0.348863	0	1	0	0
chr10.18522975	chr10	18522975	rs1277753	T	C	0.0906451	0.37037	2.32502e-05	0.00863689	0.279725	7.39419e-05	3.00586	T	C	27	10	17	0.37037	0.62963	0.62963	0.909355	0	17	0	0
chr10.18948072	chr10	18948072	rs11015435	A	G	0.771043	0.882096	3.05305e-05	0.00045416	0.111053	9.30329e-05	5.04427	A	G	229	202	27	0.882096	0.117904	0.117904	0.228957	0	0	27	0
chr10.19981007	chr10	19981007	rs10827765	A	G	0.389846	1	6.07894e-05	6.24937e-06	0.610154	2.8464e-07	74.5205	A	G	16	16	0	1	0	0	0.610154	0	0	0	0
chr10.21317451	chr10	21317451	rs7918689	C	T	0.458019	0	9.82961e-05	4.545e-06	-0.458019	2.34103e-06	-45.1648	T	C	22	0	22	0	1	1	0.541981	0	22	0	0
chr10.21317504	chr10	21317504	rs7898342	A	G	0.458019	0	9.82961e-05	4.16625e-06	-0.458019	3.43374e-06	-45.2482	G	A	24	0	24	0	1	1	0.541981	24	0	0	0
chr10.21318457	chr10	21318457	rs3858203	A	C	0.481362	0.1	5.90166e-05	0.0045	-0.381362	0.000471775	-5.64809	C	A	20	2	18	0.1	0.9	0.9	0.518638	18	0	0	0
chr10.21397428	chr10	21397428	rs627340	C	T	0.656569	1	4.3564e-05	5.26263e-06	0.343431	0.000877826	49.1487	C	T	19	19	0	1	0	0	0.343431	0	0	0	0
chr10.21556501	chr10	21556501	rs7099095	C	A	0.514696	1	5.99466e-05	3.44793e-06	0.485304	5.099e-09	60.952	C	A	29	29	0	1	0	0	0.485304	0	0	0	0
chr10.21619154	chr10	21619154	rs11012662	C	G	0.804643	0.681431	4.57945e-05	0.000369817	-0.123212	1.04372e-12	-6.04378	G	C	587	400	187	0.681431	0.318569	0.318569	0.195357	0	187	0	0
chr10.21625572	chr10	21625572	rs1527044	C	T	0.686197	0.910714	4.88911e-05	0.00145203	0.224518	0.000239069	5.79524	C	T	56	51	5	0.910714	0.0892857	0.0892857	0.313803	0	0	0	5
chr10.21638971	chr10	21638971	rs2039028	G	A	0.676679	1	4.94232e-05	3.12469e-06	0.323321	0.000118758	44.6022	G	A	32	32	0	1	0	0	0.323321	0	0	0	0
chr10.21643399	chr10	21643399	rs7084906	C	G	0.856112	0.5	2.89807e-05	0.0125	-0.356112	0.000174541	-3.18148	G	C	20	10	10	0.5	0.5	0.5	0.143888	0	10	0	0
chr10.21644515	chr10	21644515	rs11012672	T	G	0.859802	0.576923	3.22214e-05	0.0093878	-0.282879	0.000410733	-2.91457	G	T	26	15	11	0.576923	0.423077	0.423077	0.140198	0	0	0	11
chr10.21644516	chr10	21644516	rs11012673	T	C	0.859802	0.576923	3.22214e-05	0.0093878	-0.282879	0.000410733	-2.91457	C	T	26	15	11	0.576923	0.423077	0.423077	0.140198	0	0	0	11
chr10.21653816	chr10	21653816	rs3858205	G	A	0.51275	0.24359	9.69094e-05	0.00236223	-0.26916	1.96788e-06	-5.42775	A	G	78	19	59	0.24359	0.75641	0.75641	0.48725	0	0	59	0
chr10.22105035	chr10	22105035	rs11012794	A	G	0.238861	0.764706	5.43774e-05	0.0105842	0.525845	7.21004e-06	5.0982	A	G	17	13	4	0.764706	0.235294	0.235294	0.761139	0	0	4	0
chr10.22722454	chr10	22722454	rs10828307	G	A	0.835775	0.222222	4.09097e-05	0.00960219	-0.613553	1.6339e-08	-6.24803	A	G	18	4	14	0.222222	0.777778	0.777778	0.164225	0	0	14	0
chr10.22974376	chr10	22974376	rs72816862	A	C	0.916675	0.631579	1.05802e-05	0.0122467	-0.285096	0.00057038	-2.5751	C	A	19	12	7	0.631579	0.368421	0.368421	0.0833251	7	0	0	0
chr10.23093282	chr10	23093282	rs875598	C	T	0.562808	0.05	5.88272e-05	0.002375	-0.512808	1.74063e-06	-10.3947	T	C	20	1	19	0.05	0.95	0.95	0.437192	0	19	0	0
chr10.23353141	chr10	23353141	rs10828403	C	T	0.357932	0	6.31539e-05	4.9995e-06	-0.357932	0.000553203	-43.3567	T	C	20	0	20	0	1	1	0.642068	0	20	0	0
chr10.23365877	chr10	23365877	rs2169901	C	G	0.399889	0.0869565	4.77866e-05	0.00172598	-0.312932	1.52675e-05	-7.43023	G	C	46	4	42	0.0869565	0.913043	0.913043	0.600111	0	42	0	0
chr10.23434903	chr10	23434903	rs16923083	A	G	0.821466	0.222222	3.96021e-05	0.00960219	-0.599243	4.93909e-08	-6.10273	G	A	18	4	14	0.222222	0.777778	0.777778	0.178534	14	0	0	0
chr10.23694681	chr10	23694681	rs75606249	C	T	0.960719	0.994467	4.50544e-06	7.60981e-06	0.033748	1.53311e-05	9.69577	C	T	723	719	4	0.994467	0.0055325	0.0055325	0.0392805	0	0	0	4
chr10.23849519	chr10	23849519	rs11013571	C	T	0.640935	0.1875	6.43454e-05	0.00952148	-0.453435	0.000274604	-4.63127	T	C	16	3	13	0.1875	0.8125	0.8125	0.359065	0	13	0	0
chr10.23993849	chr10	23993849	rs1577528	C	T	0.823368	0.368421	2.39142e-05	0.0122467	-0.454947	1.34341e-05	-4.10703	T	C	19	7	12	0.368421	0.631579	0.631579	0.176632	0	12	0	0
chr10.23993867	chr10	23993867	rs1577529	G	A	0.823368	0.411765	2.39142e-05	0.0142479	-0.411604	0.000169957	-3.4454	A	G	17	7	10	0.411765	0.588235	0.588235	0.176632	0	0	10	0
chr10.24042948	chr10	24042948	rs12761649	C	T	0.763498	0.0588235	4.89693e-05	0.00325667	-0.704674	1.2661e-09	-12.2563	T	C	17	1	16	0.0588235	0.941176	0.941176	0.236502	0	16	0	0
chr10.24042949	chr10	24042949	rs12780010	T	C	0.789773	0.0588235	4.77399e-05	0.00325667	-0.730949	1.98485e-10	-12.7157	C	T	17	1	16	0.0588235	0.941176	0.941176	0.210227	0	0	0	16
chr10.24042983	chr10	24042983	rs12780167	T	C	0.763498	0.0625	4.89693e-05	0.00366211	-0.700998	5.04415e-09	-11.5071	C	T	16	1	15	0.0625	0.9375	0.9375	0.236502	0	0	0	15
chr10.24593057	chr10	24593057	rs220365	C	T	0.620947	0.895522	4.51026e-05	0.00139645	0.274575	4.30458e-06	7.2318	C	T	67	60	7	0.895522	0.104478	0.104478	0.379053	0	0	0	7
chr10.24593076	chr10	24593076	rs727269	C	A	0.448127	0.1875	7.59505e-05	0.00317383	-0.260627	0.000216589	-4.57185	A	C	48	9	39	0.1875	0.8125	0.8125	0.551873	0	39	0	0
chr10.24622926	chr10	24622926	rs714326	C	T	0.92881	0.873606	2.52676e-05	0.000410478	-0.0552042	0.000895108	-2.64457	T	C	269	235	34	0.873606	0.126394	0.126394	0.0711899	0	34	0	0
chr10.24636556	chr10	24636556	rs1414684	A	G	0.252964	0.666667	5.45568e-05	0.0123457	0.413703	0.000260735	3.71513	A	G	18	12	6	0.666667	0.333333	0.333333	0.747036	0	0	6	0
chr10.24657760	chr10	24657760	rs1889873	T	C	0.540123	0	5.03575e-05	6.24937e-06	-0.540123	4.00184e-06	-71.7891	C	T	16	0	16	0	1	1	0.459877	0	0	0	16
chr10.24663358	chr10	24663358	rs12247422	T	A	0.881165	0.535714	2.95477e-05	0.00888302	-0.345451	6.16253e-06	-3.65919	A	T	28	15	13	0.535714	0.464286	0.464286	0.118835	0	0	0	13
chr10.24751521	chr10	24751521	rs61855859	C	T	0.834706	0.634146	1.73195e-05	0.00188622	-0.20056	6.7293e-08	-4.59688	T	C	123	78	45	0.634146	0.365854	0.365854	0.165294	0	45	0	0
chr10.24782182	chr10	24782182	rs7086244	G	C	0.840918	0.4	3.59616e-05	0.012	-0.440918	9.33648e-06	-4.01899	C	G	20	8	12	0.4	0.6	0.6	0.159082	0	0	12	0
chr10.24782246	chr10	24782246	rs12265701	C	T	0.840918	0.380952	3.59616e-05	0.0112299	-0.459965	2.37812e-06	-4.33354	T	C	21	8	13	0.380952	0.619048	0.619048	0.159082	0	13	0	0
chr10.24837691	chr10	24837691	rs11014147	T	C	0.59463	0	6.64024e-05	5.88176e-06	-0.59463	2.15515e-07	-69.94	C	T	17	0	17	0	1	1	0.40537	0	0	0	17
chr10.24846260	chr10	24846260	rs7913791	G	C	0.807619	0.47619	3.85735e-05	0.0118778	-0.331429	0.000687654	-3.03612	C	G	21	10	11	0.47619	0.52381	0.52381	0.192381	0	0	11	0
chr10.24926183	chr10	24926183	rs11014189	G	A	0.726216	0.0526316	3.90197e-05	0.00262429	-0.673584	1.05126e-09	-13.0521	A	G	19	1	18	0.0526316	0.947368	0.947368	0.273784	0	0	18	0
chr10.24932683	chr10	24932683	rs7075091	G	T	0.15333	0.736842	3.32221e-05	0.0102056	0.583512	2.13534e-08	5.76668	G	T	19	14	5	0.736842	0.263158	0.263158	0.84667	0	0	0	5
chr10.24960183	chr10	24960183	rs71493393	T	C	0.750249	0.176471	3.47007e-05	0.00854875	-0.573778	1.12817e-06	-6.19317	C	T	17	3	14	0.176471	0.823529	0.823529	0.249751	0	0	0	14
chr10.24963181	chr10	24963181	rs36040107	G	A	0.711638	0.25	4.03423e-05	0.00520833	-0.461638	1.32354e-08	-6.37202	A	G	36	9	27	0.25	0.75	0.75	0.288362	0	0	27	0
chr10.25182988	chr10	25182988	rs112056314	A	G	0.980729	0.821429	1.47459e-05	0.0052387	-0.1593	0.000180353	-2.19783	G	A	28	23	5	0.821429	0.178571	0.178571	0.019271	5	0	0	0
chr10.25217885	chr10	25217885	rs73606592	C	G	0.818229	0.4375	3.23168e-05	0.0153809	-0.380729	0.000715758	-3.06669	G	C	16	7	9	0.4375	0.5625	0.5625	0.181771	0	9	0	0
chr10.25233952	chr10	25233952	rs274297	A	G	0.81969	0.737847	4.3044e-05	0.000335814	-0.0818426	7.34705e-07	-4.20476	G	A	576	425	151	0.737847	0.262153	0.262153	0.18031	151	0	0	0
chr10.25239082	chr10	25239082	rs112702406	C	T	0.978538	0.4375	1.55907e-05	0.0153809	-0.541038	9.64204e-12	-4.36031	T	C	16	7	9	0.4375	0.5625	0.5625	0.0214618	0	9	0	0
chr10.25269851	chr10	25269851	rs2007364	C	T	0.553383	0.88	4.99888e-05	0.004224	0.326617	0.000872965	4.99599	C	T	25	22	3	0.88	0.12	0.12	0.446617	0	0	0	3
chr10.25270441	chr10	25270441	rs902903	G	C	0.623546	0.288136	5.09361e-05	0.0034765	-0.335411	1.7884e-07	-5.64738	C	G	59	17	42	0.288136	0.711864	0.711864	0.376454	0	0	42	0
chr10.25339669	chr10	25339669	rs12265350	A	G	0.947179	0.681818	5.49751e-06	0.00986101	-0.265361	9.65965e-05	-2.6715	G	A	22	15	7	0.681818	0.318182	0.318182	0.0528207	7	0	0	0
chr10.25344658	chr10	25344658	rs2131275	A	G	0.73848	0.304348	4.96234e-05	0.00920523	-0.434132	1.63729e-05	-4.51271	G	A	23	7	16	0.304348	0.695652	0.695652	0.26152	16	0	0	0
chr10.25639026	chr10	25639026	rs1760718	T	A	0.268136	0.823529	5.344e-05	0.00854875	0.555393	2.85022e-06	5.98819	T	A	17	14	3	0.823529	0.176471	0.176471	0.731864	3	0	0	0
chr10.25660476	chr10	25660476	rs10741081	T	C	0.392487	1	5.4216e-05	3.333e-06	0.607513	6.52778e-13	80.0823	T	C	30	30	0	1	0	0	0.607513	0	0	0	0
chr10.25660585	chr10	25660585	rs10734059	G	T	0.210869	0.88	3.39053e-05	0.004224	0.669131	1.57276e-12	10.2545	G	T	25	22	3	0.88	0.12	0.12	0.789131	0	0	0	3
chr10.25671985	chr10	25671985	rs1754254	G	C	0.311349	0.75	4.80054e-05	0.0117188	0.438651	0.000391764	4.04381	G	C	16	12	4	0.75	0.25	0.25	0.688651	0	4	0	0
chr10.25756387	chr10	25756387	rs2480348	C	A	0.490833	1	4.85468e-05	5.555e-06	0.509167	2.73405e-06	69.2236	C	A	18	18	0	1	0	0	0.509167	0	0	0	0
chr10.25768556	chr10	25768556	rs3005194	C	G	0.517567	1	4.98263e-05	5.555e-06	0.482433	9.10615e-06	64.8269	C	G	18	18	0	1	0	0	0.482433	0	0	0	0
chr10.25787906	chr10	25787906	rs4749041	G	C	0.616311	0.117647	5.40048e-05	0.00610625	-0.498664	3.21016e-05	-6.35343	C	G	17	2	15	0.117647	0.882353	0.882353	0.383689	0	0	15	0
chr10.25810281	chr10	25810281	rs11014591	G	A	0.611042	1	5.16849e-05	5.26263e-06	0.388958	0.000535402	51.5425	G	A	19	19	0	1	0	0	0.388958	0	0	0	0
chr10.25811435	chr10	25811435	rs7086249	C	T	0.553085	0.113208	5.57522e-05	0.00189418	-0.439878	2.65395e-11	-9.96144	T	C	53	6	47	0.113208	0.886792	0.886792	0.446915	0	47	0	0
chr10.25815417	chr10	25815417	rs3923088	G	A	0.472641	0.9375	5.30168e-05	0.00366211	0.464859	0.000152699	7.62666	G	A	16	15	1	0.9375	0.0625	0.0625	0.527359	1	0	0	0
chr10.25820595	chr10	25820595	rs952600	G	C	0.553085	0.928571	5.57522e-05	0.0023688	0.375486	2.5812e-05	7.62566	G	C	28	26	2	0.928571	0.0714286	0.0714286	0.446915	0	2	0	0
chr10.25841678	chr10	25841678	rs11014604	T	C	0.74538	0.9375	5.27185e-05	0.000732422	0.19212	0.000127061	6.85646	T	C	80	75	5	0.9375	0.0625	0.0625	0.25462	0	5	0	0
chr10.25845329	chr10	25845329	rs1414052	C	T	0.534704	0.1	6.10785e-05	0.0045	-0.434704	6.58447e-05	-6.43665	T	C	20	2	18	0.1	0.9	0.9	0.465296	0	18	0	0
chr10.25853521	chr10	25853521	rs1414041	C	T	0.590711	1	6.52642e-05	2.49975e-06	0.409289	8.62471e-08	49.72	C	T	40	40	0	1	0	0	0.409289	0	0	0	0
chr10.25922452	chr10	25922452	rs7902808	C	T	0.725577	0.380952	5.1672e-05	0.0112299	-0.344624	0.000986206	-3.2446	T	C	21	8	13	0.380952	0.619048	0.619048	0.274423	0	13	0	0
chr10.25958982	chr10	25958982	rs6482510	G	T	0.661789	1	5.05506e-05	4.76143e-06	0.338211	0.000655363	45.4755	G	T	21	21	0	1	0	0	0.338211	0	0	0	0
chr10.25968668	chr10	25968668	rs7076933	T	A	0.867006	0.1875	2.87854e-05	0.00952148	-0.679506	1.53609e-09	-6.95321	A	T	16	3	13	0.1875	0.8125	0.8125	0.132994	0	0	0	13
chr10.25983691	chr10	25983691	rs4749063	C	T	0.576823	0.947368	5.02803e-05	0.00262429	0.370546	0.000654977	7.16498	C	T	19	18	1	0.947368	0.0526316	0.0526316	0.423177	0	0	0	1
chr10.25983719	chr10	25983719	rs7916640	A	C	0.576823	1	5.02803e-05	6.24937e-06	0.423177	0.000410147	56.2839	A	C	16	16	0	1	0	0	0.423177	0	0	0	0
chr10.26003851	chr10	26003851	rs2367972	G	A	0.356252	0	5.44155e-05	4.9995e-06	-0.356252	0.000537285	-46.2178	A	G	20	0	20	0	1	1	0.643748	0	0	20	0
chr10.26346254	chr10	26346254	rs12784717	G	A	0.479971	0	5.67999e-05	4.76143e-06	-0.479971	1.28995e-06	-61.1732	A	G	21	0	21	0	1	1	0.520029	0	0	21	0
chr10.26346315	chr10	26346315	rs12784877	G	A	0.479971	0	5.67999e-05	4.34739e-06	-0.479971	3.40745e-07	-61.3799	A	G	23	0	23	0	1	1	0.520029	0	0	23	0
chr10.26359566	chr10	26359566	rs12770421	G	T	0.650691	0.0625	5.78823e-05	0.00366211	-0.588191	1.51348e-06	-9.64378	T	G	16	1	15	0.0625	0.9375	0.9375	0.349309	0	0	15	0
chr10.26359643	chr10	26359643	rs12765553	A	G	0.479971	0.894737	5.67999e-05	0.00495699	0.414766	0.000269581	5.8576	A	G	19	17	2	0.894737	0.105263	0.105263	0.520029	0	0	2	0
chr10.26359655	chr10	26359655	rs12765561	A	T	0.479971	0.894737	5.67999e-05	0.00495699	0.414766	0.000269581	5.8576	A	T	19	17	2	0.894737	0.105263	0.105263	0.520029	0	0	0	2
chr10.26437506	chr10	26437506	rs7079780	C	T	0.592144	1	6.47352e-05	4.34739e-06	0.407856	5.57266e-05	49.0707	C	T	23	23	0	1	0	0	0.407856	0	0	0	0
chr10.26455865	chr10	26455865	rs6482532	C	T	0.492523	1	6.34429e-05	6.24937e-06	0.507477	1.19899e-05	60.7889	C	T	16	16	0	1	0	0	0.507477	0	0	0	0
chr10.26466411	chr10	26466411	rs7898617	G	A	0.218969	0.76	4.14347e-05	0.007296	0.541031	1.28508e-08	6.31612	G	A	25	19	6	0.76	0.24	0.24	0.781031	6	0	0	0
chr10.26788462	chr10	26788462	rs10764627	T	G	0.769748	0.988372	4.32208e-05	0.000133636	0.218624	4.26257e-06	16.4395	T	G	86	85	1	0.988372	0.0116279	0.0116279	0.230252	0	0	1	0
chr10.27171066	chr10	27171066	rs6482581	C	G	0.581223	0	6.26601e-05	6.24937e-06	-0.581223	8.94788e-07	-70.017	G	C	16	0	16	0	1	1	0.418777	0	16	0	0
chr10.27182583	chr10	27182583	rs17530681	A	T	0.198438	0.861111	3.61387e-05	0.00332219	0.662673	2.18454e-17	11.435	A	T	36	31	5	0.861111	0.138889	0.138889	0.801562	0	0	0	5
chr10.27182591	chr10	27182591	rs9417497	C	T	0.198438	0.882353	3.61387e-05	0.00305312	0.683915	1.67785e-17	12.3048	C	T	34	30	4	0.882353	0.117647	0.117647	0.801562	0	0	0	4
chr10.27182592	chr10	27182592	rs17559348	G	T	0.199936	0.828571	3.76524e-05	0.00405831	0.628635	2.3823e-15	9.82247	G	T	35	29	6	0.828571	0.171429	0.171429	0.800064	1	0	0	6
chr10.27184390	chr10	27184390	rs72805418	T	G	0.943079	0.5	1.74897e-05	0.015625	-0.443079	9.37126e-07	-3.54265	G	T	16	8	8	0.5	0.5	0.5	0.0569209	0	0	0	8
chr10.27228439	chr10	27228439	rs11015399	T	C	0.608159	0.117647	5.70426e-05	0.00610625	-0.490512	4.29618e-05	-6.24804	C	T	17	2	15	0.117647	0.882353	0.882353	0.391841	0	0	0	15
chr10.27270585	chr10	27270585	rs17294487	T	C	0.905701	0.535714	1.71699e-05	0.00888302	-0.369987	4.43873e-07	-3.92181	C	T	28	15	13	0.535714	0.464286	0.464286	0.0942991	0	0	0	13
chr10.27374705	chr10	27374705	rs72807642	T	C	0.928428	0.352941	1.49068e-05	0.0134337	-0.575487	2.0804e-09	-4.96245	C	T	17	6	11	0.352941	0.647059	0.647059	0.0715718	0	0	0	11
chr10.27427466	chr10	27427466	rs10764673	G	C	0.824381	0.444444	2.85036e-05	0.0137174	-0.379937	0.000306394	-3.24059	C	G	18	8	10	0.444444	0.555556	0.555556	0.175619	0	0	10	0
chr10.27443012	chr10	27443012	rs2274636	G	A	0.972093	0.666667	7.44622e-06	0.0123457	-0.305426	6.56362e-06	-2.74801	A	G	18	12	6	0.666667	0.333333	0.333333	0.0279071	0	0	6	0
chr10.27443083	chr10	27443083	rs2274637	T	A	0.972093	0.647059	7.44622e-06	0.0134337	-0.325034	4.48235e-06	-2.80356	A	T	17	11	6	0.647059	0.352941	0.352941	0.0279071	0	0	0	6
chr10.27445058	chr10	27445058	rs12266661	G	C	0.930787	0.5625	9.60973e-06	0.00769043	-0.368287	8.23151e-09	-4.19701	C	G	32	18	14	0.5625	0.4375	0.4375	0.0692129	0	0	14	0
chr10.27661115	chr10	27661115	rs237576	T	C	0.226612	0.5	5.65946e-05	0.00694444	0.273388	0.000301659	3.26737	T	C	36	18	18	0.5	0.5	0.5	0.773388	0	18	0	0
chr10.27688460	chr10	27688460	rs2505328	G	T	0.497896	0.181818	4.98283e-05	0.00450789	-0.316078	0.000325296	-4.68189	T	G	33	6	27	0.181818	0.818182	0.818182	0.502104	0	0	27	0
chr10.27693836	chr10	27693836	rs2484185	C	A	0.60627	0	4.60443e-05	4.76143e-06	-0.60627	3.15618e-09	-85.057	A	C	21	0	21	0	1	1	0.39373	0	21	0	0
chr10.27728513	chr10	27728513	rs2429482	G	A	0.71512	0.173913	3.45779e-05	0.0062464	-0.541207	1.09258e-07	-6.82888	A	G	23	4	19	0.173913	0.826087	0.826087	0.28488	0	0	19	0
chr10.27729745	chr10	27729745	rs11015783	G	A	0.681456	0.173913	4.60179e-05	0.0062464	-0.507543	7.63052e-07	-6.39829	A	G	23	4	19	0.173913	0.826087	0.826087	0.318544	0	0	19	0
chr10.27738002	chr10	27738002	rs2484204	A	G	0.593187	0.2	4.69795e-05	0.008	-0.393187	0.00042784	-4.38312	G	A	20	4	16	0.2	0.8	0.8	0.406813	16	0	0	0
chr10.27747750	chr10	27747750	rs11015797	C	A	0.961928	0.724138	6.7246e-06	0.00688835	-0.23779	9.2247e-06	-2.86368	A	C	29	21	8	0.724138	0.275862	0.275862	0.0380716	0	8	0	0
chr10.27798674	chr10	27798674	rs11015829	T	A	0.538344	1	5.58312e-05	5.555e-06	0.461656	3.43745e-05	58.9228	T	A	18	18	0	1	0	0	0.461656	0	0	0	0
chr10.27832854	chr10	27832854	rs7096275	G	C	0.860254	0.315789	2.77691e-05	0.0113719	-0.544464	9.15133e-08	-5.09944	C	G	19	6	13	0.315789	0.684211	0.684211	0.139746	0	0	13	0
chr10.27832973	chr10	27832973	rs10829271	C	T	0.538344	0.947368	5.58312e-05	0.00262429	0.409025	0.000241374	7.90082	C	T	19	18	1	0.947368	0.0526316	0.0526316	0.461656	0	0	0	1
chr10.27891444	chr10	27891444	rs2887201	G	A	0.447661	0	6.82862e-05	6.24937e-06	-0.447661	0.000128994	-51.8522	A	G	16	0	16	0	1	1	0.552339	0	0	16	0
chr10.27896137	chr10	27896137	rs10829288	A	G	0.63306	0.1	4.67184e-05	0.0045	-0.53306	1.17703e-06	-7.90547	G	A	20	2	18	0.1	0.9	0.9	0.36694	18	0	0	0
chr10.27896257	chr10	27896257	rs11015900	A	T	0.770025	0.111111	4.87209e-05	0.00548697	-0.658914	5.7521e-09	-8.85611	T	A	18	2	16	0.111111	0.888889	0.888889	0.229975	16	0	0	0
chr10.27896258	chr10	27896258	rs1690680	A	T	0.586941	0	5.3847e-05	5.555e-06	-0.586941	1.22524e-07	-76.1542	T	A	18	0	18	0	1	1	0.413059	18	0	0	0
chr10.28006090	chr10	28006090	rs2637293	G	C	0.168026	0.52	4.78358e-05	0.009984	0.351974	5.85158e-05	3.51415	G	C	25	13	12	0.52	0.48	0.48	0.831974	0	12	0	0
chr10.28436534	chr10	28436534	rs11006897	G	A	0.81425	0.111111	3.10622e-05	0.00548697	-0.703139	2.09278e-10	-9.46562	A	G	18	2	16	0.111111	0.888889	0.888889	0.18575	0	0	16	0
chr10.28449218	chr10	28449218	rs10740782	C	T	0.122283	0.882353	3.15276e-05	0.00610625	0.76007	2.17915e-12	9.70171	C	T	17	15	2	0.882353	0.117647	0.117647	0.877717	0	0	0	2
chr10.28449221	chr10	28449221	rs10826409	T	G	0.45573	0.882353	6.25962e-05	0.00610625	0.426623	0.000371928	5.43178	T	G	17	15	2	0.882353	0.117647	0.117647	0.54427	0	0	2	0
chr10.28458998	chr10	28458998	rs12412248	G	A	0.936691	0.666667	1.28273e-05	0.0123457	-0.270024	0.00061482	-2.42895	A	G	18	12	6	0.666667	0.333333	0.333333	0.0633094	0	0	6	0
chr10.28463950	chr10	28463950	rs1937810	C	T	0.827842	0.354839	3.18738e-05	0.00738478	-0.473004	6.20817e-09	-5.49238	T	C	31	11	20	0.354839	0.645161	0.645161	0.172158	0	20	0	0
chr10.28478820	chr10	28478820	rs2124954	C	G	0.461906	0	6.43193e-05	6.24937e-06	-0.461906	0.00013373	-54.9854	G	C	16	0	16	0	1	1	0.538094	0	16	0	0
chr10.28482345	chr10	28482345	rs2607544	G	C	0.210958	0.982456	4.39063e-05	0.000302387	0.771498	6.4567e-37	41.4584	G	C	57	56	1	0.982456	0.0175439	0.0175439	0.789042	0	1	0	0
chr10.28482425	chr10	28482425	rs2607543	T	C	0.210958	0.930233	4.39063e-05	0.0015093	0.719274	5.74157e-24	18.2507	T	C	43	40	3	0.930233	0.0697674	0.0697674	0.789042	0	3	0	0
chr10.28483133	chr10	28483133	rs1824173	T	C	0.210958	0.75	4.39063e-05	0.009375	0.539042	3.7665e-07	5.55421	T	C	20	15	5	0.75	0.25	0.25	0.789042	0	5	0	0
chr10.28483232	chr10	28483232	rs1824171	T	C	0.907517	0.5	1.52571e-05	0.015625	-0.407517	3.47775e-05	-3.25854	C	T	16	8	8	0.5	0.5	0.5	0.0924834	0	0	0	8
chr10.28504944	chr10	28504944	rs11006923	C	T	0.966473	0.7	8.53303e-06	0.0105	-0.266473	3.6659e-05	-2.59946	T	C	20	14	6	0.7	0.3	0.3	0.0335267	0	6	0	0
chr10.28615573	chr10	28615573	rs1148178	A	C	0.742704	0.238095	4.18206e-05	0.00863838	-0.504608	1.88345e-06	-5.41614	C	A	21	5	16	0.238095	0.761905	0.761905	0.257296	16	0	0	0
chr10.28620873	chr10	28620873	rs17685697	C	T	0.905596	0.973118	1.52623e-05	7.03201e-05	0.0675224	1.71642e-05	7.29887	C	T	372	362	10	0.973118	0.0268817	0.0268817	0.0944042	0	0	0	10
chr10.28628166	chr10	28628166	rs76030122	A	G	0.886867	0.565217	2.88963e-05	0.0106846	-0.32165	9.67216e-05	-3.10754	G	A	23	13	10	0.565217	0.434783	0.434783	0.113133	10	0	0	0
chr10.28634926	chr10	28634926	rs1249328	G	T	0.431267	0	6.07652e-05	5.88176e-06	-0.431267	0.000228674	-52.827	T	G	17	0	17	0	1	1	0.568733	0	0	17	0
chr10.28652892	chr10	28652892	rs11007056	G	A	0.580095	1	4.37954e-05	6.24937e-06	0.419905	0.000399955	59.357	G	A	16	16	0	1	0	0	0.419905	0	0	0	0
chr10.28652997	chr10	28652997	rs11007057	C	G	0.56297	1	4.94648e-05	4.76143e-06	0.43703	1.63868e-05	59.3481	C	G	21	21	0	1	0	0	0.43703	0	0	0	0
chr10.28786370	chr10	28786370	rs10826477	C	A	0.440561	0.941176	4.98951e-05	0.00325667	0.500616	2.0043e-05	8.70595	C	A	17	16	1	0.941176	0.0588235	0.0588235	0.559439	1	0	0	0
chr10.28817838	chr10	28817838	rs2993993	A	G	0.471485	0	4.70448e-05	5.26263e-06	-0.471485	1.94079e-05	-65.1908	G	A	19	0	19	0	1	1	0.528515	19	0	0	0
chr10.28843933	chr10	28843933	rs12763015	C	G	0.734018	0.166667	4.00118e-05	0.00578704	-0.567351	1.03909e-08	-7.43238	G	C	24	4	20	0.166667	0.833333	0.833333	0.265982	0	20	0	0
chr10.28858578	chr10	28858578	rs332136	C	T	0.431062	0.793103	5.14328e-05	0.00565829	0.362042	9.75486e-05	4.79128	C	T	29	23	6	0.793103	0.206897	0.206897	0.568938	0	0	0	6
chr10.28867397	chr10	28867397	rs6481534	T	C	0.732868	0.25	3.9779e-05	0.0117188	-0.482868	7.77363e-05	-4.45299	C	T	16	4	12	0.25	0.75	0.75	0.267132	0	0	0	12
chr10.28913816	chr10	28913816	rs332187	G	T	0.168476	0.521739	3.6929e-05	0.010849	0.353263	0.000111462	3.38583	G	T	23	12	11	0.521739	0.478261	0.478261	0.831524	0	0	0	11
chr10.28921289	chr10	28921289	rs11007169	C	G	0.766983	1	3.88006e-05	2.70243e-06	0.233017	0.000717306	36.17	C	G	37	37	0	1	0	0	0.233017	0	0	0	0
chr10.28953101	chr10	28953101	rs602208	G	T	0.298127	0.479167	3.90379e-05	0.00259965	0.181039	0.000161716	3.52435	G	T	96	46	50	0.479167	0.520833	0.520833	0.701873	0	0	0	50
chr10.28975865	chr10	28975865	rs660371	T	G	0.67424	1	4.46471e-05	3.9996e-06	0.32576	0.000357264	46.7058	T	G	25	25	0	1	0	0	0.32576	0	0	0	0
chr10.28989969	chr10	28989969	rs34543695	T	A	0.763946	1	4.14326e-05	2.94088e-06	0.236054	0.000837237	35.4364	T	A	34	34	0	1	0	0	0.236054	0	0	0	0
chr10.28989974	chr10	28989974	rs603144	G	T	0.444316	0.735294	5.18856e-05	0.00572461	0.290979	0.000799336	3.8285	G	T	34	25	9	0.735294	0.264706	0.264706	0.555684	0	0	0	9
chr10.28993896	chr10	28993896	rs7099071	C	T	0.875442	0.3125	3.13638e-05	0.0134277	-0.562942	2.67059e-07	-4.85239	T	C	16	5	11	0.3125	0.6875	0.6875	0.124558	0	11	0	0
chr10.29005087	chr10	29005087	rs1249012	C	A	0.557386	1	5.6194e-05	3.84577e-06	0.442614	5.95051e-07	57.1223	C	A	26	26	0	1	0	0	0.442614	0	0	0	0
chr10.29030254	chr10	29030254	rs1249002	C	T	0.610519	0.125	5.39578e-05	0.00455729	-0.485519	1.26392e-06	-7.14985	T	C	24	3	21	0.125	0.875	0.875	0.389481	0	21	0	0
chr10.29043820	chr10	29043820	rs11007230	G	A	0.643375	0.947368	6.19871e-05	0.00131214	0.303994	5.32473e-05	8.20069	G	A	38	36	2	0.947368	0.0526316	0.0526316	0.356625	2	0	0	0
chr10.29066436	chr10	29066436	rs1970561	A	G	0.641951	1	5.54857e-05	4.9995e-06	0.358049	0.000554377	46.0382	A	G	20	20	0	1	0	0	0.358049	0	0	0	0
chr10.29086228	chr10	29086228	rs16929220	A	G	0.79637	1	3.10119e-05	2.222e-06	0.20363	0.000746274	35.3224	A	G	45	45	0	1	0	0	0.20363	0	0	0	0
chr10.29101846	chr10	29101846	rs1775905	A	G	0.347972	0	4.13235e-05	5.26263e-06	-0.347972	0.000925468	-50.9819	G	A	19	0	19	0	1	1	0.652028	19	0	0	0
chr10.29125344	chr10	29125344	rs113543821	T	C	0.933623	0.5	1.16186e-05	0.015625	-0.433623	2.98578e-06	-3.46769	C	T	16	8	8	0.5	0.5	0.5	0.0663774	0	0	0	8
chr10.29128887	chr10	29128887	rs72813806	C	T	0.911053	0.685185	2.43442e-05	0.00399456	-0.225868	2.55362e-06	-3.56287	T	C	54	37	17	0.685185	0.314815	0.314815	0.0889472	0	17	0	0
chr10.29130706	chr10	29130706	rs7080502	T	G	0.0332613	0.214286	4.70427e-06	0.00601312	0.181024	0.000271138	2.33355	T	G	28	6	22	0.214286	0.785714	0.785714	0.966739	0	0	22	0
chr10.29134191	chr10	29134191	rs2643946	T	C	0.408135	0.1375	3.66978e-05	0.00148242	-0.270635	5.47808e-07	-6.94364	C	T	80	11	69	0.1375	0.8625	0.8625	0.591865	0	0	0	69
chr10.29137085	chr10	29137085	rs787323	C	T	0.40739	0.875	4.00594e-05	0.00683594	0.46761	0.000160145	5.63918	C	T	16	14	2	0.875	0.125	0.125	0.59261	0	0	0	2
chr10.29168285	chr10	29168285	rs787354	A	G	0.430968	0	4.31343e-05	3.84577e-06	-0.430968	2.49187e-06	-62.8765	G	A	26	0	26	0	1	1	0.569032	26	0	0	0
chr10.29172894	chr10	29172894	rs17692761	T	C	0.822976	0.388889	2.61072e-05	0.013203	-0.434087	4.95816e-05	-3.77408	C	T	18	7	11	0.388889	0.611111	0.611111	0.177024	0	0	0	11
chr10.29191387	chr10	29191387	rs72813832	A	G	0.871156	0.5	2.33453e-05	0.015625	-0.371156	0.00037165	-2.96703	G	A	16	8	8	0.5	0.5	0.5	0.128844	8	0	0	0
chr10.29201013	chr10	29201013	rs116864200	C	T	0.936933	0.802326	1.34688e-05	0.00184418	-0.134608	2.34885e-05	-3.12312	T	C	86	69	17	0.802326	0.197674	0.197674	0.0630668	0	17	0	0
chr10.29230041	chr10	29230041	rs2368965	A	G	0.636025	1	5.37233e-05	4.545e-06	0.363975	0.000159141	47.6822	A	G	22	22	0	1	0	0	0.363975	0	0	0	0
chr10.29230803	chr10	29230803	rs1908571	T	C	0.928853	0.4	2.49787e-05	0.0096	-0.528853	9.93984e-12	-5.39057	C	T	25	10	15	0.4	0.6	0.6	0.0711474	0	0	0	15
chr10.29257037	chr10	29257037	rs2484511	A	T	0.41935	0.882353	6.25558e-05	0.00610625	0.463003	0.000109417	5.89499	A	T	17	15	2	0.882353	0.117647	0.117647	0.58065	0	0	0	2
chr10.29265018	chr10	29265018	rs788045	A	T	0.728515	0.581152	3.24768e-05	0.00127442	-0.147363	8.225e-06	-4.07632	T	A	191	111	80	0.581152	0.418848	0.418848	0.271485	80	0	0	0
chr10.29297394	chr10	29297394	rs12777925	A	G	0.662425	0.25	5.37821e-05	0.0078125	-0.412425	4.36231e-05	-4.65007	G	A	24	6	18	0.25	0.75	0.75	0.337575	18	0	0	0
chr10.29297398	chr10	29297398	rs11007363	C	G	0.662425	0.26087	5.37821e-05	0.00838333	-0.401555	9.78669e-05	-4.37168	G	C	23	6	17	0.26087	0.73913	0.73913	0.337575	0	17	0	0
chr10.29303864	chr10	29303864	rs75136803	C	T	0.949819	0.333333	1.94946e-05	0.0123457	-0.616486	3.56132e-12	-5.544	T	C	18	6	12	0.333333	0.666667	0.666667	0.0501806	0	12	0	0
chr10.29306774	chr10	29306774	rs74821645	G	A	0.957518	0.6875	1.57156e-05	0.0134277	-0.270018	0.000407455	-2.32882	A	G	16	11	5	0.6875	0.3125	0.3125	0.0424825	0	0	5	0
chr10.29314798	chr10	29314798	rs17755404	G	A	0.957518	0.678571	1.57156e-05	0.00778972	-0.278946	1.48837e-06	-3.15734	A	G	28	19	9	0.678571	0.321429	0.321429	0.0424825	0	0	9	0
chr10.29316524	chr10	29316524	rs2368952	T	C	0.95837	0.647059	1.43061e-05	0.0134337	-0.311311	4.32656e-05	-2.68451	C	T	17	11	6	0.647059	0.352941	0.352941	0.0416302	0	0	0	6
chr10.29317749	chr10	29317749	rs2804563	C	A	0.638073	1	5.87505e-05	4.16625e-06	0.361927	0.000145284	45.6286	C	A	24	24	0	1	0	0	0.361927	0	0	0	0
chr10.29321476	chr10	29321476	rs1023311	C	A	0.481965	0.9375	5.95089e-05	0.00366211	0.455535	0.000181163	7.46716	C	A	16	15	1	0.9375	0.0625	0.0625	0.518035	1	0	0	0
chr10.29323774	chr10	29323774	rs7899901	C	T	0.286008	0.75	3.2712e-05	0.0117188	0.463992	0.00016075	4.28021	C	T	16	12	4	0.75	0.25	0.25	0.713992	0	0	0	4
chr10.29328179	chr10	29328179	rs72815261	A	G	0.909606	0.678571	3.1945e-05	0.00778972	-0.231034	0.000563244	-2.61232	G	A	28	19	9	0.678571	0.321429	0.321429	0.0903942	9	0	0	0
chr10.29328980	chr10	29328980	rs72815267	A	C	0.946882	0.910987	2.63064e-05	0.000112781	-0.0358945	5.20109e-05	-3.04358	C	A	719	655	64	0.910987	0.0890125	0.0890125	0.053118	64	0	0	0
chr10.29329176	chr10	29329176	rs1248283	T	A	0.395262	0.543478	5.30877e-05	0.00134842	0.148216	4.53304e-05	3.95912	T	A	184	100	84	0.543478	0.456522	0.456522	0.604738	84	0	0	0
chr10.29329194	chr10	29329194	rs76013972	A	T	0.946018	0.818792	1.21313e-05	0.000995783	-0.127226	3.17616e-08	-4.00743	T	A	149	122	27	0.818792	0.181208	0.181208	0.0539816	27	0	0	0
chr10.29344360	chr10	29344360	rs4749384	A	G	0.932313	0.647059	1.50242e-05	0.0134337	-0.285254	0.000619478	-2.45975	G	A	17	11	6	0.647059	0.352941	0.352941	0.0676867	6	0	0	0
chr10.29378284	chr10	29378284	rs6481565	C	A	0.491561	0	5.7925e-05	3.9996e-06	-0.491561	6.47602e-08	-62.4663	A	C	25	0	25	0	1	1	0.508439	0	25	0	0
chr10.29384799	chr10	29384799	rs1891285	G	A	0.598555	1	5.03855e-05	4.9995e-06	0.401445	8.48496e-05	53.9423	G	A	20	20	0	1	0	0	0.401445	0	0	0	0
chr10.29449051	chr10	29449051	rs7902675	C	T	0.809518	0.601626	9.43996e-05	0.00194855	-0.207892	7.66514e-08	-4.59948	T	C	123	74	49	0.601626	0.398374	0.398374	0.190482	0	49	0	0
chr10.29542562	chr10	29542562	rs7909118	C	T	0.692447	0.975	4.86834e-05	0.000609375	0.282553	0.000131868	11.0146	C	T	40	39	1	0.975	0.025	0.025	0.307553	0	0	0	1
chr10.29542593	chr10	29542593	rs7909442	G	A	0.692447	0.97561	4.86834e-05	0.000580375	0.283163	6.72442e-05	11.2899	G	A	41	40	1	0.97561	0.0243902	0.0243902	0.307553	1	0	0	0
chr10.29546473	chr10	29546473	rs1860403	A	G	0.344209	0.583333	5.02544e-05	0.00506366	0.239125	0.000733707	3.34386	A	G	48	28	20	0.583333	0.416667	0.416667	0.655791	0	0	20	0
chr10.29546661	chr10	29546661	rs2532769	A	G	0.347605	0.717391	4.97694e-05	0.00440741	0.369786	3.53434e-07	5.53886	A	G	46	33	13	0.717391	0.282609	0.282609	0.652395	0	0	13	0
chr10.29603847	chr10	29603847	rs10763710	C	T	0.665043	1	5.34613e-05	4.34739e-06	0.334957	0.000526021	44.0548	C	T	23	23	0	1	0	0	0.334957	0	0	0	0
chr10.29610861	chr10	29610861	rs11597304	G	A	0.631611	1	6.83868e-05	4.9995e-06	0.368389	0.000690976	43.003	G	A	20	20	0	1	0	0	0.368389	0	0	0	0
chr10.29637999	chr10	29637999	rs1774933	T	C	0.774813	0	5.4585e-05	5.88176e-06	-0.774813	9.84542e-12	-99.6412	C	T	17	0	17	0	1	1	0.225187	0	0	0	17
chr10.29662934	chr10	29662934	rs789915	G	C	0.805687	0.428571	4.31366e-05	0.0116618	-0.377115	0.000145326	-3.4857	C	G	21	9	12	0.428571	0.571429	0.571429	0.194313	0	0	12	0
chr10.29697927	chr10	29697927	rs11592396	A	G	0.925851	0.5	1.44204e-05	0.015625	-0.425851	6.82784e-06	-3.40524	G	A	16	8	8	0.5	0.5	0.5	0.0741485	8	0	0	0
chr10.29713931	chr10	29713931	rs10826617	A	G	0.695994	0.315789	4.61855e-05	0.0113719	-0.380204	0.00071141	-3.55811	G	A	19	6	13	0.315789	0.684211	0.684211	0.304006	13	0	0	0
chr10.29717517	chr10	29717517	rs34858886	T	C	0.89187	0.375	2.15272e-05	0.0146484	-0.51687	9.41963e-07	-4.26743	C	T	16	6	10	0.375	0.625	0.625	0.10813	0	0	0	10
chr10.29802271	chr10	29802271	rs34279206	G	A	0.554954	0	4.96164e-05	5.26263e-06	-0.554954	2.08781e-07	-74.9124	A	G	19	0	19	0	1	1	0.445046	0	0	19	0
chr10.29803931	chr10	29803931	rs4261185	A	G	0.554954	0.125	4.96164e-05	0.00683594	-0.429954	0.000572494	-5.18147	G	A	16	2	14	0.125	0.875	0.875	0.445046	14	0	0	0
chr10.29811059	chr10	29811059	rs2368394	A	G	0.520645	0.9	5.06648e-05	0.0045	0.379355	0.000487883	5.62352	A	G	20	18	2	0.9	0.1	0.1	0.479355	0	0	2	0
chr10.29821523	chr10	29821523	rs1328323	T	C	0.534776	1	3.79962e-05	5.88176e-06	0.465224	6.99427e-05	70.2326	T	C	17	17	0	1	0	0	0.465224	0	0	0	0
chr10.29841847	chr10	29841847	rs17835057	A	G	0.714251	0.0555556	4.91422e-05	0.00291495	-0.658696	7.4199e-09	-12.0987	G	A	18	1	17	0.0555556	0.944444	0.944444	0.285749	17	0	0	0
chr10.29841934	chr10	29841934	rs61846624	A	G	0.714251	0	4.91422e-05	5.88176e-06	-0.714251	5.64583e-10	-96.2887	G	A	17	0	17	0	1	1	0.285749	17	0	0	0
chr10.29844736	chr10	29844736	rs12412499	T	C	0.875679	0.425	2.01938e-05	0.00610938	-0.450679	1.54155e-11	-5.75642	C	T	40	17	23	0.425	0.575	0.575	0.124321	0	0	0	23
chr10.29845316	chr10	29845316	rs2505922	G	A	0.537326	0.181818	6.13459e-05	0.00676183	-0.355508	0.000916762	-4.30384	A	G	22	4	18	0.181818	0.818182	0.818182	0.462674	0	0	18	0
chr10.29850081	chr10	29850081	rs11007653	G	A	0.500669	0.133333	5.82057e-05	0.00385185	-0.367336	3.32162e-05	-5.87451	A	G	30	4	26	0.133333	0.866667	0.866667	0.499331	0	0	26	0
chr10.29871949	chr10	29871949	rs7079620	A	G	0.573709	0.0926431	4.99445e-05	0.000229047	-0.481066	3.67429e-84	-28.8011	G	A	367	34	333	0.0926431	0.907357	0.907357	0.426291	333	0	0	0
chr10.29875850	chr10	29875850	rs61052458	C	T	0.874228	0.411765	1.81428e-05	0.0142479	-0.462463	8.25852e-06	-3.87191	T	C	17	7	10	0.411765	0.588235	0.588235	0.125772	0	10	0	0
chr10.29896243	chr10	29896243	rs1247421	G	A	0.398684	0.875	5.50971e-05	0.00683594	0.476316	0.00012146	5.7379	G	A	16	14	2	0.875	0.125	0.125	0.601316	2	0	0	0
chr10.29932918	chr10	29932918	rs2488689	A	G	0.524795	0.296875	7.29304e-05	0.00326157	-0.22792	0.000251215	-3.94701	G	A	64	19	45	0.296875	0.703125	0.703125	0.475205	45	0	0	0
chr10.29942552	chr10	29942552	rs77628230	T	A	0.961211	0.375	1.51238e-05	0.0146484	-0.586211	4.97879e-11	-4.84099	A	T	16	6	10	0.375	0.625	0.625	0.0387889	0	0	0	10
chr10.29957692	chr10	29957692	rs3858234	T	C	0.799456	1	3.96689e-05	1.44913e-06	0.200544	7.68903e-05	31.2747	T	C	69	69	0	1	0	0	0.200544	0	0	0	0
chr10.29958333	chr10	29958333	rs3886283	G	T	0.708825	0.862745	4.24619e-05	0.000773961	0.15392	2.60755e-05	5.38688	G	T	153	132	21	0.862745	0.137255	0.137255	0.291175	0	0	0	21
chr10.29963887	chr10	29963887	rs7098565	G	A	0.79282	0.384615	4.33098e-05	0.00910332	-0.408204	7.06395e-06	-4.26822	A	G	26	10	16	0.384615	0.615385	0.615385	0.20718	0	0	16	0
chr10.29970252	chr10	29970252	rs1148226	C	T	0.439532	0.0757576	6.4782e-05	0.00106088	-0.363774	3.74043e-10	-10.8424	T	C	66	5	61	0.0757576	0.924242	0.924242	0.560468	0	61	0	0
chr10.30011376	chr10	30011376	rs10826681	C	G	0.647233	0.111111	5.03011e-05	0.00548697	-0.536122	3.93012e-06	-7.20469	G	C	18	2	16	0.111111	0.888889	0.888889	0.352767	0	16	0	0
chr10.30019507	chr10	30019507	rs11007719	C	A	0.68426	1	4.78066e-05	4.16625e-06	0.31574	0.000546343	43.7966	C	A	24	24	0	1	0	0	0.31574	0	0	0	0
chr10.30099511	chr10	30099511	rs1807796	A	G	0.875364	0.2	7.94948e-05	0.008	-0.675364	9.97639e-12	-7.51357	G	A	20	4	16	0.2	0.8	0.8	0.124636	16	0	0	0
chr10.30101219	chr10	30101219	rs7070647	C	A	0.756705	0.964286	3.52832e-05	0.000307489	0.207581	8.09586e-07	11.212	C	A	112	108	4	0.964286	0.0357143	0.0357143	0.243295	4	0	0	0
chr10.30149653	chr10	30149653	rs16930687	G	A	0.952972	0.652174	1.27009e-05	0.00986274	-0.300798	6.19858e-06	-3.02689	A	G	23	15	8	0.652174	0.347826	0.347826	0.0470283	0	0	8	0
chr10.30162826	chr10	30162826	rs11007787	T	A	0.932526	0.48	1.94792e-05	0.009984	-0.452526	1.43969e-09	-4.52447	A	T	25	12	13	0.48	0.52	0.52	0.067474	0	0	0	13
chr10.30166908	chr10	30166908	rs74130200	A	G	0.919676	0.717391	1.35922e-05	0.00440741	-0.202284	4.65726e-05	-3.0423	G	A	46	33	13	0.717391	0.282609	0.282609	0.0803244	13	0	0	0
chr10.30170632	chr10	30170632	rs869376	G	A	0.577238	0.892857	6.37969e-05	0.00341655	0.315619	0.000771166	5.34998	G	A	28	25	3	0.892857	0.107143	0.107143	0.422762	3	0	0	0
chr10.30182876	chr10	30182876	rs58574921	C	T	0.937788	0.428571	9.24236e-06	0.0116618	-0.509216	5.80704e-10	-4.71354	T	C	21	9	12	0.428571	0.571429	0.571429	0.0622124	0	12	0	0
chr10.30191836	chr10	30191836	rs3006517	G	A	0.371169	0	6.0105e-05	4.545e-06	-0.371169	0.000184899	-46.1623	A	G	22	0	22	0	1	1	0.628831	0	0	22	0
chr10.30197537	chr10	30197537	rs12357263	C	G	0.808888	0.35	3.41043e-05	0.011375	-0.458888	9.0056e-06	-4.29617	G	C	20	7	13	0.35	0.65	0.65	0.191112	0	13	0	0
chr10.30238428	chr10	30238428	rs10160037	T	A	0.740701	0.814607	2.30424e-05	0.00021211	0.0739059	7.25681e-06	4.81952	T	A	712	580	132	0.814607	0.185393	0.185393	0.259299	132	0	0	0
chr10.30238837	chr10	30238837	rs1756752	C	G	0.758654	0.662239	4.6689e-05	0.000424437	-0.0964144	4.19526e-07	-4.44195	G	C	527	349	178	0.662239	0.337761	0.337761	0.241346	0	178	0	0
chr10.30239379	chr10	30239379	rs6481650	A	G	0.83572	0.372881	4.15831e-05	0.0039634	-0.462838	1.84716e-15	-7.31356	G	A	59	22	37	0.372881	0.627119	0.627119	0.16428	37	0	0	0
chr10.30249393	chr10	30249393	rs1537131	T	C	0.519239	1	4.84219e-05	5.26263e-06	0.480761	4.81324e-06	65.6152	T	C	19	19	0	1	0	0	0.480761	0	0	0	0
chr10.30259568	chr10	30259568	rs1246756	G	C	0.509667	0	4.93516e-05	4.76143e-06	-0.509667	3.16457e-07	-69.2844	C	G	21	0	21	0	1	1	0.490333	0	0	21	0
chr10.30266826	chr10	30266826	rs4749512	C	T	0.503524	0.1	5.49108e-05	0.0045	-0.403524	0.000202154	-5.97901	T	C	20	2	18	0.1	0.9	0.9	0.496476	0	18	0	0
chr10.30317826	chr10	30317826	rs7920682	A	G	0.43371	0.863636	5.00285e-05	0.00535312	0.429926	4.38702e-05	5.84885	A	G	22	19	3	0.863636	0.136364	0.136364	0.56629	0	0	3	0
chr10.30317838	chr10	30317838	rs7920686	A	G	0.43371	0.869565	5.00285e-05	0.00493137	0.435855	1.99295e-05	6.17541	A	G	23	20	3	0.869565	0.130435	0.130435	0.56629	0	0	3	0
chr10.30406029	chr10	30406029	rs2478840	A	T	0.159321	0.5	3.3782e-05	0.0138889	0.340679	0.000807253	2.88725	A	T	18	9	9	0.5	0.5	0.5	0.840679	0	0	0	9
chr10.30418338	chr10	30418338	rs79997782	T	G	0.978358	0.5	5.93621e-06	0.0138889	-0.478358	4.24236e-11	-4.05814	G	T	18	9	9	0.5	0.5	0.5	0.0216416	0	0	0	9
chr10.30432566	chr10	30432566	rs2482842	G	C	0.114652	0.888889	2.12151e-05	0.00548697	0.774237	1.08555e-13	10.432	G	C	18	16	2	0.888889	0.111111	0.111111	0.885348	0	2	0	0
chr10.30432589	chr10	30432589	rs2482841	C	T	0.114652	1	2.12151e-05	5.88176e-06	0.885348	1.02211e-16	170.08	C	T	17	17	0	1	0	0	0.885348	0	0	0	0
chr10.30477204	chr10	30477204	rs2505112	C	T	0.335768	0.789474	5.86247e-05	0.00874763	0.453705	6.67593e-05	4.8348	C	T	19	15	4	0.789474	0.210526	0.210526	0.664232	0	0	0	4
chr10.30517876	chr10	30517876	rs74132525	G	A	0.907062	0.4	2.48594e-05	0.012	-0.507062	2.55622e-08	-4.62404	A	G	20	8	12	0.4	0.6	0.6	0.0929378	0	0	12	0
chr10.30672405	chr10	30672405	rs915231	A	G	0.677242	0.804071	4.98327e-05	0.000400867	0.126829	1.02729e-07	5.97415	A	G	393	316	77	0.804071	0.195929	0.195929	0.322758	0	0	77	0
chr10.30713028	chr10	30713028	rs11008045	A	C	0.923655	0.55	1.77498e-05	0.012375	-0.373655	6.78457e-06	-3.3565	C	A	20	11	9	0.55	0.45	0.45	0.076345	9	0	0	0
chr10.30726845	chr10	30726845	rs303449	A	G	0.331089	0.027027	3.91999e-05	0.000710718	-0.304062	8.32754e-05	-11.1034	G	A	37	1	36	0.027027	0.972973	0.972973	0.668911	36	0	0	0
chr10.30734883	chr10	30734883	rs598009	G	A	0.247132	0.113333	4.01023e-05	0.000669926	-0.133798	0.000142451	-5.02127	A	G	150	17	133	0.113333	0.886667	0.886667	0.752868	0	0	133	0
chr10.30734971	chr10	30734971	rs608693	A	G	0.435223	0.153846	4.60795e-05	0.00111263	-0.281377	6.42355e-10	-8.26613	G	A	117	18	99	0.153846	0.846154	0.846154	0.564777	99	0	0	0
chr10.30799796	chr10	30799796	rs3118958	C	T	0.479738	0	6.06084e-05	4.545e-06	-0.479738	6.67288e-07	-59.4341	T	C	22	0	22	0	1	1	0.520262	0	22	0	0
chr10.30853843	chr10	30853843	rs1395465	A	G	0.099343	0.777778	2.24548e-05	0.00960219	0.678435	1.89117e-11	6.91537	A	G	18	14	4	0.777778	0.222222	0.222222	0.900657	0	0	4	0
chr10.30871434	chr10	30871434	rs11008125	G	T	0.320542	0.894737	7.97797e-05	0.00495699	0.574195	3.31203e-07	8.09064	G	T	19	17	2	0.894737	0.105263	0.105263	0.679458	0	0	0	2
chr10.30877040	chr10	30877040	rs1466970	G	A	0.812422	0.3	4.88366e-05	0.0105	-0.512422	8.18021e-07	-4.98914	A	G	20	6	14	0.3	0.7	0.7	0.187578	0	0	14	0
chr10.30899929	chr10	30899929	rs452843	C	T	0.144897	0.863636	3.79048e-05	0.00535312	0.718739	1.13445e-13	9.78894	C	T	22	19	3	0.863636	0.136364	0.136364	0.855103	0	0	0	3
chr10.30905934	chr10	30905934	rs1798571	C	T	0.340972	0.944444	6.83888e-05	0.00291495	0.603473	1.38899e-07	11.0486	C	T	18	17	1	0.944444	0.0555556	0.0555556	0.659028	0	0	0	1
chr10.30909195	chr10	30909195	rs365937	T	C	0.0968203	0.5	2.87723e-05	0.015625	0.40318	4.85324e-05	3.22247	T	C	16	8	8	0.5	0.5	0.5	0.90318	0	8	0	0
chr10.3091446	chr10	3091446	rs4881063	C	T	0.119404	0.45	4.8869e-05	0.012375	0.330596	0.00023931	2.96598	C	T	20	9	11	0.45	0.55	0.55	0.880596	0	0	0	11
chr10.30934322	chr10	30934322	rs3104005	C	G	0.322473	0.660714	4.77192e-05	0.00400305	0.338241	2.21258e-07	5.31444	C	G	56	37	19	0.660714	0.339286	0.339286	0.677527	0	0	19	0
chr10.31064766	chr10	31064766	rs1891010	A	G	0.257942	0.619048	5.2045e-05	0.0112299	0.361106	0.000517226	3.39972	A	G	21	13	8	0.619048	0.380952	0.380952	0.742058	0	0	8	0
chr10.31072239	chr10	31072239	rs59908214	T	C	0.917489	0.586207	1.99369e-05	0.00836443	-0.331282	1.35174e-06	-3.61795	C	T	29	17	12	0.586207	0.413793	0.413793	0.0825108	0	0	0	12
chr10.31270416	chr10	31270416	rs2994644	G	C	0.232642	0	2.6888e-05	1.96059e-06	-0.232642	0.000168071	-43.3137	C	G	51	0	51	0	1	1	0.767358	0	0	51	0
chr10.31321291	chr10	31321291	rs114412529	C	G	0.83442	0.723404	2.32383e-05	0.00141908	-0.111015	0.000658337	-2.92316	G	C	141	102	39	0.723404	0.276596	0.276596	0.16558	0	39	0	0
chr10.31350150	chr10	31350150	rs2995649	A	G	0.743907	0.1875	4.3842e-05	0.00952148	-0.556407	5.06075e-06	-5.68909	G	A	16	3	13	0.1875	0.8125	0.8125	0.256093	13	0	0	0
chr10.31350177	chr10	31350177	rs2793112	A	C	0.734148	0.1875	4.27325e-05	0.00952148	-0.546648	7.94072e-06	-5.58963	C	A	16	3	13	0.1875	0.8125	0.8125	0.265852	13	0	0	0
chr10.31353442	chr10	31353442	rs72816412	A	G	0.96753	0.80303	1.80146e-05	0.00239656	-0.1645	1.81294e-07	-3.34769	G	A	66	53	13	0.80303	0.19697	0.19697	0.0324698	13	0	0	0
chr10.31364764	chr10	31364764	rs4388784	T	A	0.890891	1	1.69729e-05	9.52286e-07	0.109109	0.000849483	25.7709	T	A	105	105	0	1	0	0	0.109109	0	0	0	0
chr10.31364768	chr10	31364768	rs17229830	C	T	0.852355	1	2.08692e-05	9.999e-07	0.147645	7.8866e-05	31.572	C	T	100	100	0	1	0	0	0.147645	0	0	0	0
chr10.31379963	chr10	31379963	rs12260772	T	A	0.833901	0.622642	3.63365e-05	0.00443319	-0.211259	0.000185079	-3.15998	A	T	53	33	20	0.622642	0.377358	0.377358	0.166099	0	0	0	20
chr10.31447021	chr10	31447021	rs7909433	T	C	0.822106	0.47619	3.85622e-05	0.00593888	-0.345916	3.99436e-07	-4.47417	C	T	42	20	22	0.47619	0.52381	0.52381	0.177894	0	0	0	22
chr10.31447118	chr10	31447118	rs7894845	C	T	0.847682	0.674157	3.53579e-05	0.00246819	-0.173524	3.40583e-05	-3.46803	T	C	89	60	29	0.674157	0.325843	0.325843	0.152318	0	29	0	0
chr10.3145096	chr10	3145096	rs35863365	C	T	0.822759	0.984848	3.28187e-05	0.00022609	0.16209	0.00069747	10.0735	C	T	66	65	1	0.984848	0.0151515	0.0151515	0.177241	0	0	0	1
chr10.31515738	chr10	31515738	rs2484989	G	T	0.0474954	0.411765	1.34607e-05	0.0142479	0.364269	6.94526e-06	3.0503	G	T	17	7	10	0.411765	0.588235	0.588235	0.952505	0	0	0	10
chr10.3179446	chr10	3179446	rs2388561	C	G	0.75084	0.927536	5.44368e-05	0.000974098	0.176696	0.000731577	5.50956	C	G	69	64	5	0.927536	0.0724638	0.0724638	0.24916	0	0	5	0
chr10.3179703	chr10	3179703	rs4881107	C	T	0.716368	0.966102	5.36632e-05	0.000555071	0.249734	2.74926e-05	10.1219	C	T	59	57	2	0.966102	0.0338983	0.0338983	0.283632	0	0	0	2
chr10.3179708	chr10	3179708	rs4881108	A	G	0.716368	0.96	5.36632e-05	0.000768	0.243632	0.000135233	8.49939	A	G	50	48	2	0.96	0.04	0.04	0.283632	0	1	2	0
chr10.31912104	chr10	31912104	rs16932483	C	T	0.479284	0.648649	5.81286e-05	0.00205319	0.169365	0.000397993	3.68593	C	T	111	72	39	0.648649	0.351351	0.351351	0.520716	0	0	0	39
chr10.31987319	chr10	31987319	rs12245995	T	C	0.895987	0.674419	2.48021e-05	0.00510647	-0.221568	7.20147e-05	-3.09311	C	T	43	29	14	0.674419	0.325581	0.325581	0.104013	0	0	0	14
chr10.32217722	chr10	32217722	rs7099930	A	C	0.795528	0.384615	3.48551e-05	0.00910332	-0.410913	5.90466e-06	-4.29853	C	A	26	10	16	0.384615	0.615385	0.615385	0.204472	16	0	0	0
chr10.32236624	chr10	32236624	rs12773899	T	G	0.991457	0.928571	7.27448e-06	0.000789602	-0.0628853	8.9399e-05	-2.22769	G	T	84	78	6	0.928571	0.0714286	0.0714286	0.00854323	0	0	0	6
chr10.32237938	chr10	32237938	rs1251405	A	G	0.45586	0	4.44532e-05	6.24937e-06	-0.45586	0.000128969	-64.0202	G	A	16	0	16	0	1	1	0.54414	16	0	0	0
chr10.32250835	chr10	32250835	rs6481765	A	G	0.777855	0.363636	3.80009e-05	0.0105184	-0.414219	3.58421e-05	-4.03155	G	A	22	8	14	0.363636	0.636364	0.636364	0.222145	14	0	0	0
chr10.32290146	chr10	32290146	rs1251355	G	C	0.481171	0	8.36916e-05	5.555e-06	-0.481171	9.33218e-06	-50.9335	C	G	18	0	18	0	1	1	0.518829	0	0	18	0
chr10.32343105	chr10	32343105	rs17409410	A	G	0.893641	0.714286	1.57687e-05	0.00416493	-0.179356	0.000427772	-2.7739	G	A	49	35	14	0.714286	0.285714	0.285714	0.106359	14	0	0	0
chr10.32345345	chr10	32345345	rs12251445	C	T	0.762602	0.466667	4.34123e-05	0.0082963	-0.295935	0.000442089	-3.24057	T	C	30	14	16	0.466667	0.533333	0.533333	0.237398	0	16	0	0
chr10.32345504	chr10	32345504	rs72777106	A	C	0.884115	0.684211	2.11324e-05	0.00568596	-0.199905	0.000864944	-2.64616	C	A	38	26	12	0.684211	0.315789	0.315789	0.115885	12	0	0	0
chr10.32418709	chr10	32418709	rs3006642	G	A	0.67424	1	5.57965e-05	3.70333e-06	0.32576	0.000319004	42.2318	G	A	27	27	0	1	0	0	0.32576	0	0	0	0
chr10.32428685	chr10	32428685	rs12572517	C	T	0.772826	0.828199	3.34364e-05	0.000168585	0.0553729	0.000133863	3.89582	C	T	844	699	145	0.828199	0.171801	0.171801	0.227174	0	0	0	145
chr10.32428750	chr10	32428750	rs16932988	C	T	0.967168	0.994327	1.12593e-05	4.57085e-06	0.0271591	4.85691e-07	6.82609	C	T	1234	1227	7	0.994327	0.00567261	0.00567261	0.0328317	0	0	0	7
chr10.32430524	chr10	32430524	rs2998090	C	G	0.317173	0.118056	4.74118e-05	0.000723045	-0.199118	3.47608e-07	-7.17358	G	C	144	17	127	0.118056	0.881944	0.881944	0.682827	0	127	0	0
chr10.32431801	chr10	32431801	rs2998012	T	G	0.32057	0.190661	4.3851e-05	0.000600427	-0.129909	1.02993e-05	-5.11801	G	T	257	49	208	0.190661	0.809339	0.809339	0.67943	0	0	0	208
chr10.32514276	chr10	32514276	rs2769216	A	C	0.492441	1	7.14129e-05	5.26263e-06	0.507559	1.42803e-06	57.9639	A	C	19	19	0	1	0	0	0.507559	0	0	0	0
chr10.32519607	chr10	32519607	rs2769207	G	T	0.503989	1	7.04282e-05	4.34739e-06	0.496011	2.42267e-07	57.3602	G	T	23	23	0	1	0	0	0.496011	0	0	0	0
chr10.32521086	chr10	32521086	rs2806164	C	A	0.986688	0.75	5.77009e-06	0.009375	-0.236688	5.48384e-06	-2.44376	A	C	20	15	5	0.75	0.25	0.25	0.0133115	0	5	0	0
chr10.32615135	chr10	32615135	rs16933243	C	T	0.832671	0.3	2.51814e-05	0.0105	-0.532671	1.89196e-07	-5.19212	T	C	20	6	14	0.3	0.7	0.7	0.167329	0	14	0	0
chr10.32625331	chr10	32625331	rs117960297	T	C	0.990147	0.72	2.42061e-05	0.008064	-0.270147	3.70866e-09	-3.00382	C	T	25	18	7	0.72	0.28	0.28	0.00985291	0	0	0	7
chr10.32625736	chr10	32625736	rs11594963	A	G	0.832671	0.307692	2.51814e-05	0.00819299	-0.524979	4.16494e-09	-5.79101	G	A	26	8	18	0.307692	0.692308	0.692308	0.167329	18	0	0	0
chr10.32632321	chr10	32632321	rs2479348	T	C	0.385309	0.8125	5.08724e-05	0.00952148	0.427191	0.000614977	4.36629	T	C	16	13	3	0.8125	0.1875	0.1875	0.614691	0	3	0	0
chr10.32652245	chr10	32652245	rs2490518	A	G	0.45493	1	4.64379e-05	4.9995e-06	0.54507	1.44174e-07	75.9999	A	G	20	20	0	1	0	0	0.54507	0	0	0	0
chr10.32652318	chr10	32652318	rs2505348	T	C	0.45493	1	4.64379e-05	5.26263e-06	0.54507	3.16914e-07	75.8063	T	C	19	19	0	1	0	0	0.54507	0	0	0	0
chr10.32669294	chr10	32669294	rs7087237	A	G	0.766642	0.315789	3.69018e-05	0.0113719	-0.450853	3.83742e-05	-4.22099	G	A	19	6	13	0.315789	0.684211	0.684211	0.233358	13	0	0	0
chr10.32686344	chr10	32686344	rs11599469	G	A	0.901416	0.294118	1.60022e-05	0.0122125	-0.607298	3.23819e-09	-5.49181	A	G	17	5	12	0.294118	0.705882	0.705882	0.0985839	0	0	12	0
chr10.32726529	chr10	32726529	rs2490495	C	G	0.620958	0.0555556	5.42312e-05	0.00145748	-0.565402	1.19122e-12	-14.542	G	C	36	2	34	0.0555556	0.944444	0.944444	0.379042	0	34	0	0
chr10.32743863	chr10	32743863	rs3004204	C	T	0.677311	0	4.298e-05	4.16625e-06	-0.677311	1.6249e-12	-98.6425	T	C	24	0	24	0	1	1	0.322689	0	24	0	0
chr10.32797629	chr10	32797629	rs55928173	T	C	0.866883	0	2.58007e-05	5.555e-06	-0.866883	1.72267e-16	-154.811	C	T	18	0	18	0	1	1	0.133117	0	0	0	18
chr10.32804322	chr10	32804322	rs7075553	G	A	0.504452	0.87037	5.0499e-05	0.00208937	0.365918	2.43605e-08	7.91026	G	A	54	47	7	0.87037	0.12963	0.12963	0.495548	7	0	0	0
chr10.32853312	chr10	32853312	rs4016791	G	A	0.112809	0.736842	2.43031e-05	0.0102056	0.624033	3.60603e-10	6.16982	G	A	19	14	5	0.736842	0.263158	0.263158	0.887191	5	0	0	0
chr10.32903862	chr10	32903862	rs76610897	A	G	0.900078	0.125	2.27114e-05	0.00683594	-0.775078	9.759e-13	-9.35893	G	A	16	2	14	0.125	0.875	0.875	0.0999217	14	0	0	0
chr10.33026113	chr10	33026113	rs56232235	C	T	0.919985	0.588235	1.43707e-05	0.0142479	-0.33175	0.000198451	-2.7779	T	C	17	10	7	0.588235	0.411765	0.411765	0.0800148	0	7	0	0
chr10.33044863	chr10	33044863	rs111827503	G	A	0.835536	0.222222	2.48454e-05	0.00960219	-0.613314	1.6657e-08	-6.25081	A	G	18	4	14	0.222222	0.777778	0.777778	0.164464	0	0	14	0
chr10.33044911	chr10	33044911	rs55957915	G	A	0.710967	0.25	4.40337e-05	0.009375	-0.460967	2.63527e-05	-4.74971	A	G	20	5	15	0.25	0.75	0.75	0.289033	0	0	15	0
chr10.33060781	chr10	33060781	rs11597072	G	A	0.868637	0.365854	2.64768e-05	0.00565865	-0.502784	1.00671e-13	-6.66824	A	G	41	15	26	0.365854	0.634146	0.634146	0.131363	0	0	26	0
chr10.33071623	chr10	33071623	rs10827127	C	A	0.802033	0.454545	3.36803e-05	0.0112697	-0.347488	0.000315964	-3.2684	A	C	22	10	12	0.454545	0.545455	0.545455	0.197967	0	12	0	0
chr10.33080104	chr10	33080104	rs7914502	C	T	0.509603	0	4.98039e-05	5.555e-06	-0.509603	2.69062e-06	-68.4918	T	C	18	0	18	0	1	1	0.490397	0	18	0	0
chr10.33086495	chr10	33086495	rs77189240	C	T	0.840159	0.444444	3.39987e-05	0.0137174	-0.395714	0.000136609	-3.37449	T	C	18	8	10	0.444444	0.555556	0.555556	0.159841	0	10	0	0
chr10.33086597	chr10	33086597	rs76461350	C	A	0.971521	0.722222	5.61932e-06	0.0111454	-0.249299	0.000117613	-2.36082	A	C	18	13	5	0.722222	0.277778	0.277778	0.0284787	0	5	0	0
chr10.33165422	chr10	33165422	rs12217414	A	G	0.802033	0.242857	3.36803e-05	0.00262682	-0.559176	1.05196e-23	-10.8409	G	A	70	17	53	0.242857	0.757143	0.757143	0.197967	53	0	0	0
chr10.33179849	chr10	33179849	rs4934608	G	A	0.628707	1	4.85635e-05	3.03e-06	0.371293	7.41835e-06	51.6915	G	A	33	33	0	1	0	0	0.371293	0	0	0	0
chr10.33183528	chr10	33183528	rs146860821	C	T	0.863152	0.545455	3.11228e-05	0.0112697	-0.317697	0.000306074	-2.98853	T	C	22	12	10	0.545455	0.454545	0.454545	0.136848	0	10	0	0
chr10.33202924	chr10	33202924	rs4265547	C	A	0.879381	0.521739	2.39592e-05	0.010849	-0.357641	2.6255e-05	-3.42984	A	C	23	12	11	0.521739	0.478261	0.478261	0.120619	0	11	0	0
chr10.33227513	chr10	33227513	rs2457707	G	C	0.617251	0.507937	5.02485e-05	0.000991814	-0.109314	0.00037353	-3.38634	C	G	252	128	124	0.507937	0.492063	0.492063	0.382749	0	0	124	0
chr10.33232956	chr10	33232956	rs2488335	G	C	0.421643	0.956522	5.04858e-05	0.00180817	0.534879	7.69605e-08	12.4067	G	C	23	22	1	0.956522	0.0434783	0.0434783	0.578357	0	1	0	0
chr10.33272749	chr10	33272749	rs13376769	C	A	0.882213	0.621622	2.01548e-05	0.00635698	-0.260591	4.22818e-05	-3.26322	A	C	37	23	14	0.621622	0.378378	0.378378	0.117787	0	14	0	0
chr10.33385932	chr10	33385932	rs61856755	T	C	0.981384	0.772727	7.62461e-06	0.00798272	-0.208657	4.51792e-05	-2.33426	C	T	22	17	5	0.772727	0.227273	0.227273	0.018616	0	0	0	5
chr10.33385946	chr10	33385946	rs2666257	G	T	0.506053	0	5.90482e-05	4.9995e-06	-0.506053	7.47493e-07	-63.2331	T	G	20	0	20	0	1	1	0.493947	0	0	20	0
chr10.33389009	chr10	33389009	rs2750063	A	G	0.502656	0.958333	6.05128e-05	0.00166377	0.455677	2.99975e-06	10.9737	A	G	24	23	1	0.958333	0.0416667	0.0416667	0.497344	0	0	1	0
chr10.33402186	chr10	33402186	rs2666251	G	A	0.585784	0.4	4.88692e-05	0.00154839	-0.185784	3.0526e-06	-4.6486	A	G	155	62	93	0.4	0.6	0.6	0.414216	0	0	93	0
chr10.33418872	chr10	33418872	rs2666236	G	A	0.596054	0.857143	6.69259e-05	0.00218659	0.261089	5.15543e-05	5.49994	G	A	56	48	8	0.857143	0.142857	0.142857	0.403946	8	0	0	0
chr10.33423345	chr10	33423345	rs1008319	A	G	0.639424	0.931818	5.373e-05	0.00144393	0.292394	6.25729e-05	7.55547	A	G	44	41	3	0.931818	0.0681818	0.0681818	0.360576	0	0	3	0
chr10.33425874	chr10	33425874	rs67750540	G	C	0.909227	0.769231	2.66986e-05	0.00227583	-0.139996	0.0001779	-2.91751	C	G	78	60	18	0.769231	0.230769	0.230769	0.0907735	0	0	18	0
chr10.33441832	chr10	33441832	rs12762397	C	T	0.951705	0.555556	1.36815e-05	0.0137174	-0.396149	8.36074e-07	-3.38069	T	C	18	10	8	0.555556	0.444444	0.444444	0.0482954	0	8	0	0
chr10.33504784	chr10	33504784	rs10827214	G	A	0.767418	0.97037	3.9878e-05	0.000212976	0.202953	1.28444e-07	12.7632	G	A	135	131	4	0.97037	0.0296296	0.0296296	0.232582	4	0	0	0
chr10.33504837	chr10	33504837	rs11594083	G	A	0.767418	0.991935	3.9878e-05	6.45119e-05	0.224518	2.41889e-08	21.9746	G	A	124	123	1	0.991935	0.00806452	0.00806452	0.232582	1	0	0	0
chr10.33504869	chr10	33504869	rs10763917	G	A	0.767418	0.989691	3.9878e-05	0.000105186	0.222273	4.94642e-07	18.4547	G	A	97	96	1	0.989691	0.0103093	0.0103093	0.232582	1	0	0	0
chr10.33504883	chr10	33504883	rs743168	G	A	0.772734	0.988095	4.46736e-05	0.000140036	0.215362	4.36387e-06	15.8461	G	A	84	83	1	0.988095	0.0119048	0.0119048	0.227266	1	0	0	0
chr10.33541924	chr10	33541924	rs74453257	T	G	0.938933	0.784314	8.98738e-06	0.00331697	-0.154619	0.000213894	-2.68105	G	T	51	40	11	0.784314	0.215686	0.215686	0.0610669	0	0	0	11
chr10.33554053	chr10	33554053	rs2284938	G	A	0.851518	0.538462	2.55186e-05	0.00955849	-0.313057	0.000142919	-3.19779	A	G	26	14	12	0.538462	0.461538	0.461538	0.148482	0	0	12	0
chr10.33557279	chr10	33557279	rs10827224	C	A	0.829057	0.25	3.1194e-05	0.0117188	-0.579057	5.70843e-07	-5.34199	A	C	16	4	12	0.25	0.75	0.75	0.170943	0	12	0	0
chr10.33568272	chr10	33568272	rs2776925	A	G	0.374512	0.196078	3.78334e-05	0.00103027	-0.178433	5.54424e-06	-5.4597	G	A	153	30	123	0.196078	0.803922	0.803922	0.625488	123	0	0	0
chr10.33568307	chr10	33568307	rs74759424	A	C	0.963119	0.901639	8.99857e-06	0.000484622	-0.0614802	0.000166847	-2.76719	C	A	183	165	18	0.901639	0.0983607	0.0983607	0.0368805	18	0	0	0
chr10.33598547	chr10	33598547	rs12358711	T	A	0.42527	0	5.43785e-05	6.24937e-06	-0.42527	0.000418459	-54.617	A	T	16	0	16	0	1	1	0.57473	0	0	0	16
chr10.33600231	chr10	33600231	rs77765204	A	C	0.946411	0.758621	1.67832e-05	0.00631432	-0.187791	0.00069514	-2.36012	C	A	29	22	7	0.758621	0.241379	0.241379	0.0535886	7	0	0	0
chr10.33602046	chr10	33602046	rs2804492	T	C	0.347826	0.659091	4.67275e-05	0.00510659	0.311265	2.56475e-05	4.33597	T	C	44	29	15	0.659091	0.340909	0.340909	0.652174	0	15	0	0
chr10.33610979	chr10	33610979	rs4934914	A	G	0.939878	0.659091	1.67204e-05	0.00510659	-0.280788	2.0843e-08	-3.92286	G	A	44	29	15	0.659091	0.340909	0.340909	0.0601216	15	0	0	0
chr10.33623251	chr10	33623251	rs3750733	A	G	0.923144	0.714286	1.80486e-05	0.00242954	-0.208859	1.18929e-08	-4.22166	G	A	84	60	24	0.714286	0.285714	0.285714	0.0768555	24	0	0	0
chr10.33645685	chr10	33645685	rs11009356	C	T	0.848771	0.25	3.22094e-05	0.0117188	-0.598771	1.42862e-07	-5.52362	T	C	16	4	12	0.25	0.75	0.75	0.151229	0	12	0	0
chr10.33670320	chr10	33670320	rs2776947	G	A	0.0845614	0.6875	4.33744e-05	0.0134277	0.602939	4.61521e-09	5.19483	G	A	16	11	5	0.6875	0.3125	0.3125	0.915439	5	0	0	0
chr10.33672836	chr10	33672836	rs2776945	G	A	0.729084	0.982759	5.15583e-05	0.00029214	0.253675	1.97474e-05	13.6832	G	A	58	57	1	0.982759	0.0172414	0.0172414	0.270916	1	0	0	0
chr10.33672884	chr10	33672884	rs10827252	G	A	0.44345	0.12766	6.10063e-05	0.00236942	-0.31579	1.05646e-05	-6.40557	A	G	47	6	41	0.12766	0.87234	0.87234	0.55655	0	0	41	0
chr10.33699861	chr10	33699861	rs61845667	A	G	0.9404	0.666667	1.72586e-05	0.0123457	-0.273733	0.000445329	-2.46188	G	A	18	12	6	0.666667	0.333333	0.333333	0.0596005	6	0	0	0
chr10.33701097	chr10	33701097	rs2785275	C	T	0.542886	0.0526316	4.71206e-05	0.00262429	-0.490254	8.17966e-06	-9.4853	T	C	19	1	18	0.0526316	0.947368	0.947368	0.457114	0	18	0	0
chr10.33702031	chr10	33702031	rs2804468	G	C	0.552537	0.588261	4.89184e-05	0.000104536	0.0357242	0.000564177	2.88385	G	C	2317	1363	954	0.588261	0.411739	0.411739	0.447463	0	954	0	1
chr10.33713002	chr10	33713002	rs61845686	C	T	0.952976	0.763158	1.45617e-05	0.00475652	-0.189818	5.27411e-05	-2.74808	T	C	38	29	9	0.763158	0.236842	0.236842	0.0470239	0	9	0	0
chr10.33738044	chr10	33738044	rs11815261	G	T	0.927983	0.611111	3.08161e-05	0.013203	-0.316872	0.000156901	-2.75449	T	G	18	11	7	0.611111	0.388889	0.388889	0.0720168	0	0	7	0
chr10.33774121	chr10	33774121	rs1889950	G	C	0.917886	0.526316	3.16502e-05	0.0131214	-0.391571	7.2975e-06	-3.41426	C	G	19	10	9	0.526316	0.473684	0.473684	0.0821137	0	0	9	0
chr10.33774663	chr10	33774663	rs11009405	T	C	0.683065	0.346154	4.67774e-05	0.00870505	-0.336911	0.000427179	-3.60135	C	T	26	9	17	0.346154	0.653846	0.653846	0.316935	0	0	0	17
chr10.33796809	chr10	33796809	rs112930680	T	C	0.933375	0.294118	1.49826e-05	0.0122125	-0.639258	3.44712e-11	-5.78106	C	T	17	5	12	0.294118	0.705882	0.705882	0.0666247	0	0	0	12
chr10.33796823	chr10	33796823	rs2785246	T	C	0.241217	1	5.46827e-05	5.88176e-06	0.758783	3.16913e-11	97.5009	T	C	17	17	0	1	0	0	0.758783	0	0	0	0
chr10.33797010	chr10	33797010	rs59237325	A	C	0.699247	0	4.08882e-05	4.9995e-06	-0.699247	3.66594e-11	-103.225	C	A	20	0	20	0	1	1	0.300753	20	0	0	0
chr10.33832207	chr10	33832207	rs4373871	G	A	0.538122	0.875	6.99255e-05	0.00455729	0.336878	0.000729101	4.95237	G	A	24	21	3	0.875	0.125	0.125	0.461878	3	0	0	0
chr10.33834045	chr10	33834045	rs2605522	A	T	0.890578	0.645161	3.56482e-05	0.00738478	-0.245416	0.000280319	-2.84898	T	A	31	20	11	0.645161	0.354839	0.354839	0.109422	11	0	0	0
chr10.33840033	chr10	33840033	rs7897098	C	A	0.538122	1	6.99255e-05	5.26263e-06	0.461878	1.74838e-05	53.2663	C	A	19	19	0	1	0	0	0.461878	0	0	0	0
chr10.33848336	chr10	33848336	rs7085284	A	G	0.746285	0.9375	3.58494e-05	0.000523158	0.191215	7.66387e-06	8.08747	A	G	112	105	7	0.9375	0.0625	0.0625	0.253715	0	0	7	0
chr10.33848521	chr10	33848521	rs73263166	C	G	0.746285	0.463415	3.58494e-05	0.00606491	-0.282871	0.000101653	-3.62156	G	C	41	19	22	0.463415	0.536585	0.536585	0.253715	0	22	0	0
chr10.33860669	chr10	33860669	rs4082212	G	A	0.58341	1	3.7154e-05	4.16625e-06	0.41659	3.75066e-05	64.8077	G	A	24	24	0	1	0	0	0.41659	0	0	0	0
chr10.33878999	chr10	33878999	rs2124534	C	G	0.727385	0.428571	4.89451e-05	0.00874636	-0.298813	0.000831915	-3.18621	G	C	28	12	16	0.428571	0.571429	0.571429	0.272615	0	16	0	0
chr10.33884206	chr10	33884206	rs17296803	A	G	0.638132	1	4.04581e-05	5.555e-06	0.361868	0.000699319	53.3469	A	G	18	18	0	1	0	0	0.361868	0	0	0	0
chr10.33907925	chr10	33907925	rs4934986	G	C	0.51732	0	5.01929e-05	5.555e-06	-0.51732	2.02238e-06	-69.286	C	G	18	0	18	0	1	1	0.48268	0	0	18	0
chr10.33907942	chr10	33907942	rs4934987	C	G	0.508732	0	5.03255e-05	5.555e-06	-0.508732	2.77804e-06	-68.0548	G	C	18	0	18	0	1	1	0.491268	0	18	0	0
chr10.33918882	chr10	33918882	rs74130229	G	C	0.772728	0.36	2.46058e-05	0.009216	-0.412728	1.19827e-05	-4.29352	C	G	25	9	16	0.36	0.64	0.64	0.227272	0	0	16	0
chr10.33955680	chr10	33955680	rs7919494	T	G	0.75392	0.1	3.98784e-05	0.0045	-0.65392	1.22376e-09	-9.70515	G	T	20	2	18	0.1	0.9	0.9	0.24608	0	0	0	18
chr10.33955746	chr10	33955746	rs12414710	T	C	0.80235	0.315789	3.48832e-05	0.0113719	-0.486561	5.66904e-06	-4.5557	C	T	19	6	13	0.315789	0.684211	0.684211	0.19765	0	0	0	13
chr10.33960905	chr10	33960905	rs12784053	T	G	0.931989	0.636364	1.64738e-05	0.0105184	-0.295626	6.14392e-05	-2.88023	G	T	22	14	8	0.636364	0.363636	0.363636	0.0680109	0	0	0	8
chr10.33974452	chr10	33974452	rs72794412	T	G	0.86624	0.25	2.22799e-05	0.0117188	-0.61624	3.52663e-08	-5.68718	G	T	16	4	12	0.25	0.75	0.75	0.13376	0	0	0	12
chr10.3414676	chr10	3414676	rs6602047	A	T	0.241438	0.583333	5.06797e-05	0.0101273	0.341895	0.000355586	3.38892	A	T	24	14	10	0.583333	0.416667	0.416667	0.758562	0	0	0	10
chr10.34152812	chr10	34152812	rs17231176	T	C	0.903277	0.55	4.55096e-05	0.012375	-0.353277	4.5938e-05	-3.1699	C	T	20	11	9	0.55	0.45	0.45	0.0967229	0	0	0	9
chr10.34152830	chr10	34152830	rs17231183	A	T	0.903277	0.526316	4.55096e-05	0.0131214	-0.376961	2.7648e-05	-3.28514	T	A	19	10	9	0.526316	0.473684	0.473684	0.0967229	9	0	0	0
chr10.34465105	chr10	34465105	rs1441019	A	G	0.524954	0.111111	6.08465e-05	0.00548697	-0.413843	0.000473778	-5.55616	G	A	18	2	16	0.111111	0.888889	0.888889	0.475046	16	0	0	0
chr10.34470204	chr10	34470204	rs1274466	T	C	0.470059	0	6.33621e-05	2.43878e-06	-0.470059	4.43306e-11	-57.9477	C	T	41	0	41	0	1	1	0.529941	0	0	0	41
chr10.34478845	chr10	34478845	rs1274472	G	C	0.515816	0.0434783	5.64755e-05	0.00180817	-0.472338	1.69553e-06	-10.9384	C	G	23	1	22	0.0434783	0.956522	0.956522	0.484184	0	0	22	0
chr10.34478890	chr10	34478890	rs58909678	C	T	0.972265	0.740741	3.11189e-06	0.00711274	-0.231524	6.87146e-06	-2.74463	T	C	27	20	7	0.740741	0.259259	0.259259	0.0277348	0	7	0	0
chr10.34478957	chr10	34478957	rs1274473	T	C	0.515816	0.22449	5.64755e-05	0.00355294	-0.291326	4.11094e-05	-4.8491	C	T	49	11	38	0.22449	0.77551	0.77551	0.484184	0	0	0	38
chr10.34530037	chr10	34530037	rs12762239	G	A	0.860058	0.3125	2.81302e-05	0.0134277	-0.547558	8.87676e-07	-4.72035	A	G	16	5	11	0.3125	0.6875	0.6875	0.139942	0	0	11	0
chr10.34555225	chr10	34555225	rs2256217	A	G	0.454645	0.866667	3.88341e-05	0.00385185	0.412022	3.78784e-06	6.60553	A	G	30	26	4	0.866667	0.133333	0.133333	0.545355	0	0	4	0
chr10.34569584	chr10	34569584	rs10827343	T	C	0.912667	0.775	2.49502e-05	0.00217969	-0.137667	0.000154327	-2.93198	C	T	80	62	18	0.775	0.225	0.225	0.0873332	0	0	0	18
chr10.34578297	chr10	34578297	rs661896	C	T	0.388017	0.9	4.21841e-05	0.0045	0.511983	3.0232e-06	7.59667	C	T	20	18	2	0.9	0.1	0.1	0.611983	0	0	0	2
chr10.34579747	chr10	34579747	rs1660644	G	C	0.912667	0.954545	2.49502e-05	1.99212e-05	0.0418787	3.53829e-11	6.25185	G	C	2178	2079	99	0.954545	0.0454545	0.0454545	0.0873332	0	99	0	0
chr10.34586689	chr10	34586689	rs2007655	T	G	0.502983	0.836364	4.32315e-05	0.00248835	0.33338	4.44079e-07	6.62588	T	G	55	46	9	0.836364	0.163636	0.163636	0.497017	0	0	9	0
chr10.34588370	chr10	34588370	rs17470791	C	T	0.921797	0.98419	2.21835e-05	6.15032e-05	0.0623927	0.000388106	6.82033	C	T	253	249	4	0.98419	0.0158103	0.0158103	0.078203	0	0	0	4
chr10.34595070	chr10	34595070	rs2570332	A	G	0.478157	0.0625	4.56615e-05	0.00366211	-0.415657	0.000611489	-6.82619	G	A	16	1	15	0.0625	0.9375	0.9375	0.521843	15	0	0	0
chr10.34622507	chr10	34622507	rs1961977	C	T	0.462643	0.933333	4.3982e-05	0.00207407	0.47069	5.64493e-08	10.2274	C	T	30	28	2	0.933333	0.0666667	0.0666667	0.537357	0	0	0	2
chr10.34622639	chr10	34622639	rs1961978	A	G	0.462373	0.88189	4.53049e-05	0.000820159	0.419517	3.59383e-23	14.2602	A	G	127	112	15	0.88189	0.11811	0.11811	0.537627	0	0	15	0
chr10.34629060	chr10	34629060	rs7922046	C	A	0.505171	0.642105	4.22302e-05	0.000604753	0.136934	8.17218e-08	5.38349	C	A	380	244	136	0.642105	0.357895	0.357895	0.494829	136	0	0	0
chr10.34635529	chr10	34635529	rs12247156	T	C	0.815698	0.333333	3.19675e-05	0.0123457	-0.482365	9.34937e-06	-4.33568	C	T	18	6	12	0.333333	0.666667	0.666667	0.184302	0	0	0	12
chr10.34635579	chr10	34635579	rs4934629	A	G	0.464154	0.0526316	4.09908e-05	0.00262429	-0.411522	0.0002405	-7.97116	G	A	19	1	18	0.0526316	0.947368	0.947368	0.535846	18	0	0	0
chr10.34662231	chr10	34662231	rs78260646	C	A	0.914283	0.56	2.35538e-05	0.009856	-0.354283	2.61449e-06	-3.56436	A	C	25	14	11	0.56	0.44	0.44	0.0857174	0	11	0	0
chr10.35484949	chr10	35484949	rs1057108	G	T	0.719454	0.482759	4.79459e-05	0.00430522	-0.236696	0.000121819	-3.58746	T	G	58	28	30	0.482759	0.517241	0.517241	0.280546	0	0	30	0
chr10.35597715	chr10	35597715	rs6481952	C	T	0.675056	0.0833333	5.33131e-05	0.00318287	-0.591722	2.38532e-09	-10.4016	T	C	24	2	22	0.0833333	0.916667	0.916667	0.324944	0	22	0	0
chr10.35664658	chr10	35664658	rs4934544	C	G	0.701023	0.272727	5.06443e-05	0.00901578	-0.428296	4.223e-05	-4.49807	G	C	22	6	16	0.272727	0.727273	0.727273	0.298977	0	16	0	0
chr10.35694743	chr10	35694743	rs4934546	G	A	0.701023	0.28	5.06443e-05	0.008064	-0.421023	1.71852e-05	-4.67381	A	G	25	7	18	0.28	0.72	0.72	0.298977	0	0	18	0
chr10.35723104	chr10	35723104	rs3013362	A	T	0.670387	0.864865	5.05862e-05	0.00157937	0.194478	0.000475818	4.81705	A	T	74	64	10	0.864865	0.135135	0.135135	0.329613	0	0	0	10
chr10.35858665	chr10	35858665	rs1043583	C	T	0.683877	0.1875	4.80917e-05	0.00952148	-0.496377	6.2337e-05	-5.07417	T	C	16	3	13	0.1875	0.8125	0.8125	0.316123	0	13	0	0
chr10.35864385	chr10	35864385	rs10827514	C	G	0.701023	0.376147	5.06443e-05	0.00215285	-0.324876	2.42165e-12	-6.9209	G	C	109	41	68	0.376147	0.623853	0.623853	0.298977	0	68	0	0
chr10.35867053	chr10	35867053	rs11591810	A	G	0.701023	0.876033	5.06443e-05	0.000448757	0.17501	6.47892e-09	7.83138	A	G	242	212	30	0.876033	0.123967	0.123967	0.298977	0	0	30	0
chr10.35894211	chr10	35894211	rs2384382	G	A	0.924494	0.65	1.50384e-05	0.011375	-0.274494	0.000448955	-2.57199	A	G	20	13	7	0.65	0.35	0.35	0.0755062	0	0	7	0
chr10.35911314	chr10	35911314	rs586076	C	T	0.423708	0	4.88784e-05	5.88176e-06	-0.423708	0.000211357	-57.2577	T	C	17	0	17	0	1	1	0.576292	0	17	0	0
chr10.35936753	chr10	35936753	rs596642	C	T	0.439478	0.875	4.78317e-05	0.00683594	0.435522	0.000514395	5.24925	C	T	16	14	2	0.875	0.125	0.125	0.560522	0	0	0	2
chr10.35957616	chr10	35957616	rs11010256	A	G	0.59668	1	6.50779e-05	4.76143e-06	0.40332	0.000194619	48.2613	A	G	21	21	0	1	0	0	0.40332	0	0	0	0
chr10.36024229	chr10	36024229	rs2804829	C	T	0.32101	0.531915	4.45815e-05	0.00264874	0.210905	1.99456e-05	4.0639	C	T	94	50	44	0.531915	0.468085	0.468085	0.67899	0	0	0	44
chr10.36024322	chr10	36024322	rs2790251	C	T	0.32101	0.666667	4.45815e-05	0.00529101	0.345657	4.57817e-06	4.7321	C	T	42	28	14	0.666667	0.333333	0.333333	0.67899	0	0	0	14
chr10.36025842	chr10	36025842	rs2845910	A	G	0.297361	1	5.38277e-05	5.88176e-06	0.702639	1.11126e-09	90.9308	A	G	17	17	0	1	0	0	0.702639	0	0	0	0
chr10.36025880	chr10	36025880	rs2804826	T	C	0.316431	0.894737	4.03663e-05	0.00495699	0.578306	2.68907e-07	8.18064	T	C	19	17	2	0.894737	0.105263	0.105263	0.683569	0	2	0	0
chr10.36034886	chr10	36034886	rs17595905	A	T	0.991103	0.823529	8.7025e-06	0.00854875	-0.167574	0.000436131	-1.81148	T	A	17	14	3	0.823529	0.176471	0.176471	0.00889675	3	0	0	0
chr10.36090652	chr10	36090652	rs977677	G	A	0.808187	0	2.33772e-05	4.34739e-06	-0.808187	3.20782e-17	-153.49	A	G	23	0	23	0	1	1	0.191813	0	0	23	0
chr10.36098269	chr10	36098269	rs2384460	T	C	0.101938	0.416667	2.90986e-05	0.0101273	0.314729	6.14079e-05	3.12296	T	C	24	10	14	0.416667	0.583333	0.583333	0.898062	0	14	0	0
chr10.36111770	chr10	36111770	rs10827556	G	A	0.845004	0.704545	1.73971e-05	0.00236547	-0.140459	0.000645635	-2.87739	A	G	88	62	26	0.704545	0.295455	0.295455	0.154996	0	0	26	0
chr10.36190019	chr10	36190019	rs697807	A	G	0.811345	0	4.857e-05	6.24937e-06	-0.811345	2.57447e-12	-109.582	G	A	16	0	16	0	1	1	0.188655	16	0	0	0
chr10.36208419	chr10	36208419	rs10740915	C	G	0.405797	0.724138	6.31447e-05	0.00688835	0.318341	0.000578362	3.81815	C	G	29	21	8	0.724138	0.275862	0.275862	0.594203	0	0	8	0
chr10.36208503	chr10	36208503	rs708434	C	A	0.917887	0.652174	2.08365e-05	0.00986274	-0.265713	0.000327933	-2.67273	A	C	23	15	8	0.652174	0.347826	0.347826	0.0821134	0	8	0	0
chr10.36214658	chr10	36214658	rs708407	C	G	0.158071	0.56	2.97968e-05	0.009856	0.401929	4.71906e-06	4.04244	C	G	25	14	11	0.56	0.44	0.44	0.841929	0	0	11	0
chr10.36314702	chr10	36314702	rs11010367	C	T	0.897409	0.5625	1.86693e-05	0.0153809	-0.334909	0.000590291	-2.69882	T	C	16	9	7	0.5625	0.4375	0.4375	0.102591	0	7	0	0
chr10.36341631	chr10	36341631	rs10827585	C	T	0.456617	1	6.20525e-05	6.24937e-06	0.543383	3.57134e-06	65.7491	C	T	16	16	0	1	0	0	0.543383	0	0	0	0
chr10.36383244	chr10	36383244	rs16936653	T	C	0.864131	0.732143	3.19459e-05	0.00116732	-0.131988	4.5789e-06	-3.81132	C	T	168	123	45	0.732143	0.267857	0.267857	0.135869	0	0	0	45
chr10.36415193	chr10	36415193	rs72793402	A	T	0.977458	0.666667	1.67143e-05	0.0123457	-0.310791	1.92824e-06	-2.79523	T	A	18	12	6	0.666667	0.333333	0.333333	0.0225418	6	0	0	0
chr10.36450071	chr10	36450071	rs11010536	G	T	0.577206	0.117647	6.2577e-05	0.00610625	-0.459559	0.000122389	-5.85114	T	G	17	2	15	0.117647	0.882353	0.882353	0.422794	0	0	15	0
chr10.36460993	chr10	36460993	rs12356713	T	A	0.684868	0.422535	4.9131e-05	0.00343661	-0.262333	4.53946e-06	-4.4433	A	T	71	30	41	0.422535	0.577465	0.577465	0.315132	0	0	0	41
chr10.36467744	chr10	36467744	rs10827615	C	T	0.79318	0.391304	3.78365e-05	0.0103559	-0.401875	3.13741e-05	-3.9419	T	C	23	9	14	0.391304	0.608696	0.608696	0.20682	0	14	0	0
chr10.36592064	chr10	36592064	rs1219610	A	G	0.313309	0.913043	4.05151e-05	0.00345196	0.599735	3.23638e-09	10.1483	A	G	23	21	2	0.913043	0.0869565	0.0869565	0.686691	0	0	2	0
chr10.36778650	chr10	36778650	rs72789063	T	A	0.951018	0.777778	1.2405e-05	0.0048011	-0.17324	0.000291314	-2.497	A	T	36	28	8	0.777778	0.222222	0.222222	0.0489818	0	0	0	8
chr10.36785549	chr10	36785549	rs10827643	C	A	0.581412	0.047619	5.58379e-05	0.00215959	-0.533793	3.4441e-07	-11.3408	A	C	21	1	20	0.047619	0.952381	0.952381	0.418588	0	20	0	0
chr10.36803573	chr10	36803573	rs2505564	G	A	0.0455852	0.368421	1.6724e-05	0.0122467	0.322836	1.26696e-05	2.91525	G	A	19	7	12	0.368421	0.631579	0.631579	0.954415	12	0	0	0
chr10.36828410	chr10	36828410	rs10508848	G	A	0.862903	0.3125	2.17144e-05	0.0134277	-0.550403	7.18804e-07	-4.74601	A	G	16	5	11	0.3125	0.6875	0.6875	0.137097	0	0	11	0
chr10.36844199	chr10	36844199	rs74136805	A	G	0.930773	0.708333	1.28544e-05	0.00860822	-0.22244	0.000920262	-2.3957	G	A	24	17	7	0.708333	0.291667	0.291667	0.0692268	7	0	0	0
chr10.36848494	chr10	36848494	rs1332767	T	A	0.512398	1	5.31015e-05	5.26263e-06	0.487602	4.22138e-06	63.8253	T	A	19	19	0	1	0	0	0.487602	0	0	0	0
chr10.36849426	chr10	36849426	rs1537326	G	T	0.235073	0.714286	4.15947e-05	0.00971817	0.479213	4.52855e-06	4.85075	G	T	21	15	6	0.714286	0.285714	0.285714	0.764927	0	0	0	6
chr10.36873138	chr10	36873138	rs78718821	G	A	0.914946	0.411765	1.15504e-05	0.0142479	-0.503182	2.19636e-07	-4.21379	A	G	17	7	10	0.411765	0.588235	0.588235	0.0850537	0	0	10	0
chr10.36884871	chr10	36884871	rs11816718	C	T	0.931603	0.647059	2.00786e-05	0.0134337	-0.284544	0.000654903	-2.45317	T	C	17	11	6	0.647059	0.352941	0.352941	0.0683968	0	6	0	0
chr10.36896437	chr10	36896437	rs11010727	G	T	0.64703	1	5.4076e-05	4.545e-06	0.35297	0.000458662	46.101	G	T	22	22	0	1	0	0	0.35297	0	0	0	0
chr10.36905125	chr10	36905125	rs2068639	G	C	0.754204	0.409091	5.05377e-05	0.010988	-0.345113	0.000587655	-3.28478	C	G	22	9	13	0.409091	0.590909	0.590909	0.245796	0	0	13	0
chr10.37875245	chr10	37875245	rs4934872	A	G	0.101626	0.75	1.73016e-05	0.00669643	0.648374	8.13747e-16	7.91304	A	G	28	21	7	0.75	0.25	0.25	0.898374	0	0	7	0
chr10.37885903	chr10	37885903	rs12355532	C	A	0.778375	0.333333	5.39469e-05	0.0123457	-0.445042	6.64293e-05	-3.99665	A	C	18	6	12	0.333333	0.666667	0.666667	0.221625	0	12	0	0
chr10.37913025	chr10	37913025	rs61857897	T	C	0.77574	0.375	5.3264e-05	0.0146484	-0.40074	0.000661697	-3.30506	C	T	16	6	10	0.375	0.625	0.625	0.22426	0	0	0	10
chr10.37968842	chr10	37968842	rs11011330	C	T	0.828726	0.5	4.60928e-05	0.0125	-0.328726	0.000748829	-2.93481	T	C	20	10	10	0.5	0.5	0.5	0.171274	0	10	0	0
chr10.38059563	chr10	38059563	rs61859679	G	A	0.833434	0.294118	4.51255e-05	0.0122125	-0.539317	1.22724e-06	-4.87125	A	G	17	5	12	0.294118	0.705882	0.705882	0.166566	0	0	12	0
chr10.38109805	chr10	38109805	rs9418289	G	A	0.807123	0.428571	4.9706e-05	0.0116618	-0.378551	0.000134868	-3.49799	A	G	21	9	12	0.428571	0.571429	0.571429	0.192877	0	0	12	0
chr10.38155210	chr10	38155210	rs11011388	T	C	0.753449	0.16129	3.56913e-05	0.00436373	-0.592159	6.78889e-12	-8.92772	C	T	31	5	26	0.16129	0.83871	0.83871	0.246551	0	0	0	26
chr10.38312054	chr10	38312054	rs12768276	C	A	0.848837	0.45	3.69764e-05	0.012375	-0.398837	4.15971e-05	-3.57994	A	C	20	9	11	0.45	0.55	0.55	0.151163	0	11	0	0
chr10.38359040	chr10	38359040	rs2505254	C	G	0.900078	0.545455	2.31918e-05	0.0112697	-0.354623	2.05815e-05	-3.33706	G	C	22	12	10	0.545455	0.454545	0.454545	0.0999222	0	10	0	0
chr10.38383385	chr10	38383385	rs2504145	G	T	0.751103	1	4.74722e-05	2.12745e-06	0.248897	0.000102599	35.3411	G	T	47	47	0	1	0	0	0.248897	0	0	0	0
chr10.38385441	chr10	38385441	rs2474573	A	G	0.495543	0.0588235	3.86402e-05	0.00325667	-0.43672	0.000276969	-7.60773	G	A	17	1	16	0.0588235	0.941176	0.941176	0.504457	16	0	0	0
chr10.38393183	chr10	38393183	rs2505198	A	C	0.557858	1	4.256e-05	5.555e-06	0.442142	0.000138829	63.7415	A	C	18	18	0	1	0	0	0.442142	0	0	0	0
chr10.38393386	chr10	38393386	rs2983344	G	T	0.574959	0.913043	3.97052e-05	0.00345196	0.338084	0.000994543	5.72148	G	T	23	21	2	0.913043	0.0869565	0.0869565	0.425041	0	0	0	2
chr10.38393393	chr10	38393393	rs2983345	G	T	0.531367	0.913043	6.96635e-05	0.00345196	0.381676	0.000184177	6.43167	G	T	23	21	2	0.913043	0.0869565	0.0869565	0.468633	0	0	0	2
chr10.38394586	chr10	38394586	rs2504121	G	T	0.49894	1	3.8921e-05	5.26263e-06	0.50106	1.83197e-06	75.3805	G	T	19	19	0	1	0	0	0.50106	0	0	0	0
chr10.38399602	chr10	38399602	rs9417297	T	A	0.574959	0.105263	3.97052e-05	0.00495699	-0.469696	2.95905e-05	-6.6447	A	T	19	2	17	0.105263	0.894737	0.894737	0.425041	0	0	0	17
chr10.38407519	chr10	38407519	rs176889	A	G	0.495543	0.833333	3.86402e-05	0.00578704	0.33779	0.000829241	4.42562	A	G	24	20	4	0.833333	0.166667	0.166667	0.504457	0	0	4	0
chr10.38482830	chr10	38482830	rs2505216	T	C	0.503156	1	9.6036e-05	5.26263e-06	0.496844	3.84071e-06	49.3649	T	C	19	19	0	1	0	0	0.496844	0	0	0	0
chr10.38497232	chr10	38497232	rs1621040	T	C	0.561254	1	3.96465e-05	5.555e-06	0.438746	0.00013013	65.2584	T	C	18	18	0	1	0	0	0.438746	0	0	0	0
chr10.38510993	chr10	38510993	rs2749616	A	T	0.570826	1	4.0924e-05	5.26263e-06	0.429174	5.80658e-05	63.1502	A	T	19	19	0	1	0	0	0.429174	0	0	0	0
chr10.38519222	chr10	38519222	rs1740743	C	T	0.561254	1	3.96465e-05	5.88176e-06	0.438746	0.00025733	65.0238	C	T	17	17	0	1	0	0	0.438746	0	0	0	0
chr10.38553677	chr10	38553677	rs76782412	C	T	0.540463	1	4.55705e-05	6.24937e-06	0.459537	0.000131373	63.837	C	T	16	16	0	1	0	0	0.459537	0	0	0	0
chr10.38560548	chr10	38560548	rs9417304	A	G	0.533426	0	4.27723e-05	4.34739e-06	-0.533426	2.42758e-08	-77.7093	G	A	23	0	23	0	1	1	0.466574	23	0	0	0
chr10.38560578	chr10	38560578	rs11011512	A	G	0.533426	0	4.27723e-05	5.26263e-06	-0.533426	5.12261e-07	-76.9654	G	A	19	0	19	0	1	1	0.466574	19	0	0	0
chr10.38561359	chr10	38561359	rs3866511	T	C	0.469006	0.9	9.15201e-05	0.0045	0.430994	7.40331e-05	6.36052	T	C	20	18	2	0.9	0.1	0.1	0.530994	0	2	0	0
chr10.38562855	chr10	38562855	rs2749654	T	A	0.447453	0	5.46874e-05	6.24937e-06	-0.447453	0.00012909	-57.3202	A	T	16	0	16	0	1	1	0.552547	0	0	0	16
chr10.3856481	chr10	3856481	rs72478256	G	C	0.829032	0.434783	2.89802e-05	0.0106846	-0.394249	2.18447e-05	-3.80893	C	G	23	10	13	0.434783	0.565217	0.565217	0.170968	0	0	13	0
chr10.38565522	chr10	38565522	rs73239062	C	T	0.529938	0.944444	9.69778e-05	0.00291495	0.414507	0.000455211	7.55282	C	T	18	17	1	0.944444	0.0555556	0.0555556	0.470062	0	0	0	1
chr10.38568937	chr10	38568937	rs12413855	T	G	0.523029	0	0.000158588	5.88176e-06	-0.523029	0.000100098	-40.7834	G	T	17	0	17	0	1	1	0.476971	0	0	0	17
chr10.38607306	chr10	38607306	rs2804657	C	T	0.550035	1	4.70399e-05	6.24937e-06	0.449965	0.000128241	61.6394	C	T	16	16	0	1	0	0	0.449965	0	0	0	0
chr10.38608566	chr10	38608566	rs2800456	G	C	0.542998	1	4.4345e-05	5.88176e-06	0.457002	6.60838e-05	64.4838	G	C	17	17	0	1	0	0	0.457002	0	0	0	0
chr10.38645403	chr10	38645403	rs72639552	C	T	0.407992	0.12766	4.39832e-05	0.00236942	-0.280333	7.19107e-05	-5.70636	T	C	47	6	41	0.12766	0.87234	0.87234	0.592008	0	41	0	0
chr10.38669528	chr10	38669528	rs2804623	A	G	0.542998	0.05	4.4345e-05	0.002375	-0.492998	3.90996e-06	-10.023	G	A	20	1	19	0.05	0.95	0.95	0.457002	19	0	0	0
chr10.38689837	chr10	38689837	rs17595292	A	G	0.463907	0.892857	4.17529e-05	0.00341655	0.42895	2.58345e-06	7.29416	A	G	28	25	3	0.892857	0.107143	0.107143	0.536093	0	0	3	0
chr10.3869005	chr10	3869005	rs35345637	C	T	0.734185	0.315789	4.3099e-05	0.0113719	-0.418396	0.000165249	-3.91606	T	C	19	6	13	0.315789	0.684211	0.684211	0.265815	0	13	0	0
chr10.38692121	chr10	38692121	rs181657639	A	G	0.931557	0.795918	1.03083e-05	0.00165747	-0.135639	9.42541e-06	-3.32135	G	A	98	78	20	0.795918	0.204082	0.204082	0.0684429	20	0	0	0
chr10.38720442	chr10	38720442	rs11511147	A	T	0.53919	1	4.46804e-05	4.9995e-06	0.46081	8.86198e-06	65.378	A	T	20	20	0	1	0	0	0.46081	0	0	0	0
chr10.38721270	chr10	38721270	rs9340277	G	A	0.542998	0.95	4.4345e-05	0.002375	0.407002	0.00013481	8.27461	G	A	20	19	1	0.95	0.05	0.05	0.457002	1	0	0	0
chr10.38769807	chr10	38769807	rs4141513	T	C	0.379051	0.954545	3.82067e-05	0.0019722	0.575494	1.99537e-08	12.8351	T	C	22	21	1	0.954545	0.0454545	0.0454545	0.620949	0	1	0	0
chr10.38777147	chr10	38777147	rs12358226	G	A	0.542998	1	4.4345e-05	2.222e-06	0.457002	1.37141e-11	66.9698	G	A	45	45	0	1	0	0	0.457002	0	0	0	0
chr10.38778060	chr10	38778060	rs374293662	G	A	0.855087	0.989583	4.32505e-05	0.000107377	0.134497	0.000412668	10.9587	G	A	96	95	1	0.989583	0.0104167	0.0104167	0.144913	1	0	0	0
chr10.38782462	chr10	38782462	rs7069864	T	A	0.53919	1	4.46804e-05	4.76143e-06	0.46081	4.52229e-06	65.5352	T	A	21	21	0	1	0	0	0.46081	0	0	0	0
chr10.38789415	chr10	38789415	rs34647253	G	T	0.53919	1	4.46804e-05	1.818e-06	0.46081	2.14765e-13	67.5776	G	T	55	55	0	1	0	0	0.46081	0	0	0	0
chr10.38804403	chr10	38804403	rs201093621	T	C	0.515066	0.0105263	4.89743e-05	0.000109637	-0.50454	1.4061e-28	-40.0616	C	T	95	1	94	0.0105263	0.989474	0.989474	0.484934	0	0	2	94
chr10.38804613	chr10	38804613	rs10827874	C	T	0.477287	0	4.29067e-05	4.16625e-06	-0.477287	7.05983e-07	-69.5655	T	C	24	0	24	0	1	1	0.522713	0	24	0	0
chr10.38815063	chr10	38815063	rs11011619	G	C	0.53919	0.986842	4.46804e-05	0.000170852	0.447652	1.64421e-17	30.4919	G	C	76	75	1	0.986842	0.0131579	0.0131579	0.46081	0	1	0	0
chr10.38815216	chr10	38815216	rs12766389	A	T	0.463907	0.941176	4.17529e-05	0.00325667	0.477269	4.40705e-05	8.31018	A	T	17	16	1	0.941176	0.0588235	0.0588235	0.536093	0	0	0	1
chr10.38815714	chr10	38815714	rs35868590	A	G	0.550411	0.830189	7.48962e-05	0.00265991	0.279778	3.93612e-05	5.34995	A	G	53	44	9	0.830189	0.169811	0.169811	0.449589	0	0	9	0
chr10.38816530	chr10	38816530	rs12251572	T	A	0.270446	0.05	4.56775e-05	0.000791667	-0.220446	0.000141734	-7.61815	A	T	60	3	57	0.05	0.95	0.95	0.729554	0	0	0	57
chr10.38816899	chr10	38816899	rs61839099	C	A	0.473773	0.0714286	0.000129505	0.0023688	-0.402344	9.57567e-05	-8.04961	A	C	28	2	26	0.0714286	0.928571	0.928571	0.526227	0	26	0	0
chr10.38817097	chr10	38817097	rs61839103	T	A	0.461814	0.148936	0.000156579	0.00134845	-0.312878	4.96497e-05	-8.06498	A	T	94	14	80	0.148936	0.851064	0.851064	0.538186	0	0	11	80
chr10.38817933	chr10	38817933	rs12240769	A	G	0.574557	0.206349	0.000108419	0.00259951	-0.368208	1.15355e-05	-7.07578	G	A	63	13	50	0.206349	0.793651	0.793651	0.425443	50	0	0	0
chr10.38818036	chr10	38818036	rs76996098	C	G	0.827717	0.469136	3.48112e-05	0.00307466	-0.358581	2.43552e-13	-6.43049	G	C	81	38	43	0.469136	0.530864	0.530864	0.172283	0	43	0	0
chr10.38818039	chr10	38818039	rs12255421	T	A	0.342477	0.15	9.87151e-05	0.00159375	-0.192477	0.00036231	-4.67863	A	T	80	12	68	0.15	0.85	0.85	0.657523	0	0	0	68
chr10.38818141	chr10	38818141	rs12248553	G	T	0.421361	0.116667	0.000105263	0.00171759	-0.304695	1.78001e-05	-7.13656	T	G	60	7	53	0.116667	0.883333	0.883333	0.578639	5	0	53	0
chr10.38818153	chr10	38818153	rs11011632	A	T	0.590024	0.275862	0.000145427	0.00344418	-0.314161	3.83617e-05	-5.2436	T	A	58	16	42	0.275862	0.724138	0.724138	0.409976	42	0	0	0
chr10.38818434	chr10	38818434	rs61839104	T	C	0.528018	0.15873	0.000117618	0.0021196	-0.369288	1.3091e-06	-7.80748	C	T	63	10	53	0.15873	0.84127	0.84127	0.471982	9	0	0	53
chr10.38818436	chr10	38818436	rs61839105	T	G	0.644161	0.364865	7.50446e-05	0.0031316	-0.279296	9.5905e-07	-4.93219	G	T	74	27	47	0.364865	0.635135	0.635135	0.355839	0	0	0	47
chr10.38818594	chr10	38818594	rs75328756	C	T	0.627297	0.333333	4.12638e-05	0.00389864	-0.293963	6.63655e-06	-4.68328	T	C	57	19	38	0.333333	0.666667	0.666667	0.372703	0	38	0	0
chr10.38818604	chr10	38818604	rs28972793	T	A	0.610072	0	8.91424e-05	1.72397e-06	-0.610072	1.89286e-24	-63.9999	A	T	58	0	58	0	1	1	0.389928	0	0	0	58
chr10.38818605	chr10	38818605	rs564694485	C	A	0.610072	0.985507	8.91424e-05	0.000206996	0.375436	1.81807e-10	21.8167	C	A	69	68	1	0.985507	0.0144928	0.0144928	0.389928	1	0	0	0
chr10.38871346	chr10	38871346	rs11817986	T	C	0.963873	0.551724	9.5201e-06	0.00852843	-0.412149	7.02525e-12	-4.46044	C	T	29	16	13	0.551724	0.448276	0.448276	0.0361269	0	0	0	13
chr10.38876718	chr10	38876718	rs7090159	G	T	0.532153	0	4.54661e-05	6.24937e-06	-0.532153	5.26819e-06	-73.9991	T	G	16	0	16	0	1	1	0.467847	0	0	16	0
chr10.38876730	chr10	38876730	rs7090163	T	C	0.532153	1	4.54661e-05	5.26263e-06	0.467847	1.84314e-05	65.6866	T	C	19	19	0	1	0	0	0.467847	0	0	0	0
chr10.38877489	chr10	38877489	rs28840165	T	C	0.532153	0.8	4.54661e-05	0.00355556	0.267847	0.000258786	4.46348	T	C	45	36	9	0.8	0.2	0.2	0.467847	0	9	0	0
chr10.38880489	chr10	38880489	rs11146609	C	T	0.532153	0.931034	4.54661e-05	0.00221411	0.398881	5.47196e-06	8.39132	C	T	29	27	2	0.931034	0.0689655	0.0689655	0.467847	0	0	0	2
chr10.38880762	chr10	38880762	rs529963479	A	T	0.550059	1	4.72247e-05	5.555e-06	0.449941	3.43915e-05	61.9329	A	T	18	18	0	1	0	0	0.449941	0	0	0	0
chr10.38880766	chr10	38880766	rs80185942	G	A	0.550059	0.958333	4.72247e-05	0.00166377	0.408274	3.17694e-05	9.87022	G	A	24	23	1	0.958333	0.0416667	0.0416667	0.449941	1	0	0	0
chr10.38881045	chr10	38881045	rs373374974	T	C	0.963873	0.797872	9.5201e-06	0.00171566	-0.166001	1.05208e-09	-3.99662	C	T	94	75	19	0.797872	0.202128	0.202128	0.0361269	0	0	0	19
chr10.38882380	chr10	38882380	rs12781136	T	A	0.532153	0	4.54661e-05	3.44793e-06	-0.532153	2.71026e-10	-76.0886	A	T	29	0	29	0	1	1	0.467847	0	0	0	29
chr10.38882426	chr10	38882426	rs371169638	A	G	0.973647	0.5	7.13491e-06	0.00735294	-0.473647	2.16798e-18	-5.52095	G	A	34	17	17	0.5	0.5	0.5	0.0263526	17	0	0	0
chr10.38886281	chr10	38886281	rs9804302	G	A	0.720161	0.285714	4.34676e-05	0.00971817	-0.434446	4.45285e-05	-4.39718	A	G	21	6	15	0.285714	0.714286	0.714286	0.279839	0	0	15	0
chr10.38886805	chr10	38886805	rs11146682	G	A	0.532153	1	4.54661e-05	2.63132e-06	0.467847	3.16428e-10	67.4595	G	A	38	38	0	1	0	0	0.467847	0	0	0	0
chr10.38890240	chr10	38890240	rs7917928	A	T	0.532153	0.875	4.54661e-05	0.00341797	0.342847	0.000110222	5.82568	A	T	32	28	4	0.875	0.125	0.125	0.467847	0	0	0	4
chr10.38901960	chr10	38901960	rs4070524	C	A	0.522581	0	4.39085e-05	6.24937e-06	-0.522581	7.28446e-06	-73.7877	A	C	16	0	16	0	1	1	0.477419	0	16	0	0
chr10.38902748	chr10	38902748	rs7093460	A	G	0.522581	0.9375	4.39085e-05	0.00366211	0.414919	0.000617988	6.81569	A	G	16	15	1	0.9375	0.0625	0.0625	0.477419	0	0	1	0
chr10.38905070	chr10	38905070	rs11146857	G	A	0.532153	0.235294	4.54661e-05	0.00529208	-0.296859	0.000497401	-4.0633	A	G	34	8	26	0.235294	0.764706	0.764706	0.467847	0	0	26	0
chr10.38949797	chr10	38949797	rs4086159	A	G	0.463907	0.0833333	4.17529e-05	0.00318287	-0.380574	0.000107287	-6.70192	G	A	24	2	22	0.0833333	0.916667	0.916667	0.536093	22	0	0	0
chr10.38955415	chr10	38955415	rs4881619	A	G	0.467715	0.904762	4.11643e-05	0.00410323	0.437047	3.66237e-05	6.78887	A	G	21	19	2	0.904762	0.0952381	0.0952381	0.532285	0	0	2	0
chr10.38970040	chr10	38970040	rs35067571	A	C	0.463907	0.947368	4.17529e-05	0.00262429	0.483461	1.05462e-05	9.36328	A	C	19	18	1	0.947368	0.0526316	0.0526316	0.536093	0	1	0	0
chr10.38975586	chr10	38975586	rs10870356	G	A	0.53919	0.952381	4.46804e-05	0.00215959	0.413191	7.09604e-05	8.80071	G	A	21	20	1	0.952381	0.047619	0.047619	0.46081	1	0	0	0
chr10.38976082	chr10	38976082	rs60113152	T	C	0.53919	1	4.46804e-05	2.32535e-06	0.46081	7.4506e-11	67.2119	T	C	43	43	0	1	0	0	0.46081	0	0	0	0
chr10.38976548	chr10	38976548	rs57073432	T	C	0.780578	0.464286	3.25206e-05	0.00888302	-0.316292	0.00025243	-3.34977	C	T	28	13	15	0.464286	0.535714	0.535714	0.219422	0	0	0	15
chr10.38980208	chr10	38980208	rs3970216	C	A	0.473479	0.0526316	4.33771e-05	0.00262429	-0.420848	0.00025028	-8.14815	A	C	19	1	18	0.0526316	0.947368	0.947368	0.526521	0	18	0	0
chr10.38991232	chr10	38991232	rs11599907	A	G	0.967681	0.578947	1.13336e-05	0.0128299	-0.388734	6.53269e-08	-3.43044	G	A	19	11	8	0.578947	0.421053	0.421053	0.032319	8	0	0	0
chr10.39052319	chr10	39052319	rs3878078	G	A	0.53919	1	4.46804e-05	3.84577e-06	0.46081	9.56201e-07	66.1506	G	A	26	26	0	1	0	0	0.46081	0	0	0	0
chr10.39066855	chr10	39066855	rs11146710	G	T	0.553006	0.969697	4.47694e-05	0.000890447	0.416691	3.98258e-07	13.6257	G	T	33	32	1	0.969697	0.030303	0.030303	0.446994	0	0	0	1
chr10.39073575	chr10	39073575	rs183734369	G	A	0.969571	0.473684	3.17571e-05	0.0131214	-0.495887	4.88496e-11	-4.32381	A	G	19	9	10	0.473684	0.526316	0.526316	0.0304287	0	0	10	0
chr10.39078492	chr10	39078492	rs11146723	C	T	0.47863	0.8	4.25909e-05	0.00533333	0.32137	0.000390404	4.38307	C	T	30	24	6	0.8	0.2	0.2	0.52137	0	0	0	6
chr10.39079097	chr10	39079097	rs201441290	T	C	0.96727	0.741259	1.37286e-05	0.000670609	-0.226011	6.77661e-44	-8.63961	C	T	286	212	74	0.741259	0.258741	0.258741	0.0327302	7	0	4	74
chr10.39080531	chr10	39080531	rs201541999	T	G	0.96727	0.733333	1.37286e-05	0.00434568	-0.233936	1.58447e-08	-3.54311	G	T	45	33	12	0.733333	0.266667	0.266667	0.0327302	0	0	0	12
chr10.39080668	chr10	39080668	rs7086559	T	C	0.463907	0	4.17529e-05	4.34739e-06	-0.463907	1.17907e-06	-68.3249	C	T	23	0	23	0	1	1	0.536093	0	0	0	23
chr10.39080765	chr10	39080765	rs7086706	C	T	0.53919	1	4.46804e-05	3.333e-06	0.46081	5.97914e-08	66.5029	C	T	30	30	0	1	0	0	0.46081	0	0	0	0
chr10.39082008	chr10	39082008	rs377174211	A	T	0.963873	0.866667	9.5201e-06	0.00128395	-0.0972064	9.83914e-05	-2.70282	T	A	90	78	12	0.866667	0.133333	0.133333	0.0361269	12	2	0	0
chr10.39082170	chr10	39082170	rs4070181	C	T	0.53919	0.939759	4.46804e-05	0.000682072	0.400569	1.30665e-14	14.8588	C	T	83	78	5	0.939759	0.060241	0.060241	0.46081	0	0	0	5
chr10.39082183	chr10	39082183	rs4070180	T	C	0.473479	0	4.33771e-05	1.19036e-06	-0.473479	1.64333e-21	-70.9238	C	T	84	0	84	0	1	1	0.526521	0	0	0	84
chr10.39085363	chr10	39085363	rs12243931	C	A	0.467715	1	4.11643e-05	6.24937e-06	0.532285	5.24446e-06	77.3023	C	A	16	16	0	1	0	0	0.532285	0	0	0	0
chr10.39085418	chr10	39085418	rs61147424	C	T	0.53919	1	4.46804e-05	4.545e-06	0.46081	2.31253e-06	65.6791	C	T	22	22	0	1	0	0	0.46081	0	0	0	0
chr10.39085811	chr10	39085811	rs11813130	C	T	0.53919	0.87069	4.46804e-05	0.000970596	0.331499	2.50626e-13	10.4038	C	T	116	101	15	0.87069	0.12931	0.12931	0.46081	0	0	0	15
chr10.39086325	chr10	39086325	rs201809242	T	C	0.771052	0.189655	3.60507e-05	0.00264976	-0.581397	1.13054e-20	-11.2185	C	T	58	11	47	0.189655	0.810345	0.810345	0.228948	5	0	1	47
chr10.39087853	chr10	39087853	rs10870407	C	T	0.463907	0.928571	4.17529e-05	0.0023688	0.464664	2.46019e-07	9.46413	C	T	28	26	2	0.928571	0.0714286	0.0714286	0.536093	0	0	0	2
chr10.39088394	chr10	39088394	rs11146734	C	T	0.772271	1	4.48752e-05	1.09879e-06	0.227729	7.67313e-07	33.5862	C	T	91	91	0	1	0	0	0.227729	0	0	0	0
chr10.39093817	chr10	39093817	rs4609524	T	A	0.473479	0	4.33771e-05	4.9995e-06	-0.473479	1.01329e-05	-68.0743	A	T	20	0	20	0	1	1	0.526521	0	0	0	20
chr10.39094110	chr10	39094110	rs3123494	C	A	0.218596	0.964646	6.24435e-05	0.000172241	0.74605	2.8444e-115	48.6997	C	A	198	191	7	0.964646	0.0353535	0.0353535	0.781404	7	0	0	2
chr10.39094115	chr10	39094115	rs3123493	C	A	0.219096	0.101604	5.81672e-05	0.000488133	-0.117492	0.000162227	-5.02682	A	C	187	19	168	0.101604	0.898396	0.898396	0.780904	0	168	3	5
chr10.39094122	chr10	39094122	rs3123492	T	A	0.219096	0	5.81672e-05	5.18083e-07	-0.219096	6.37553e-12	-28.6003	A	T	193	0	193	0	1	1	0.780904	0	0	2	193
chr10.39094129	chr10	39094129	rs3123491	T	C	0.219096	0.727723	5.81672e-05	0.000980903	0.508626	2.38952e-53	15.7789	T	C	202	147	55	0.727723	0.272277	0.272277	0.780904	0	55	4	0
chr10.39095506	chr10	39095506	rs112695401	A	C	0.771052	0	3.60507e-05	5.88176e-06	-0.771052	1.30478e-11	-119.072	C	A	17	0	17	0	1	1	0.228948	17	0	0	0
chr10.39095610	chr10	39095610	rs4881581	C	T	0.463907	0	4.17529e-05	6.24937e-06	-0.463907	0.000136223	-66.9576	T	C	16	0	16	0	1	1	0.536093	0	16	0	0
chr10.39098529	chr10	39098529	rs11146751	C	G	0.799686	1	3.77308e-05	1.56234e-06	0.200314	0.000131404	31.9561	C	G	64	64	0	1	0	0	0.200314	0	0	0	0
chr10.39102236	chr10	39102236	rs2925602	C	T	0.463907	0	4.17529e-05	5.555e-06	-0.463907	3.49648e-05	-67.4472	T	C	18	0	18	0	1	1	0.536093	0	18	0	0
chr10.39102597	chr10	39102597	rs113479834	A	G	0.473479	0.885714	4.33771e-05	0.00289213	0.412235	4.79411e-07	7.60858	A	G	35	31	4	0.885714	0.114286	0.114286	0.526521	0	0	4	0
chr10.39107183	chr10	39107183	rs12411453	C	A	0.473479	0.10119	4.33771e-05	0.000541375	-0.372289	2.24942e-24	-15.3955	A	C	168	17	151	0.10119	0.89881	0.89881	0.526521	1	151	67	2
chr10.39107424	chr10	39107424	rs34370885	G	T	0.53919	0.948718	4.46804e-05	0.00124749	0.409528	1.27881e-07	11.3926	G	T	39	37	2	0.948718	0.0512821	0.0512821	0.46081	0	0	0	2
chr10.39107651	chr10	39107651	rs4070174	T	A	0.53919	1	4.46804e-05	5.88176e-06	0.46081	6.73139e-05	64.805	T	A	17	17	0	1	0	0	0.46081	0	0	0	0
chr10.39108820	chr10	39108820	rs7079401	T	C	0.562725	1	8.88626e-05	1.72397e-06	0.437275	2.85917e-12	45.9434	T	C	58	58	0	1	0	0	0.437275	0	0	0	0
chr10.39109045	chr10	39109045	rs7101120	G	A	0.53919	0.82	4.46804e-05	0.002952	0.28081	4.70993e-05	5.1297	G	A	50	41	9	0.82	0.18	0.18	0.46081	9	2	0	0
chr10.39109630	chr10	39109630	rs61840577	A	C	0.772271	0.115207	4.48752e-05	0.000234872	-0.657064	5.88667e-187	-39.2848	C	A	434	50	384	0.115207	0.884793	0.884793	0.227729	384	0	0	0
chr10.39109636	chr10	39109636	rs12414073	A	G	0.53919	0.0659091	4.46804e-05	0.000139921	-0.473281	1.81441e-101	-34.8339	G	A	440	29	411	0.0659091	0.934091	0.934091	0.46081	411	3	0	2
chr10.39110232	chr10	39110232	rs11146768	C	T	0.768139	0.980198	4.35198e-05	9.60884e-05	0.21206	1.89104e-11	17.9474	C	T	202	198	4	0.980198	0.019802	0.019802	0.231861	0	0	0	4
chr10.39110601	chr10	39110601	rs11146770	A	T	0.53919	0.988208	4.46804e-05	2.74844e-05	0.449017	2.20108e-86	52.8567	A	T	424	419	5	0.988208	0.0117925	0.0117925	0.46081	0	0	0	5
chr10.39110619	chr10	39110619	rs10781610	C	A	0.463907	0.0259067	4.17529e-05	6.53771e-05	-0.438	2.50439e-75	-42.3174	A	C	386	10	376	0.0259067	0.974093	0.974093	0.536093	0	376	0	0
chr10.39112027	chr10	39112027	rs11817484	G	A	0.53919	0.904255	4.46804e-05	0.000307013	0.365065	7.84034e-37	19.4665	G	A	282	255	27	0.904255	0.0957447	0.0957447	0.46081	27	0	0	1
chr10.39112750	chr10	39112750	rs9730885	C	T	0.473479	0.125	4.33771e-05	0.00341797	-0.348479	5.00139e-05	-5.92317	T	C	32	4	28	0.125	0.875	0.875	0.526521	0	28	0	0
chr10.39112815	chr10	39112815	rs9730889	C	T	0.473479	0.0555556	4.33771e-05	0.00291495	-0.417924	0.000196274	-7.68376	T	C	18	1	17	0.0555556	0.944444	0.944444	0.526521	0	17	0	0
chr10.39114271	chr10	39114271	rs11146778	G	A	0.473479	0.0827703	4.33771e-05	0.000128242	-0.390709	1.08205e-88	-29.8243	A	G	592	49	543	0.0827703	0.91723	0.91723	0.526521	0	0	543	0
chr10.39116449	chr10	39116449	rs57926351	G	A	0.771052	1	3.60507e-05	2.222e-06	0.228948	0.000392022	37.0078	G	A	45	45	0	1	0	0	0.228948	0	0	0	0
chr10.39117005	chr10	39117005	rs2445665	T	A	0.432931	0	4.14863e-05	5.26263e-06	-0.432931	6.03045e-05	-63.3188	A	T	19	0	19	0	1	1	0.567069	0	0	0	19
chr10.39118121	chr10	39118121	rs2925596	G	C	0.429123	0.104126	4.22528e-05	0.000183268	-0.324997	2.72924e-50	-21.6414	C	G	509	53	456	0.104126	0.895874	0.895874	0.570877	3	0	456	3
chr10.39120592	chr10	39120592	rs11146782	A	T	0.473479	0.0873786	4.33771e-05	0.00077421	-0.386101	1.48778e-16	-13.5031	T	A	103	9	94	0.0873786	0.912621	0.912621	0.526521	94	0	0	0
chr10.39123263	chr10	39123263	rs36094068	C	T	0.53919	1	4.46804e-05	6.24937e-06	0.46081	0.00013256	64.5707	C	T	16	16	0	1	0	0	0.46081	0	0	0	0
chr10.39124596	chr10	39124596	rs12774587	A	C	0.53919	0.0686275	4.46804e-05	0.000626644	-0.470563	2.82366e-24	-18.1615	C	A	102	7	95	0.0686275	0.931373	0.931373	0.46081	95	0	4	5
chr10.39124702	chr10	39124702	rs11146790	T	C	0.529618	0.207547	4.3226e-05	0.00310323	-0.322071	1.7611e-06	-5.7417	C	T	53	11	42	0.207547	0.792453	0.792453	0.470382	2	0	0	42
chr10.39124889	chr10	39124889	rs34193213	G	A	0.53919	0.884615	4.46804e-05	0.00392581	0.345425	0.00051544	5.48191	G	A	26	23	3	0.884615	0.115385	0.115385	0.46081	3	0	0	0
chr10.39125528	chr10	39125528	rs71495775	A	G	0.832045	0.474554	6.1237e-05	0.000111318	-0.357491	0	-27.2146	G	A	2240	1063	1177	0.474554	0.525446	0.525446	0.167955	1177	12	0	19
chr10.39125656	chr10	39125656	rs35282593	T	C	0.473279	0.749848	4.11103e-05	0.000113889	0.276569	8.30902e-116	22.2146	T	C	1647	1235	412	0.749848	0.250152	0.250152	0.526721	3	412	4	0
chr10.39126568	chr10	39126568	rs7069782	C	A	0.53919	0.9	4.46804e-05	0.003	0.36081	5.56512e-05	6.53894	C	A	30	27	3	0.9	0.1	0.1	0.46081	3	0	0	0
chr10.39128894	chr10	39128894	rs7098328	G	A	0.473479	0.000483949	4.33771e-05	7.80311e-08	-0.472995	0	-71.7524	A	G	6199	3	6196	0.000483949	0.999516	0.999516	0.526521	0	32	6196	4
chr10.39129568	chr10	39129568	rs12357342	T	A	0.542998	0.15	4.4345e-05	0.006375	-0.392998	0.00043674	-4.90507	A	T	20	3	17	0.15	0.85	0.85	0.457002	0	0	0	17
chr10.39130426	chr10	39130426	rs4070194	G	A	0.53919	0.878788	4.46804e-05	0.00322787	0.339598	6.31837e-05	5.93638	G	A	33	29	4	0.878788	0.121212	0.121212	0.46081	4	0	0	0
chr10.39133218	chr10	39133218	rs61827617	A	C	0.768139	0.192308	4.35198e-05	0.00597406	-0.575831	8.81914e-10	-7.42308	C	A	26	5	21	0.192308	0.807692	0.807692	0.231861	21	0	0	0
chr10.39133678	chr10	39133678	rs62639062	G	A	0.937153	0.294118	1.71471e-05	0.0122125	-0.643036	1.74283e-11	-5.81471	A	G	17	5	12	0.294118	0.705882	0.705882	0.0628466	0	0	12	0
chr10.39134247	chr10	39134247	rs10870437	G	A	0.53919	1	4.46804e-05	2.2725e-06	0.46081	3.6922e-11	67.2497	G	A	44	44	0	1	0	0	0.46081	0	0	0	0
chr10.39135318	chr10	39135318	rs11146804	A	G	0.473479	0	4.33771e-05	4.9995e-06	-0.473479	1.01329e-05	-68.0743	G	A	20	0	20	0	1	1	0.526521	20	0	0	0
chr10.39136342	chr10	39136342	rs35629328	G	T	0.53919	0.940476	4.46804e-05	0.000333219	0.401286	1.53983e-27	20.6427	G	T	168	158	10	0.940476	0.0595238	0.0595238	0.46081	0	0	0	10
chr10.39136356	chr10	39136356	rs202187482	G	A	0.771052	1	3.60507e-05	4.90147e-07	0.228948	2.88754e-13	37.8746	G	A	204	204	0	1	0	0	0.228948	0	0	0	0
chr10.39136691	chr10	39136691	rs56201020	G	A	0.53919	0.954109	4.46804e-05	4.67291e-05	0.414919	4.50135e-157	43.3978	G	A	937	894	43	0.954109	0.0458911	0.0458911	0.46081	43	0	0	2
chr10.39136699	chr10	39136699	rs35898828	T	A	0.463907	0.827283	4.17529e-05	0.00015719	0.363376	8.69878e-114	25.7627	T	A	909	752	157	0.827283	0.172717	0.172717	0.536093	157	0	2	0
chr10.39141305	chr10	39141305	rs74595008	A	C	0.963873	0.647059	9.5201e-06	0.0134337	-0.316814	1.949e-05	-2.73245	C	A	17	11	6	0.647059	0.352941	0.352941	0.0361269	6	0	0	0
chr10.39141471	chr10	39141471	rs4265525	T	A	0.473479	0.0588235	4.33771e-05	0.000651333	-0.414656	3.43688e-16	-15.7321	A	T	85	5	80	0.0588235	0.941176	0.941176	0.526521	0	1	0	80
chr10.39143350	chr10	39143350	rs58319683	A	G	0.990791	0.841346	4.79188e-06	0.000641744	-0.149445	3.38133e-30	-5.87741	G	A	208	175	33	0.841346	0.158654	0.158654	0.00920858	33	3	0	1
chr10.39144204	chr10	39144204	rs4881593	T	C	0.447904	0.909091	4.48408e-05	0.00375657	0.461187	8.03169e-06	7.48005	T	C	22	20	2	0.909091	0.0909091	0.0909091	0.552096	0	2	0	0
chr10.39144210	chr10	39144210	rs4881594	G	A	0.53919	0.875	4.46804e-05	0.00455729	0.33581	0.000740055	4.95018	G	A	24	21	3	0.875	0.125	0.125	0.46081	3	0	0	0
chr10.39146089	chr10	39146089	rs200485340	C	G	0.53919	0.916667	4.46804e-05	0.00318287	0.377476	0.000112013	6.64436	C	G	24	22	2	0.916667	0.0833333	0.0833333	0.46081	1	0	2	0
chr10.39147147	chr10	39147147	rs4489665	C	T	0.53919	0.948718	4.46804e-05	0.00124749	0.409528	1.27881e-07	11.3926	C	T	39	37	2	0.948718	0.0512821	0.0512821	0.46081	0	0	0	2
chr10.39150171	chr10	39150171	rs36157556	G	T	0.53919	1	4.46804e-05	2.04061e-06	0.46081	1.08673e-12	67.4164	G	T	49	49	0	1	0	0	0.46081	0	0	0	0
chr10.39150654	chr10	39150654	rs533962404	A	G	0.933376	0.6875	4.41532e-05	0.00447591	-0.245876	2.97283e-07	-3.65715	G	A	48	33	15	0.6875	0.3125	0.3125	0.0666243	15	0	0	0
chr10.39151091	chr10	39151091	rs11146841	C	T	0.463907	0.08	4.17529e-05	0.002944	-0.383907	6.03157e-05	-7.02586	T	C	25	2	23	0.08	0.92	0.92	0.536093	0	23	0	0
chr10.39151143	chr10	39151143	rs62645557	T	G	0.576393	0.953846	4.89712e-05	0.000677287	0.377453	1.14477e-10	14.0061	T	G	65	62	3	0.953846	0.0461538	0.0461538	0.423607	0	0	3	0
chr10.39152346	chr10	39152346	rs61829014	G	T	0.53919	1	4.46804e-05	6.24937e-06	0.46081	0.00013256	64.5707	G	T	16	16	0	1	0	0	0.46081	0	0	0	0
chr10.39153342	chr10	39153342	rs4611132	G	T	0.438332	0	4.28806e-05	3.333e-06	-0.438332	1.97372e-07	-64.479	T	G	30	0	30	0	1	1	0.561668	0	1	30	0
chr10.39153350	chr10	39153350	rs4427492	T	A	0.53919	0.964286	4.46804e-05	0.00122996	0.425096	2.96606e-06	11.9068	T	A	28	27	1	0.964286	0.0357143	0.0357143	0.46081	1	0	0	0
chr10.39153650	chr10	39153650	rs11146845	G	T	0.53919	0.878049	4.46804e-05	0.00261169	0.338859	1.07133e-05	6.57468	G	T	41	36	5	0.878049	0.121951	0.121951	0.46081	0	0	0	5
chr10.39153806	chr10	39153806	rs11146846	G	A	0.542998	1	4.4345e-05	6.24937e-06	0.457002	0.000129554	64.2491	G	A	16	16	0	1	0	0	0.457002	0	0	0	0
chr10.3963757	chr10	3963757	rs7894924	G	A	0.135998	0.473684	1.59526e-05	0.0131214	0.337686	0.000402146	2.94618	G	A	19	9	10	0.473684	0.526316	0.526316	0.864002	10	0	0	0
chr10.4222387	chr10	4222387	rs7072145	C	T	0.342011	0.761905	5.15314e-05	0.00863838	0.419893	0.000103095	4.50434	C	T	21	16	5	0.761905	0.238095	0.238095	0.657989	0	0	0	5
chr10.42355156	chr10	42355156	rs62646673	C	A	0.453175	0	7.76401e-05	4.16625e-06	-0.453175	2.94137e-06	-50.104	A	C	24	0	24	0	1	1	0.546825	0	24	0	0
chr10.42355467	chr10	42355467	rs12355395	G	A	0.300162	0.0967742	5.27407e-05	0.00140982	-0.203388	0.000427568	-5.31825	A	G	62	6	56	0.0967742	0.903226	0.903226	0.699838	0	0	56	4
chr10.42355637	chr10	42355637	rs12356874	T	C	0.319382	0.645161	5.04141e-05	0.00738478	0.325779	0.000196344	3.77813	T	C	31	20	11	0.645161	0.354839	0.354839	0.680618	0	11	0	0
chr10.42355659	chr10	42355659	rs111216985	C	A	0.483492	0	5.46421e-05	5.88176e-06	-0.483492	1.75643e-05	-62.1478	A	C	17	0	17	0	1	1	0.516508	0	17	1	0
chr10.42355772	chr10	42355772	rs62638119	C	T	0.57502	0.934066	3.97759e-05	0.000676778	0.359046	1.07939e-12	13.413	C	T	91	85	6	0.934066	0.0659341	0.0659341	0.42498	0	0	0	6
chr10.42356027	chr10	42356027	rs111208802	C	T	0.446556	0.145833	6.73517e-05	0.00259512	-0.300723	2.86555e-05	-5.82805	T	C	48	7	41	0.145833	0.854167	0.854167	0.553444	0	41	0	0
chr10.42356077	chr10	42356077	rs62638124	C	A	0.475528	0.0396825	0.000103421	0.000302443	-0.435845	1.57367e-10	-21.6342	A	C	126	5	121	0.0396825	0.960317	0.960317	0.524472	0	121	13	12
chr10.42356495	chr10	42356495	rs202104818	G	A	0.344077	0.94333	4.87229e-05	4.66069e-05	0.599253	0	61.3756	G	A	1147	1082	65	0.94333	0.0566696	0.0566696	0.655923	65	5	3	18
chr10.42356543	chr10	42356543	rs9663161	C	G	0.272041	0	4.2885e-05	1.12348e-06	-0.272041	2.84648e-08	-41.0078	G	C	89	0	89	0	1	1	0.727959	0	89	0	0
chr10.42356544	chr10	42356544	rs76953602	G	A	0.667945	0.162791	7.56744e-05	0.00158477	-0.505154	5.93625e-22	-12.3969	A	G	86	14	72	0.162791	0.837209	0.837209	0.332055	0	0	72	0
chr10.42357125	chr10	42357125	rs199996251	A	G	0.557818	0.321212	0.000137674	0.000660712	-0.236606	3.32086e-07	-8.37375	G	A	330	106	224	0.321212	0.678788	0.678788	0.442182	224	90	0	7
chr10.42357371	chr10	42357371	rs146843012	T	C	0.237312	0.753086	3.68019e-05	0.00229565	0.515774	1.81404e-22	10.6796	T	C	81	61	20	0.753086	0.246914	0.246914	0.762688	0	20	0	0
chr10.42357853	chr10	42357853	rs1909345	T	A	0.497312	0.837209	6.48937e-05	0.00316953	0.339897	4.79103e-06	5.97653	T	A	43	36	7	0.837209	0.162791	0.162791	0.502688	7	0	0	0
chr10.42357898	chr10	42357898	rs1909343	A	T	0.506233	0	0.00010611	3.9996e-06	-0.506233	1.19719e-05	-48.2434	T	A	25	0	25	0	1	1	0.493767	25	0	0	0
chr10.42357942	chr10	42357942	rs12220193	C	T	0.257042	0	8.7852e-05	1.61274e-06	-0.257042	1.15447e-05	-27.1755	T	C	62	0	62	0	1	1	0.742958	0	62	0	0
chr10.42358313	chr10	42358313	rs10908997	G	C	0.352376	0	4.97936e-05	3.9996e-06	-0.352376	0.000218679	-48.0443	C	G	25	0	25	0	1	1	0.647624	16	0	25	0
chr10.42359001	chr10	42359001	rs111208824	C	A	0.344353	0.608696	4.60048e-05	0.00207118	0.264343	6.66601e-09	5.74498	C	A	115	70	45	0.608696	0.391304	0.391304	0.655647	45	0	6	8
chr10.42359244	chr10	42359244	rs200738119	T	C	0.519159	0.9957	4.16173e-05	2.62977e-06	0.476542	0	71.6405	T	C	1628	1621	7	0.9957	0.00429975	0.00429975	0.480841	1	7	0	0
chr10.42359463	chr10	42359463	rs201546253	T	A	0.828312	0.285714	2.45491e-05	0.00416493	-0.542597	8.63569e-17	-8.38296	A	T	49	14	35	0.285714	0.714286	0.714286	0.171688	1	3	0	35
chr10.42359798	chr10	42359798	rs200164340	T	C	0.551543	1	6.18646e-05	1.92288e-06	0.448457	6.22024e-12	56.1505	T	C	52	52	0	1	0	0	0.448457	0	0	0	0
chr10.42359820	chr10	42359820	rs11266142	A	G	0.26073	0.758621	3.8051e-05	0.00631432	0.497891	3.0158e-08	6.24693	A	G	29	22	7	0.758621	0.241379	0.241379	0.73927	0	0	7	0
chr10.42359846	chr10	42359846	rs62646726	T	A	0.521045	1	4.11013e-05	1.78554e-06	0.478955	2.49309e-15	73.1363	T	A	56	56	0	1	0	0	0.478955	0	0	0	0
chr10.42360273	chr10	42360273	rs201281827	C	G	0.542005	0.935484	4.51148e-05	0.0019469	0.393479	4.1815e-06	8.81607	C	G	31	29	2	0.935484	0.0645161	0.0645161	0.457995	0	0	2	0
chr10.42360549	chr10	42360549	rs540720472	T	C	0.927937	0.99362	1.48938e-05	1.01099e-05	0.0656834	4.75088e-09	13.1357	T	C	627	623	4	0.99362	0.00637959	0.00637959	0.072063	0	4	0	0
chr10.42360801	chr10	42360801	rs62638937	C	T	0.947746	0.0753546	1.0361e-05	6.17698e-05	-0.872392	0	-102.719	T	C	1128	85	1043	0.0753546	0.924645	0.924645	0.0522535	29	1043	17	0
chr10.42361441	chr10	42361441	rs75911685	G	A	0.463218	0.804878	4.14754e-05	0.00383047	0.34166	8.19231e-06	5.49072	G	A	41	33	8	0.804878	0.195122	0.195122	0.536782	8	1	0	3
chr10.42361683	chr10	42361683	rs35284516	C	T	0.521892	0.955882	4.42447e-05	0.000620166	0.433991	5.33351e-15	16.8369	C	T	68	65	3	0.955882	0.0441176	0.0441176	0.478108	0	0	0	3
chr10.42361831	chr10	42361831	rs34692484	T	C	0.390942	0.0192308	4.43189e-05	0.000362711	-0.371711	3.20698e-08	-18.4244	C	T	52	1	51	0.0192308	0.980769	0.980769	0.609058	0	0	0	51
chr10.42361866	chr10	42361866	rs35166694	G	T	0.519159	1	4.16173e-05	3.9996e-06	0.480841	8.7517e-08	71.1933	G	T	25	25	0	1	0	0	0.480841	0	0	0	0
chr10.42362164	chr10	42362164	rs11812180	T	A	0.519159	0.913043	4.16173e-05	0.00172598	0.393885	1.59713e-08	9.36867	T	A	46	42	4	0.913043	0.0869565	0.0869565	0.480841	4	0	0	0
chr10.42362191	chr10	42362191	rs144797935	C	T	0.591712	1	4.2872e-05	5.26263e-06	0.408288	0.000182226	58.8488	C	T	19	19	0	1	0	0	0.408288	0	0	0	0
chr10.42362711	chr10	42362711	rs2878267	G	C	0.338497	0.983051	4.80283e-05	0.000282405	0.644554	2.03861e-26	35.4582	G	C	59	58	1	0.983051	0.0169492	0.0169492	0.661503	0	1	0	0
chr10.42362748	chr10	42362748	rs11517393	A	T	0.547228	1	4.49301e-05	3.03e-06	0.452772	4.83055e-08	65.3792	A	T	33	33	0	1	0	0	0.452772	0	0	0	0
chr10.42362793	chr10	42362793	rs9702284	A	T	0.419149	0.833333	4.28799e-05	0.00771605	0.414184	0.0004539	4.70211	A	T	18	15	3	0.833333	0.166667	0.166667	0.580851	0	0	0	3
chr10.42364144	chr10	42364144	rs111208878	C	G	0.48649	0.126437	6.16333e-05	0.00126955	-0.360053	2.66154e-12	-9.86843	G	C	87	11	76	0.126437	0.873563	0.873563	0.51351	1	76	0	0
chr10.42364709	chr10	42364709	rs9731899	C	T	0.574564	0.958937	4.75004e-05	9.51127e-05	0.384373	2.0071e-58	32.1865	C	T	414	397	17	0.958937	0.0410628	0.0410628	0.425436	0	0	2	17
chr10.42364711	chr10	42364711	rs11266184	T	A	0.617135	0.982005	7.90982e-05	4.54268e-05	0.36487	1.77712e-48	32.6971	T	A	389	382	7	0.982005	0.0179949	0.0179949	0.382865	7	6	0	0
chr10.42364759	chr10	42364759	rs9731122	T	C	0.46697	0.982201	6.1764e-05	8.1882e-06	0.515231	0	61.6029	T	C	2135	2097	38	0.982201	0.0177986	0.0177986	0.53303	7	38	0	0
chr10.42364888	chr10	42364888	rs200695892	C	T	0.635584	0.976744	7.53515e-05	0.000528255	0.34116	2.2519e-06	13.8861	C	T	43	42	1	0.976744	0.0232558	0.0232558	0.364416	0	0	0	1
chr10.42364973	chr10	42364973	rs202192269	C	A	0.679426	1	7.44873e-05	3.57107e-06	0.320574	0.000481426	36.2843	C	A	28	28	0	1	0	0	0.320574	0	0	0	0
chr10.42364975	chr10	42364975	rs200345038	A	C	0.679426	1	7.44873e-05	2.2725e-06	0.320574	4.29518e-06	36.5899	A	C	44	44	0	1	0	0	0.320574	0	0	0	0
chr10.42365928	chr10	42365928	rs10908956	C	T	0.612824	0.373832	9.03906e-05	0.00218768	-0.238992	5.13121e-07	-5.00727	T	C	107	40	67	0.373832	0.626168	0.626168	0.387176	6	67	1	0
chr10.42366424	chr10	42366424	rs550410213	C	A	0.749336	0.997249	7.20148e-05	3.77368e-06	0.247912	5.60102e-47	28.4772	C	A	727	725	2	0.997249	0.00275103	0.00275103	0.250664	2	0	0	0
chr10.42366790	chr10	42366790	rs111137393	A	C	0.949694	0.609756	1.48801e-05	0.00580375	-0.339938	5.17072e-11	-4.45646	C	A	41	25	16	0.609756	0.390244	0.390244	0.0503055	16	0	1	0
chr10.42367308	chr10	42367308	rs369616272	C	T	0.474675	0.875	4.29481e-05	0.00227865	0.400325	8.05702e-09	8.30845	C	T	48	42	6	0.875	0.125	0.125	0.525325	0	0	0	6
chr10.42367363	chr10	42367363	rs62642876	C	G	0.554365	0.837209	6.29882e-05	0.00316953	0.282844	0.000155665	4.97482	C	G	43	36	7	0.837209	0.162791	0.162791	0.445635	0	0	7	0
chr10.42367747	chr10	42367747	rs533821063	T	G	0.927937	0.473118	1.48938e-05	0.0026804	-0.454819	3.04721e-31	-8.76063	G	T	93	44	49	0.473118	0.526882	0.526882	0.072063	14	15	0	49
chr10.42368895	chr10	42368895	rs12765749	C	G	0.456181	0.812245	3.98688e-05	0.000622462	0.356064	1.9617e-30	13.8354	C	G	245	199	46	0.812245	0.187755	0.187755	0.543819	0	0	46	1
chr10.42369162	chr10	42369162	rs12773571	A	T	0.474675	0.955882	4.29481e-05	0.000620166	0.481208	6.99764e-18	18.687	A	T	68	65	3	0.955882	0.0441176	0.0441176	0.525325	0	0	0	3
chr10.42369313	chr10	42369313	rs559721310	G	T	0.927937	0.99115	1.48938e-05	3.88108e-05	0.0632134	0.000453067	8.62589	G	T	226	224	2	0.99115	0.00884956	0.00884956	0.072063	1	0	0	2
chr10.42369642	chr10	42369642	rs11528811	T	A	0.428443	0.768382	0.000114862	0.000327152	0.339939	6.49466e-12	16.169	T	A	544	418	126	0.768382	0.231618	0.231618	0.571557	126	5	9	0
chr10.42369785	chr10	42369785	rs61723127	C	G	0.599515	1	4.59955e-05	2.2725e-06	0.400485	1.7153e-08	57.6444	C	G	44	44	0	1	0	0	0.400485	0	0	0	0
chr10.42370016	chr10	42370016	rs61728302	C	T	0.498164	0.974359	4.82894e-05	0.000640604	0.476195	6.55868e-11	18.143	C	T	39	38	1	0.974359	0.025641	0.025641	0.501836	0	0	0	1
chr10.42370067	chr10	42370067	rs9732244	T	A	0.434804	0.760563	7.91117e-05	0.00256488	0.32576	2.49166e-08	6.3353	T	A	71	54	17	0.760563	0.239437	0.239437	0.565196	17	0	0	0
chr10.42370191	chr10	42370191	rs61728310	C	A	0.456181	0.171429	3.98688e-05	0.00405831	-0.284752	0.000951806	-4.44807	A	C	35	6	29	0.171429	0.828571	0.828571	0.543819	0	29	0	0
chr10.42370275	chr10	42370275	rs202187691	G	C	0.39539	0.908333	5.87808e-05	0.000693866	0.512943	5.83367e-32	18.6971	G	C	120	109	11	0.908333	0.0916667	0.0916667	0.60461	0	11	0	0
chr10.42370553	chr10	42370553	rs367626591	T	G	0.709594	0.934783	4.11489e-05	0.000441769	0.225189	1.04362e-08	10.2473	T	G	138	129	9	0.934783	0.0652174	0.0652174	0.290406	0	0	9	0
chr10.42371276	chr10	42371276	rs62654541	T	C	0.61898	0.355372	0.000120941	0.00189325	-0.263608	0.000316609	-5.87366	C	T	121	43	78	0.355372	0.644628	0.644628	0.38102	13	20	1	78
chr10.42371623	chr10	42371623	rs12761511	C	G	0.600522	0.953488	7.45482e-05	0.00103136	0.352966	1.14919e-06	10.6139	C	G	43	41	2	0.953488	0.0465116	0.0465116	0.399478	0	0	2	1
chr10.42374614	chr10	42374614	rs28972690	A	C	0.384792	0.75	5.41825e-05	0.00260417	0.365208	3.30733e-10	7.08328	A	C	72	54	18	0.75	0.25	0.25	0.615208	0	18	0	5
chr10.42375013	chr10	42375013	rs9794237	C	T	0.548137	0.914286	5.15158e-05	0.00223907	0.366148	8.15634e-06	7.6504	C	T	35	32	3	0.914286	0.0857143	0.0857143	0.451863	0	0	0	3
chr10.42375914	chr10	42375914	rs11266098	A	G	0.9303	0.8	2.41441e-05	0.00118519	-0.1303	6.23097e-07	-3.7469	G	A	135	108	27	0.8	0.2	0.2	0.0697001	27	0	0	4
chr10.42376737	chr10	42376737	rs12774926	C	T	0.893309	0.09375	1.95206e-05	0.000663757	-0.799559	1.1363e-97	-30.588	T	C	128	12	116	0.09375	0.90625	0.90625	0.106691	13	116	0	0
chr10.42377722	chr10	42377722	rs199749254	G	C	0.634149	0.0743243	6.13776e-05	0.000464866	-0.559825	1.32898e-46	-24.4039	C	G	148	11	137	0.0743243	0.925676	0.925676	0.365851	0	0	137	12
chr10.42378231	chr10	42378231	rs62637380	C	G	0.565297	0	5.41129e-05	4.25489e-07	-0.565297	9.44659e-86	-76.5465	G	C	235	0	235	0	1	1	0.434703	5	235	0	0
chr10.42378559	chr10	42378559	rs2316750	C	A	0.900446	0.988497	1.55112e-05	8.7199e-06	0.0880507	4.33134e-22	17.8874	C	A	1304	1289	15	0.988497	0.0115031	0.0115031	0.0995537	15	4	12	14
chr10.42378659	chr10	42378659	rs62637382	C	A	0.640546	0.321429	8.00124e-05	0.00778972	-0.319117	0.000660098	-3.59725	A	C	28	9	19	0.321429	0.678571	0.678571	0.359454	0	19	0	0
chr10.42378951	chr10	42378951	rs34476222	C	A	0.645363	0.929577	3.74519e-05	0.000307339	0.284215	1.11829e-17	15.3062	C	A	213	198	15	0.929577	0.0704225	0.0704225	0.354637	15	0	12	0
chr10.42379673	chr10	42379673	rs11523872	C	T	0.450056	0	4.42916e-05	3.57107e-06	-0.450056	1.70884e-07	-65.0532	T	C	28	0	28	0	1	1	0.549944	0	28	3	0
chr10.42379709	chr10	42379709	rs11524384	G	A	0.37988	0.173913	4.72489e-05	0.00208213	-0.205967	0.000423919	-4.46344	A	G	69	12	57	0.173913	0.826087	0.826087	0.62012	0	0	57	0
chr10.42379864	chr10	42379864	rs11523878	G	C	0.546029	0.9375	4.50095e-05	0.000610352	0.391471	4.57192e-16	15.2918	G	C	96	90	6	0.9375	0.0625	0.0625	0.453971	0	6	0	3
chr10.42382342	chr10	42382342	rs11266103	C	G	0.519159	1	4.16173e-05	4.34739e-06	0.480841	3.31608e-07	70.9234	C	G	23	23	0	1	0	0	0.480841	0	0	0	0
chr10.42382515	chr10	42382515	rs9794772	C	T	0.416416	0.824561	4.35474e-05	0.00253789	0.408146	3.03806e-10	8.03312	C	T	57	47	10	0.824561	0.175439	0.175439	0.583584	0	0	0	10
chr10.42382841	chr10	42382841	rs199772977	C	T	0.923864	0.44523	2.4295e-05	0.000872792	-0.478634	1.72449e-97	-15.9804	T	C	283	126	157	0.44523	0.55477	0.55477	0.076136	8	157	20	0
chr10.42383066	chr10	42383066	rs9330474	C	A	0.419149	0.129032	4.28799e-05	0.00120842	-0.290117	1.50577e-08	-8.20148	A	C	93	12	81	0.129032	0.870968	0.870968	0.580851	0	81	0	2
chr10.42383493	chr10	42383493	rs10458825	T	C	0.407095	0	6.31744e-05	2.04061e-06	-0.407095	5.33629e-09	-50.4106	C	T	49	0	49	0	1	1	0.592905	0	0	0	49
chr10.42383549	chr10	42383549	rs536262513	G	C	0.9185	0.991886	8.58613e-06	1.63241e-05	0.0733862	3.45528e-08	14.7037	G	C	493	489	4	0.991886	0.00811359	0.00811359	0.0814998	0	4	0	0
chr10.42384405	chr10	42384405	rs71191790	T	A	0.954135	0.99894	8.49792e-06	1.12335e-06	0.0448045	2.36902e-09	14.4446	T	A	943	942	1	0.99894	0.00106045	0.00106045	0.0458649	1	1	0	0
chr10.42384441	chr10	42384441	rs9794121	T	A	0.58248	1	4.42543e-05	6.84863e-08	0.41752	5.69164e-238	62.7139	T	A	1460	1460	0	1	0	0	0.41752	0	0	0	0
chr10.42384468	chr10	42384468	rs9794176	A	G	0.590082	0.999409	4.08514e-05	3.49094e-07	0.409327	1.2421e-262	63.7703	A	G	1692	1691	1	0.999409	0.000591017	0.000591017	0.409918	0	0	1	0
chr10.42384582	chr10	42384582	rs141282979	G	A	0.936726	0.995868	1.21563e-05	1.70048e-05	0.0591421	0.000360672	10.9521	G	A	242	241	1	0.995868	0.00413223	0.00413223	0.0632744	1	0	0	0
chr10.42384805	chr10	42384805	rs9731499	A	C	0.536427	0.978417	3.74495e-05	5.06401e-05	0.44199	2.3059e-82	47.0923	A	C	417	408	9	0.978417	0.0215827	0.0215827	0.463573	0	9	1	0
chr10.42385192	chr10	42385192	rs574230920	A	T	0.677211	0.996847	6.60098e-05	4.13006e-07	0.319635	0	39.219	A	T	7611	7587	24	0.996847	0.00315333	0.00315333	0.322789	0	4	19	24
chr10.42386439	chr10	42386439	rs28859916	C	A	0.512934	1	4.33364e-05	3.57107e-06	0.487066	9.40417e-09	71.116	C	A	28	28	0	1	0	0	0.487066	0	0	0	0
chr10.42386903	chr10	42386903	rs11266121	G	A	0.339539	0	3.93726e-05	1.23444e-06	-0.339539	1.13685e-10	-53.283	A	G	81	0	81	0	1	1	0.660461	0	0	81	0
chr10.42387064	chr10	42387064	rs12146159	T	C	0.534892	0.996256	4.72892e-05	1.55147e-06	0.461364	0	66.0165	T	C	2404	2395	9	0.996256	0.00374376	0.00374376	0.465108	0	9	0	0
chr10.42387181	chr10	42387181	rs4108621	C	A	0.634828	0.989583	7.06791e-05	2.02597e-06	0.354756	0	41.6051	C	A	5088	5035	53	0.989583	0.0104167	0.0104167	0.365172	53	0	16	12
chr10.42387187	chr10	42387187	rs552257317	G	T	0.982951	0.996362	7.27044e-06	6.59471e-07	0.0134103	1.93288e-12	4.76217	G	T	5497	5477	20	0.996362	0.00363835	0.00363835	0.0170487	5	1	0	20
chr10.42387264	chr10	42387264	rs4558721	T	A	0.542199	0.993837	4.61752e-05	8.77902e-07	0.451638	0	65.8409	T	A	6977	6934	43	0.993837	0.00616311	0.00616311	0.457801	43	30	2	0
chr10.42387432	chr10	42387432	rs143961639	C	A	0.981357	0.989604	1.04961e-05	3.34252e-06	0.00824653	0.000949375	2.21679	C	A	3078	3046	32	0.989604	0.0103964	0.0103964	0.0186429	32	0	16	5
chr10.42387797	chr10	42387797	rs550653059	G	A	0.927937	0.989355	1.48938e-05	6.59464e-06	0.061418	4.03645e-18	13.2493	G	A	1597	1580	17	0.989355	0.010645	0.010645	0.072063	17	2	0	5
chr10.42388504	chr10	42388504	rs552059317	G	A	0.97265	0.997684	5.08333e-06	4.8661e-07	0.0250334	2.50601e-21	10.607	G	A	4749	4738	11	0.997684	0.00231628	0.00231628	0.0273496	11	3	0	6
chr10.42389451	chr10	42389451	rs12782906	G	A	0.912694	0.978223	1.71703e-05	1.22076e-05	0.0655294	4.38494e-19	12.09	G	A	1745	1707	38	0.978223	0.0217765	0.0217765	0.0873059	38	13	0	7
chr10.42390330	chr10	42390330	rs552265637	G	T	0.946298	0.992647	1.0741e-05	5.96313e-06	0.0463493	4.50034e-11	11.3405	G	T	1224	1215	9	0.992647	0.00735294	0.00735294	0.0537022	4	5	0	9
chr10.42390471	chr10	42390471	rs11266133	C	T	0.512945	0.989537	7.26519e-05	1.54767e-05	0.476592	2.40702e-165	50.7678	C	T	669	662	7	0.989537	0.0104634	0.0104634	0.487055	3	0	0	7
chr10.42390687	chr10	42390687	rs11266134	G	A	0.66854	0.990805	4.62791e-05	2.09445e-05	0.322264	3.34881e-43	39.3053	G	A	435	431	4	0.990805	0.0091954	0.0091954	0.33146	4	1	0	2
chr10.42390802	chr10	42390802	rs10909002	C	A	0.444724	0.211268	4.14729e-05	0.00234695	-0.233457	6.05282e-05	-4.77695	A	C	71	15	56	0.211268	0.788732	0.788732	0.555276	0	56	0	6
chr10.42390954	chr10	42390954	rs4105557	A	G	0.701306	0.0930233	8.30875e-05	0.000981046	-0.608283	3.79083e-32	-18.6469	G	A	86	8	78	0.0930233	0.906977	0.906977	0.298694	78	0	0	0
chr10.42390981	chr10	42390981	rs3942940	T	A	0.339793	0.767123	3.83319e-05	0.00244719	0.42733	1.00301e-13	8.57145	T	A	73	56	17	0.767123	0.232877	0.232877	0.660207	17	0	0	0
chr10.42390996	chr10	42390996	rs12776252	C	T	0.305324	0.788732	3.94846e-05	0.00234695	0.483408	6.12966e-17	9.89553	C	T	71	56	15	0.788732	0.211268	0.211268	0.694676	0	0	0	15
chr10.42390998	chr10	42390998	rs12771115	G	C	0.577502	1	0.000112931	1.29857e-06	0.422498	2.68108e-10	39.5308	G	C	77	77	0	1	0	0	0.422498	0	0	0	0
chr10.42391353	chr10	42391353	rs12767935	C	T	0.320076	0.030303	6.68415e-05	0.000890447	-0.289773	0.000236475	-9.36563	T	C	33	1	32	0.030303	0.969697	0.969697	0.679924	0	32	3	0
chr10.42391752	chr10	42391752	rs563094051	A	G	0.968921	0.995446	1.03528e-05	2.94963e-06	0.0265247	3.5718e-08	7.27252	A	G	1537	1530	7	0.995446	0.00455433	0.00455433	0.031079	0	2	7	0
chr10.42391800	chr10	42391800	rs28767266	C	T	0.591712	0.985089	4.2872e-05	1.36898e-05	0.393377	8.09581e-154	52.3054	C	T	1073	1057	16	0.985089	0.0149115	0.0149115	0.408288	10	0	4	16
chr10.42391877	chr10	42391877	rs141238732	C	T	0.949694	0.985612	1.48801e-05	2.55062e-05	0.035917	0.000249661	5.65175	C	T	556	548	8	0.985612	0.0143885	0.0143885	0.0503055	1	0	2	8
chr10.42392157	chr10	42392157	rs34065390	C	T	0.959606	0.13	1.62297e-05	0.0005655	-0.829606	3.31008e-211	-34.3963	T	C	200	26	174	0.13	0.87	0.87	0.0403941	3	174	0	0
chr10.42392585	chr10	42392585	rs35093026	G	A	0.453646	0.208333	3.88666e-05	0.00343605	-0.245313	0.000679715	-4.16148	A	G	48	10	38	0.208333	0.791667	0.791667	0.546354	0	0	38	0
chr10.42392987	chr10	42392987	rs28813376	A	C	0.91114	0.0974026	1.65027e-05	0.000570879	-0.813738	4.55799e-127	-33.5756	C	A	154	15	139	0.0974026	0.902597	0.902597	0.0888597	139	0	1	0
chr10.42393081	chr10	42393081	rs35378858	A	T	0.387081	0.0131579	4.07342e-05	2.13565e-05	-0.373924	1.12527e-78	-47.4536	T	A	608	8	600	0.0131579	0.986842	0.986842	0.612919	600	0	2	0
chr10.42393223	chr10	42393223	rs35998328	G	A	0.474675	0.110638	4.29481e-05	0.000418713	-0.364036	9.39559e-32	-16.9427	A	G	235	26	209	0.110638	0.889362	0.889362	0.525325	0	1	209	2
chr10.42393237	chr10	42393237	rs34790566	G	A	0.547228	0.960854	4.49301e-05	0.000133856	0.413626	6.17842e-48	30.9344	G	A	281	270	11	0.960854	0.0391459	0.0391459	0.452772	11	1	0	1
chr10.42393878	chr10	42393878	rs9794300	C	T	0.455787	0.247141	7.02166e-05	7.60058e-05	-0.208646	3.53914e-96	-17.2545	T	C	2448	605	1843	0.247141	0.752859	0.752859	0.544213	5	1843	16	0
chr10.42394133	chr10	42394133	rs143390443	A	G	0.578926	1	7.05149e-05	6.71074e-07	0.421074	1.15742e-26	49.907	A	G	149	149	0	1	0	0	0.421074	0	0	0	0
chr10.42394548	chr10	42394548	rs527469398	T	C	0.927937	0.9985	1.48938e-05	1.12387e-06	0.0705626	2.27371e-19	17.6309	T	C	1333	1331	2	0.9985	0.00150038	0.00150038	0.072063	1	2	0	0
chr10.42394865	chr10	42394865	rs146114437	G	A	0.587707	0.928571	4.26229e-05	0.000947522	0.340865	4.98973e-09	10.8326	G	A	70	65	5	0.928571	0.0714286	0.0714286	0.412293	5	0	0	0
chr10.42395743	chr10	42395743	rs28765091	T	C	0.741826	0.0625	6.2225e-05	0.00366211	-0.679326	1.83004e-08	-11.1315	C	T	16	1	15	0.0625	0.9375	0.9375	0.258174	0	0	0	15
chr10.42398380	chr10	42398380	rs201199423	G	C	0.569634	0.0322581	0.000115983	0.00100702	-0.537376	3.00967e-08	-16.0357	C	G	31	1	30	0.0322581	0.967742	0.967742	0.430366	0	0	30	2
chr10.42398502	chr10	42398502	rs11266139	T	C	0.384108	0.141431	4.02739e-05	0.000202044	-0.242677	1.91172e-33	-15.5896	C	T	601	85	516	0.141431	0.858569	0.858569	0.615892	2	0	1	516
chr10.42398685	chr10	42398685	rs527917596	A	G	0.940168	0.843757	1.55849e-05	3.0881e-05	-0.0964109	4.0562e-111	-14.1436	G	A	4269	3602	667	0.843757	0.156243	0.156243	0.0598318	667	46	0	0
chr10.42398693	chr10	42398693	rs74650938	G	A	0.490874	0.194044	8.22366e-05	3.75579e-05	-0.29683	0	-27.12	A	G	4164	808	3356	0.194044	0.805956	0.805956	0.509126	0	50	3356	13
chr10.42399025	chr10	42399025	rs11266140	C	T	0.455396	0.0151515	4.74786e-05	0.00022609	-0.440245	8.43463e-15	-26.6171	T	C	66	1	65	0.0151515	0.984848	0.984848	0.544604	1	65	13	0
chr10.42399351	chr10	42399351	rs11493050	G	C	0.565827	0.9706	4.4278e-05	1.16519e-05	0.404773	0	54.124	G	C	2449	2377	72	0.9706	0.0293998	0.0293998	0.434173	2	72	0	6
chr10.42399414	chr10	42399414	rs11493051	G	A	0.399137	0.110045	4.21544e-05	5.52682e-05	-0.289092	1.22159e-133	-29.2891	A	G	1772	195	1577	0.110045	0.889955	0.889955	0.600863	0	4	1577	2
chr10.42399826	chr10	42399826	rs9702416	G	C	0.384108	0.00304878	4.02739e-05	9.26672e-06	-0.381059	8.4148e-45	-54.1392	C	G	328	1	327	0.00304878	0.996951	0.996951	0.615892	5	0	327	0
chr10.42399928	chr10	42399928	rs2204161	A	G	0.301302	0.00591716	4.5569e-05	1.16019e-05	-0.295385	2.9887e-43	-39.0662	G	A	507	3	504	0.00591716	0.994083	0.994083	0.698698	504	0	0	0
chr10.42400526	chr10	42400526	rs11528865	T	A	0.515521	0.996202	3.95103e-05	5.74873e-07	0.48068	0	75.9214	T	A	6582	6557	25	0.996202	0.00379824	0.00379824	0.484479	25	3	2	0
chr10.42404339	chr10	42404339	rs10909005	A	G	0.786915	0.25	3.78771e-05	0.0046875	-0.536915	6.07164e-13	-7.81065	G	A	40	10	30	0.25	0.75	0.75	0.213085	30	0	0	0
chr10.42527291	chr10	42527291	rs12766771	A	T	0.378331	0.870968	3.95177e-05	0.00362526	0.492637	2.05628e-08	8.13773	A	T	31	27	4	0.870968	0.129032	0.129032	0.621669	0	0	0	4
chr10.42527537	chr10	42527537	rs78227890	C	T	0.929972	0.561798	1.6431e-05	0.00276608	-0.368174	7.19303e-22	-6.97967	T	C	89	50	39	0.561798	0.438202	0.438202	0.0700283	10	39	0	0
chr10.42527544	chr10	42527544	rs1851491	G	A	0.39064	0.171429	3.88062e-05	0.00202915	-0.219211	0.000192014	-4.8205	A	G	70	12	58	0.171429	0.828571	0.828571	0.60936	0	1	58	2
chr10.42528274	chr10	42528274	rs36197151	C	A	0.97265	0.45614	5.08333e-06	0.00435222	-0.51651	2.13551e-33	-7.82474	A	C	57	26	31	0.45614	0.54386	0.54386	0.0273496	0	31	1	0
chr10.42528296	chr10	42528296	rs11517412	G	A	0.50665	0.87234	3.84396e-05	0.00236942	0.36569	1.96268e-07	7.45243	G	A	47	41	6	0.87234	0.12766	0.12766	0.49335	6	5	0	0
chr10.42529289	chr10	42529289	rs565789556	T	A	0.772171	0.983411	5.39929e-05	3.98004e-06	0.211239	3.55614e-196	27.7436	T	A	4099	4031	68	0.983411	0.0165894	0.0165894	0.227829	68	0	7	2
chr10.42529332	chr10	42529332	rs61848166	C	G	0.65161	0.459803	0.000104117	4.00168e-05	-0.191807	3.06459e-12	-15.9764	G	C	6207	2854	3353	0.459803	0.540197	0.540197	0.34839	3	3353	0	29
chr10.42529507	chr10	42529507	rs74218498	C	T	0.577272	0.114627	2.82004e-05	1.75462e-05	-0.462646	0	-68.402	T	C	5784	663	5121	0.114627	0.885373	0.885373	0.422728	26	5121	351	0
chr10.42530518	chr10	42530518	rs200832267	T	A	0.88696	0.00612557	4.29784e-05	9.3232e-06	-0.880834	0	-121.797	A	T	653	4	649	0.00612557	0.993874	0.993874	0.11304	0	0	0	649
chr10.42531572	chr10	42531572	rs61845417	T	C	0.953502	0.030303	1.68199e-05	0.000148408	-0.923199	8.17875e-246	-71.8214	C	T	198	6	192	0.030303	0.969697	0.969697	0.0464976	1	0	0	192
chr10.42531960	chr10	42531960	rs11266038	T	C	0.514931	1	4.88359e-05	2.46281e-07	0.485069	2.04498e-105	69.2374	T	C	406	406	0	1	0	0	0.485069	0	0	0	0
chr10.42531967	chr10	42531967	rs11266039	G	A	0.493704	1	4.43656e-05	3.257e-07	0.506296	7.84115e-95	75.7343	G	A	307	307	0	1	0	0	0.506296	0	0	0	0
chr10.42532195	chr10	42532195	rs11266040	A	C	0.517421	0.961538	4.58125e-05	0.00142239	0.444118	1.08775e-06	11.5906	A	C	26	25	1	0.961538	0.0384615	0.0384615	0.482579	0	1	0	0
chr10.42532426	chr10	42532426	rs11266041	T	C	0.505964	0.996599	4.47384e-05	1.15299e-05	0.490635	3.14047e-82	65.4073	T	C	294	293	1	0.996599	0.00340136	0.00340136	0.494036	0	1	0	0
chr10.42532437	chr10	42532437	rs11266042	A	G	0.45936	0.0575916	4.65818e-05	0.000284161	-0.401768	1.99312e-31	-22.0918	G	A	191	11	180	0.0575916	0.942408	0.942408	0.54064	180	89	0	3
chr10.42533503	chr10	42533503	rs11511727	A	G	0.692159	0.987179	6.56081e-05	0.000162258	0.295021	2.07781e-08	19.544	A	G	78	77	1	0.987179	0.0128205	0.0128205	0.307841	0	0	1	0
chr10.42533579	chr10	42533579	rs11266043	T	C	0.457694	0.793103	4.4679e-05	0.00565829	0.335409	0.000285314	4.44145	T	C	29	23	6	0.793103	0.206897	0.206897	0.542306	0	6	0	0
chr10.42533660	chr10	42533660	rs12268103	A	G	0.990073	0.212766	5.1701e-06	0.00356376	-0.777307	3.57715e-65	-13.0114	G	A	47	10	37	0.212766	0.787234	0.787234	0.00992656	37	0	0	0
chr10.42533822	chr10	42533822	rs150294612	G	A	0.64384	0.998031	7.89566e-05	1.93369e-06	0.354192	1.16373e-116	39.3813	G	A	1016	1014	2	0.998031	0.0019685	0.0019685	0.35616	2	1	0	2
chr10.42534639	chr10	42534639	rs9663777	T	C	0.607416	0.997829	8.90133e-05	7.83667e-07	0.390413	0	41.1997	T	C	2764	2758	6	0.997829	0.00217077	0.00217077	0.392584	2	6	1	0
chr10.42534801	chr10	42534801	rs10437556	T	G	0.591012	0.00473934	6.92734e-05	7.45162e-06	-0.586272	2.08062e-238	-66.9316	G	T	633	3	630	0.00473934	0.995261	0.995261	0.408988	0	1	0	630
chr10.42534810	chr10	42534810	rs9663483	C	A	0.575676	0.988462	7.97538e-05	4.38666e-05	0.412786	3.9009e-43	37.1261	C	A	260	257	3	0.988462	0.0115385	0.0115385	0.424324	3	0	0	0
chr10.42535098	chr10	42535098	rs9665573	G	C	0.459601	0	4.57373e-05	3.9996e-06	-0.459601	1.82238e-06	-65.1691	C	G	25	0	25	0	1	1	0.540399	0	0	25	0
chr10.42535154	chr10	42535154	rs199680366	G	A	0.938956	0.728972	4.17043e-05	0.00184647	-0.209984	6.57366e-12	-4.83242	A	G	107	78	29	0.728972	0.271028	0.271028	0.0610444	0	0	29	0
chr10.42535263	chr10	42535263	rs9702103	C	T	0.618696	0.141732	6.86257e-05	0.000957829	-0.476964	1.45909e-28	-14.8873	T	C	127	18	109	0.141732	0.858268	0.858268	0.381304	1	109	1	0
chr10.42535488	chr10	42535488	rs12761468	A	G	0.548638	1	7.36376e-05	4.40873e-08	0.451362	0	52.583	A	G	2268	2268	0	1	0	0	0.451362	0	0	0	0
chr10.42536053	chr10	42536053	rs11490289	C	T	0.658905	0.973498	4.86029e-05	4.5582e-05	0.314594	6.07641e-53	32.416	C	T	566	551	15	0.973498	0.0265018	0.0265018	0.341095	0	0	0	15
chr10.42536942	chr10	42536942	rs150703673	A	G	0.637072	0.995916	5.19986e-05	2.37301e-06	0.358844	1.13839e-200	48.6653	A	G	1714	1707	7	0.995916	0.00408401	0.00408401	0.362928	0	1	7	0
chr10.42538335	chr10	42538335	rs9663275	C	A	0.393976	0.883117	0.000100262	0.00134054	0.489141	2.51438e-14	12.8864	C	A	77	68	9	0.883117	0.116883	0.116883	0.606024	9	0	0	0
chr10.42539167	chr10	42539167	rs9665709	A	G	0.31451	0.101695	6.33852e-05	0.00154836	-0.212815	0.000353169	-5.30095	G	A	59	6	53	0.101695	0.898305	0.898305	0.68549	53	1	0	0
chr10.42539749	chr10	42539749	rs9663614	A	T	0.490823	0.971284	5.2472e-05	4.71142e-05	0.480461	6.15014e-151	48.1458	A	T	592	575	17	0.971284	0.0287162	0.0287162	0.509177	0	0	0	17
chr10.42539785	chr10	42539785	rs552321996	C	G	0.88208	0.993039	6.665e-05	1.60374e-05	0.110959	6.03339e-11	12.2024	C	G	431	428	3	0.993039	0.00696056	0.00696056	0.11792	0	0	3	1
chr10.42544432	chr10	42544432	rs550292959	A	T	0.522987	1	9.00171e-05	3.84577e-06	0.477013	1.77275e-07	49.2361	A	T	26	26	0	1	0	0	0.477013	0	0	0	0
chr10.42544717	chr10	42544717	rs146571980	T	A	0.764398	0.961538	8.9544e-05	0.000203199	0.197141	2.9726e-09	11.5221	T	A	182	175	7	0.961538	0.0384615	0.0384615	0.235602	7	0	0	0
chr10.42544874	chr10	42544874	rs61846758	G	C	0.936148	0.769231	6.39808e-05	0.00455166	-0.166918	0.000644674	-2.45689	C	G	39	30	9	0.769231	0.230769	0.230769	0.0638516	0	0	9	0
chr10.42545281	chr10	42545281	rs139258253	C	G	0.562829	0.230769	5.25483e-05	0.00682749	-0.33206	0.000673115	-4.00333	G	C	26	6	20	0.230769	0.769231	0.769231	0.437171	0	20	0	3
chr10.42596802	chr10	42596802	rs55905334	G	A	0.551303	0.0112867	4.04954e-05	2.51903e-05	-0.540016	2.56767e-143	-66.6302	A	G	443	5	438	0.0112867	0.988713	0.988713	0.448697	0	3	438	1
chr10.42597073	chr10	42597073	rs566748791	A	C	0.945551	0.996023	6.97169e-06	5.62707e-07	0.050472	1.18886e-62	18.3876	A	C	7040	7012	28	0.996023	0.00397727	0.00397727	0.0544493	0	28	17	9
chr10.42597565	chr10	42597565	rs146854370	G	A	0.958709	0.982161	1.57786e-05	8.68246e-06	0.0234513	4.70537e-07	4.74164	G	A	2018	1982	36	0.982161	0.0178394	0.0178394	0.0412907	36	9	0	8
chr10.42597660	chr10	42597660	rs28846229	G	C	0.499782	0.0251572	4.084e-05	3.08482e-05	-0.474625	3.41351e-200	-56.0565	C	G	795	20	775	0.0251572	0.974843	0.974843	0.500218	10	0	775	14
chr10.42598214	chr10	42598214	rs12355021	G	T	0.533633	0.00984456	4.51822e-05	5.05059e-06	-0.523788	0	-73.903	T	G	1930	19	1911	0.00984456	0.990155	0.990155	0.466367	52	14	1911	0
chr10.42599098	chr10	42599098	rs142804127	G	A	0.666511	0.976798	5.85766e-05	5.25836e-05	0.310287	9.09316e-40	29.4299	G	A	431	421	10	0.976798	0.0232019	0.0232019	0.333489	10	0	0	0
chr10.42599215	chr10	42599215	rs111572811	C	T	0.666368	0.99	5.74925e-05	2.475e-05	0.323632	7.3526e-40	35.6864	C	T	400	396	4	0.99	0.01	0.01	0.333632	0	0	1	4
chr10.42599560	chr10	42599560	rs577881166	C	G	0.941473	0.991434	1.22501e-05	1.69171e-06	0.0499616	2.90922e-42	13.3806	C	G	5020	4977	43	0.991434	0.00856574	0.00856574	0.0585273	3	0	43	24
chr10.42599836	chr10	42599836	rs4949052	C	T	0.68307	0.00884827	8.07396e-05	1.27212e-06	-0.674222	0	-74.45	T	C	6894	61	6833	0.00884827	0.991152	0.991152	0.31693	27	6833	20	0
chr10.42599892	chr10	42599892	rs36116180	C	A	0.940803	0.990996	1.72898e-05	2.43466e-06	0.0501931	2.6038e-31	11.3016	C	A	3665	3632	33	0.990996	0.00900409	0.00900409	0.0591972	33	0	5	9
chr10.42599925	chr10	42599925	rs10900205	G	A	0.705135	0.993261	5.51091e-05	1.18698e-06	0.288127	0	38.4012	G	A	5639	5601	38	0.993261	0.00673878	0.00673878	0.294865	38	13	0	6
chr10.42600254	chr10	42600254	rs10751388	A	T	0.439937	0.0470738	4.61762e-05	5.70711e-05	-0.392863	7.8872e-115	-38.6636	T	A	786	37	749	0.0470738	0.952926	0.952926	0.560063	749	33	2	1
chr10.42600737	chr10	42600737	rs200668097	T	A	0.953502	0.75	1.68199e-05	0.0078125	-0.203502	0.000657902	-2.29989	A	T	24	18	6	0.75	0.25	0.25	0.0464976	0	0	0	6
chr10.42601081	chr10	42601081	rs79730094	T	C	0.958343	0.75	6.49536e-06	0.0078125	-0.208343	0.000367216	-2.35615	C	T	24	18	6	0.75	0.25	0.25	0.0416574	1	0	0	6
chr10.42647757	chr10	42647757	rs4475876	G	C	0.662811	0.971429	4.00433e-05	0.000793003	0.308617	0.000120508	10.6927	G	C	35	34	1	0.971429	0.0285714	0.0285714	0.337189	0	1	0	0
chr10.42925108	chr10	42925108	rs2801946	A	C	0.577676	0.964286	4.54367e-05	0.00122996	0.386609	2.27385e-05	10.8256	A	C	28	27	1	0.964286	0.0357143	0.0357143	0.422324	0	1	0	0
chr10.43605860	chr10	43605860	rs1864402	G	T	0.276724	0.126506	4.32053e-05	0.000665676	-0.150218	2.37838e-05	-5.64201	T	G	166	21	145	0.126506	0.873494	0.873494	0.723276	0	0	145	0
chr10.43605902	chr10	43605902	rs1864401	G	A	0.276724	0.1	4.32053e-05	0.000375	-0.176724	3.42841e-09	-8.64171	A	G	240	24	216	0.1	0.9	0.9	0.723276	0	0	216	0
chr10.43620551	chr10	43620551	rs2742236	A	G	0.497711	0.1	6.82445e-05	0.0045	-0.397711	0.000403476	-5.88427	G	A	20	2	18	0.1	0.9	0.9	0.502289	18	0	0	0
chr10.43851392	chr10	43851392	rs113687558	C	G	0.958656	0.625	9.08681e-06	0.0146484	-0.333656	2.79166e-05	-2.75593	G	C	16	10	6	0.625	0.375	0.375	0.041344	0	6	0	0
chr10.44341964	chr10	44341964	rs10899922	G	A	0.629955	0.393939	7.31959e-05	0.00361744	-0.236015	9.00856e-05	-3.88498	A	G	66	26	40	0.393939	0.606061	0.606061	0.370045	0	0	40	0
chr10.44401195	chr10	44401195	rs10899948	A	G	0.462351	0.669725	6.7439e-05	0.0020293	0.207374	1.33187e-05	4.52879	A	G	109	73	36	0.669725	0.330275	0.330275	0.537649	0	0	36	0
chr10.44847986	chr10	44847986	rs1144481	T	C	0.378543	0.496063	4.94018e-05	0.000984191	0.11752	0.000132306	3.65542	T	C	254	126	128	0.496063	0.503937	0.503937	0.621457	0	128	0	0
chr10.45123668	chr10	45123668	rs999640	A	G	0.611459	0.388889	5.57064e-05	0.00440101	-0.22257	0.000877943	-3.33395	G	A	54	21	33	0.388889	0.611111	0.611111	0.388541	33	0	0	0
chr10.4855238	chr10	4855238	rs2961609	A	G	0.591158	1	4.86578e-05	5.88176e-06	0.408842	0.000720875	55.3605	A	G	17	17	0	1	0	0	0.408842	0	0	0	0
chr10.4855435	chr10	4855435	rs2924283	C	A	0.591158	0.954545	4.86578e-05	0.0019722	0.363388	0.000733345	8.08355	C	A	22	21	1	0.954545	0.0454545	0.0454545	0.408842	1	0	0	0
chr10.48635138	chr10	48635138	rs1610026	C	G	0.912173	0.694215	2.50966e-05	0.000877192	-0.217958	4.78095e-22	-7.25605	G	C	242	168	74	0.694215	0.305785	0.305785	0.0878269	0	74	0	0
chr10.4908745	chr10	4908745	rs7086904	C	T	0.781442	0.972477	4.52738e-05	0.000245554	0.191035	4.10687e-06	11.202	C	T	109	106	3	0.972477	0.0275229	0.0275229	0.218558	0	0	0	3
chr10.4908818	chr10	4908818	rs114048555	G	A	0.78525	0.949367	4.55918e-05	0.000608471	0.164117	0.000671844	6.41717	G	A	79	75	4	0.949367	0.0506329	0.0506329	0.21475	4	0	0	0
chr10.4909074	chr10	4909074	rs35710579	T	A	0.788236	0.529412	4.68953e-05	0.0073275	-0.258824	0.000684822	-3.01399	A	T	34	18	16	0.529412	0.470588	0.470588	0.211764	0	0	0	16
chr10.4909092	chr10	4909092	rs114449481	A	G	0.788236	0.347826	4.68953e-05	0.00986274	-0.44041	6.49302e-06	-4.42413	G	A	23	8	15	0.347826	0.652174	0.652174	0.211764	15	0	0	0
chr10.49767103	chr10	49767103	rs7087729	T	C	0.890581	0.157895	2.44956e-05	0.0069981	-0.732686	2.95324e-13	-8.74317	C	T	19	3	16	0.157895	0.842105	0.842105	0.109419	0	0	0	16
chr10.49797862	chr10	49797862	rs3851551	G	C	0.236763	0.516129	5.49426e-05	0.00805612	0.279366	0.000690796	3.10195	G	C	31	16	15	0.516129	0.483871	0.483871	0.763237	0	15	0	0
chr10.49842655	chr10	49842655	rs3910910	T	C	0.554874	0.255319	5.81467e-05	0.00404535	-0.299555	3.3123e-05	-4.67628	C	T	47	12	35	0.255319	0.744681	0.744681	0.445126	0	0	0	35
chr10.50015097	chr10	50015097	rs2457214	T	C	0.621631	1	6.98774e-05	4.76143e-06	0.378369	0.000448034	43.7959	T	C	21	21	0	1	0	0	0.378369	0	0	0	0
chr10.50015211	chr10	50015211	rs2448539	T	G	0.48615	0.875	7.25355e-05	0.00455729	0.38885	0.000113851	5.71478	T	G	24	21	3	0.875	0.125	0.125	0.51385	0	0	3	0
chr10.500963	chr10	500963	rs11252523	C	G	0.947326	0.631579	1.75128e-05	0.0122467	-0.315747	3.22619e-05	-2.85115	G	C	19	12	7	0.631579	0.368421	0.368421	0.0526741	0	7	0	0
chr10.5024838	chr10	5024838	rs10904382	A	G	0.638044	0.130435	8.37728e-05	0.00493137	-0.50761	7.43765e-07	-7.16784	G	A	23	3	20	0.130435	0.869565	0.869565	0.361956	20	0	0	0
chr10.50335443	chr10	50335443	rs9665475	C	T	0.315943	0.944444	4.87552e-05	0.00291495	0.628501	3.93295e-08	11.5449	C	T	18	17	1	0.944444	0.0555556	0.0555556	0.684057	0	0	0	1
chr10.50362219	chr10	50362219	rs55687538	C	A	0.775579	0.361111	4.83649e-05	0.00640861	-0.414468	1.19064e-07	-5.15794	A	C	36	13	23	0.361111	0.638889	0.638889	0.224421	0	23	0	0
chr10.50779645	chr10	50779645	rs10776583	C	A	0.647813	0.193548	6.47658e-05	0.00503508	-0.454265	2.89499e-07	-6.36107	A	C	31	6	25	0.193548	0.806452	0.806452	0.352187	0	25	0	0
chr10.5113570	chr10	5113570	rs28943575	C	G	0.988171	0.925926	5.50265e-05	0.000508053	-0.0622449	5.51329e-06	-2.62313	G	C	135	125	10	0.925926	0.0740741	0.0740741	0.0118292	0	10	0	0
chr10.5136651	chr10	5136651	rs12529	G	C	0.477017	0.179487	6.65251e-05	0.00377619	-0.29753	0.000156725	-4.79967	C	G	39	7	32	0.179487	0.820513	0.820513	0.522983	0	0	32	0
chr10.51544587	chr10	51544587	rs4304716	G	A	0.530441	1	6.10029e-05	1.61274e-06	0.469559	2.60055e-16	59.3401	G	A	62	62	0	1	0	0	0.469559	0	0	0	0
chr10.51544692	chr10	51544692	rs7477953	A	G	0.506247	0.0675676	6.24598e-05	0.000851381	-0.43868	5.55644e-16	-14.5115	G	A	74	5	69	0.0675676	0.932432	0.932432	0.493753	69	0	0	0
chr10.51827591	chr10	51827591	rs11597666	A	G	0.629189	0.275862	5.74009e-05	0.00344418	-0.353327	4.93465e-08	-5.97098	G	A	58	16	42	0.275862	0.724138	0.724138	0.370811	42	0	0	0
chr10.52360372	chr10	52360372	rs7903649	A	G	0.320362	0.893617	4.57167e-05	0.00202267	0.573255	4.0577e-16	12.6047	A	G	47	42	5	0.893617	0.106383	0.106383	0.679638	0	0	5	0
chr10.52420041	chr10	52420041	rs11006477	G	A	0.892796	0.991071	2.59836e-05	7.90076e-05	0.0982755	0.00075931	9.59111	G	A	112	111	1	0.991071	0.00892857	0.00892857	0.107204	1	0	0	0
chr10.52420089	chr10	52420089	rs3011719	A	G	0.243508	0.408333	3.7699e-05	0.00201331	0.164825	5.18205e-05	3.63949	A	G	120	49	71	0.408333	0.591667	0.591667	0.756492	0	0	71	0
chr10.53029863	chr10	53029863	rs61852060	T	C	0.908975	0.454545	1.5207e-05	0.0112697	-0.45443	8.71853e-08	-4.27777	C	T	22	10	12	0.454545	0.545455	0.545455	0.0910249	0	0	0	12
chr10.53224483	chr10	53224483	rs293299	C	T	0.530448	0.916667	5.34507e-05	0.00318287	0.386219	0.000102262	6.78903	C	T	24	22	2	0.916667	0.0833333	0.0833333	0.469552	0	0	0	2
chr10.53266485	chr10	53266485	rs10997843	A	C	0.77389	0.3125	3.87863e-05	0.0134277	-0.46139	0.000108535	-3.97595	C	A	16	5	11	0.3125	0.6875	0.6875	0.22611	11	0	0	0
chr10.5333681	chr10	5333681	rs35162699	T	C	0.916798	0.625	2.12627e-05	0.00732422	-0.291798	5.06804e-06	-3.40465	C	T	32	20	12	0.625	0.375	0.375	0.0832022	0	0	0	12
chr10.54493967	chr10	54493967	rs7088211	C	G	0.559227	0.892857	6.49848e-05	0.00341655	0.33363	0.000372754	5.65432	C	G	28	25	3	0.892857	0.107143	0.107143	0.440773	0	0	3	0
chr10.54790431	chr10	54790431	rs2265884	C	T	0.763339	0.602151	7.33917e-05	0.00257597	-0.161188	0.000442215	-3.13157	T	C	93	56	37	0.602151	0.397849	0.397849	0.236661	0	37	0	0
chr10.55187651	chr10	55187651	rs1198123	G	A	0.121419	0.857143	2.45173e-05	0.0058309	0.735724	3.03301e-14	9.6147	G	A	21	18	3	0.857143	0.142857	0.142857	0.878581	3	0	0	0
chr10.5672019	chr10	5672019	rs4414128	C	T	0.351619	0.75	3.39037e-05	0.00669643	0.398381	2.00853e-05	4.85601	C	T	28	21	7	0.75	0.25	0.25	0.648381	0	0	0	7
chr10.568081	chr10	568081	rs12359454	C	T	0.589538	0.162162	5.02723e-05	0.00367204	-0.427376	1.14793e-07	-7.00492	T	C	37	6	31	0.162162	0.837838	0.837838	0.410462	0	31	0	0
chr10.5952854	chr10	5952854	rs7067928	T	C	0.743055	0.416667	4.30798e-05	0.0101273	-0.326388	0.000706306	-3.23643	C	T	24	10	14	0.416667	0.583333	0.583333	0.256945	0	0	0	14
chr10.5985625	chr10	5985625	rs10752157	A	C	0.955375	0.707692	7.13485e-05	0.00318252	-0.247683	3.71159e-11	-4.34206	C	A	65	46	19	0.707692	0.292308	0.292308	0.0446248	19	0	0	0
chr10.5987223	chr10	5987223	rs11256056	T	C	0.707681	0.387097	5.18507e-05	0.00765332	-0.320585	0.000207642	-3.65218	C	T	31	12	19	0.387097	0.612903	0.612903	0.292319	0	0	0	19
chr10.60172378	chr10	60172378	rs7901463	C	T	0.327925	0.8	4.14573e-05	0.008	0.472075	1.9878e-05	5.26433	C	T	20	16	4	0.8	0.2	0.2	0.672075	0	0	0	4
chr10.60204337	chr10	60204337	rs7084955	G	A	0.370888	0.892857	4.46617e-05	0.00341655	0.521969	1.48734e-08	8.87219	G	A	28	25	3	0.892857	0.107143	0.107143	0.629112	3	0	0	0
chr10.60262925	chr10	60262925	rs1427209	C	T	0.622354	0.716578	5.79159e-05	0.000543033	0.0942239	0.000181142	3.84364	C	T	374	268	106	0.716578	0.283422	0.283422	0.377646	0	0	0	106
chr10.60332812	chr10	60332812	rs1658419	A	C	0.446872	0.818182	6.44497e-05	0.00676183	0.371309	0.000453582	4.49411	A	C	22	18	4	0.818182	0.181818	0.181818	0.553128	0	4	0	0
chr10.60339098	chr10	60339098	rs4948523	A	C	0.424768	0.875	6.48923e-05	0.00683594	0.450232	0.00027263	5.41983	A	C	16	14	2	0.875	0.125	0.125	0.575232	0	2	0	0
chr10.60401199	chr10	60401199	rs72802417	A	G	0.970196	0.907975	5.29631e-06	0.000512614	-0.0622204	0.000122569	-2.73404	G	A	163	148	15	0.907975	0.0920245	0.0920245	0.0298042	15	0	0	0
chr10.6116975	chr10	6116975	rs41295065	A	G	0.947617	0.757576	1.37591e-05	0.00556529	-0.190042	0.000241242	-2.5443	G	A	33	25	8	0.757576	0.242424	0.242424	0.0523827	8	0	0	0
chr10.6128547	chr10	6128547	rs7078273	T	G	0.673054	0.604275	4.82449e-05	0.000154875	-0.0687795	1.01307e-08	-4.82595	G	T	1544	933	611	0.604275	0.395725	0.395725	0.326946	0	0	0	611
chr10.61438811	chr10	61438811	rs77927383	C	T	0.965983	0.69697	5.12834e-06	0.00640009	-0.269014	9.34408e-08	-3.3613	T	C	33	23	10	0.69697	0.30303	0.30303	0.0340167	0	10	0	0
chr10.61714103	chr10	61714103	rs12776024	C	A	0.700264	0.25	5.11683e-05	0.009375	-0.450264	4.24486e-05	-4.63767	A	C	20	5	15	0.25	0.75	0.75	0.299736	0	15	0	0
chr10.62153253	chr10	62153253	rs77173454	A	G	0.89646	0.529412	2.20648e-05	0.014655	-0.367048	0.000135316	-3.02973	G	A	17	9	8	0.529412	0.470588	0.470588	0.10354	8	0	0	0
chr10.6234227	chr10	6234227	rs667449	A	T	0.200879	0.481481	3.59141e-05	0.00308219	0.280603	1.4478e-08	5.02512	A	T	81	39	42	0.481481	0.518519	0.518519	0.799121	0	0	0	42
chr10.6244876	chr10	6244876	rs11257235	A	G	0.985917	0.877551	5.75614e-06	0.00219296	-0.108366	6.4908e-05	-2.31104	G	A	49	43	6	0.877551	0.122449	0.122449	0.0140832	6	0	0	0
chr10.63353058	chr10	63353058	rs16916328	G	A	0.963195	0.625	1.18487e-05	0.0146484	-0.338195	1.44601e-05	-2.79316	A	G	16	10	6	0.625	0.375	0.375	0.0368048	0	0	6	0
chr10.63487444	chr10	63487444	rs718146	A	G	0.580259	0	5.65682e-05	4.9995e-06	-0.580259	2.88151e-08	-73.9513	G	A	20	0	20	0	1	1	0.419741	20	0	0	0
chr10.63576764	chr10	63576764	rs10761594	G	A	0.655682	1	5.02398e-05	4.545e-06	0.344318	0.000374008	46.5189	G	A	22	22	0	1	0	0	0.344318	0	0	0	0
chr10.63683366	chr10	63683366	rs2393786	C	G	0.275443	0.39738	5.61799e-05	0.00104572	0.121937	5.23088e-05	3.67336	C	G	229	91	138	0.39738	0.60262	0.60262	0.724557	0	0	138	0
chr10.64219000	chr10	64219000	rs12220488	A	G	0.492576	0.384342	5.15491e-05	0.000421038	-0.108235	2.99611e-07	-4.97881	G	A	562	216	346	0.384342	0.615658	0.615658	0.507424	346	0	0	0
chr10.6424224	chr10	6424224	rs7099474	G	A	0.290961	0.0757576	5.33137e-05	0.00106088	-0.215203	0.000125884	-6.44714	A	G	66	5	61	0.0757576	0.924242	0.924242	0.709039	0	0	61	0
chr10.64345155	chr10	64345155	rs74423982	G	A	0.878023	0.947853	2.35202e-05	0.000151619	0.0698297	0.000168056	5.27653	G	A	326	309	17	0.947853	0.0521472	0.0521472	0.121977	17	0	0	0
chr10.65374077	chr10	65374077	rs12245846	A	G	0.805812	0.926471	3.77894e-05	0.000500903	0.120658	0.000560258	5.19861	A	G	136	126	10	0.926471	0.0735294	0.0735294	0.194188	0	0	10	0
chr10.65623307	chr10	65623307	rs7910644	C	T	0.770814	0.117647	3.95576e-05	0.00610625	-0.653167	2.12021e-08	-8.33172	T	C	17	2	15	0.117647	0.882353	0.882353	0.229186	0	15	0	0
chr10.66689556	chr10	66689556	rs7478484	C	T	0.493417	1	6.31928e-05	2.94088e-06	0.506583	3.70919e-11	62.293	C	T	34	34	0	1	0	0	0.506583	0	0	0	0
chr10.6954627	chr10	6954627	rs4748520	T	G	0.537475	0.888889	6.30242e-05	0.00365798	0.351414	0.000301908	5.76088	T	G	27	24	3	0.888889	0.111111	0.111111	0.462525	0	0	3	0
chr10.69913679	chr10	69913679	rs570987067	T	G	0.973073	0.814815	3.8978e-06	0.00558858	-0.158259	0.000696081	-2.11624	G	T	27	22	5	0.814815	0.185185	0.185185	0.0269265	0	0	0	5
chr10.71044263	chr10	71044263	rs12244771	C	A	0.92123	0.538462	9.77288e-06	0.00955849	-0.382769	1.92183e-07	-3.91309	A	C	26	14	12	0.538462	0.461538	0.461538	0.0787699	0	12	0	0
chr10.71143488	chr10	71143488	rs4745984	C	A	0.847818	0.929412	2.60844e-05	0.000257277	0.0815937	0.000379985	4.84715	C	A	255	237	18	0.929412	0.0705882	0.0705882	0.152182	18	0	0	0
chr10.71224952	chr10	71224952	rs1079045	T	C	0.967282	0.25	1.02401e-05	0.0117188	-0.717282	2.42207e-15	-6.62308	C	T	16	4	12	0.25	0.75	0.75	0.0327176	0	0	0	12
chr10.71491243	chr10	71491243	rs1122982	G	C	0.559185	0.276596	5.52094e-05	0.00425725	-0.282589	0.000102707	-4.30322	C	G	47	13	34	0.276596	0.723404	0.723404	0.440815	0	0	34	0
chr10.71634504	chr10	71634504	rs72805158	A	G	0.83202	0.434783	4.07916e-05	0.0106846	-0.397238	1.79444e-05	-3.83569	G	A	23	10	13	0.434783	0.565217	0.565217	0.16798	13	0	0	0
chr10.71767354	chr10	71767354	rs2894103	A	C	0.620084	0.0666667	7.38318e-05	0.00207407	-0.553417	2.97156e-10	-11.9411	C	A	30	2	28	0.0666667	0.933333	0.933333	0.379916	28	0	0	0
chr10.72268737	chr10	72268737	rs10733873	C	G	0.332862	0.5	5.47285e-05	0.00271739	0.167138	0.000880534	3.17445	C	G	92	46	46	0.5	0.5	0.5	0.667138	0	0	46	0
chr10.72409696	chr10	72409696	rs12774808	C	A	0.722589	0.488372	3.49847e-05	0.00581081	-0.234217	0.000982195	-3.06335	A	C	43	21	22	0.488372	0.511628	0.511628	0.277411	0	22	0	0
chr10.72424526	chr10	72424526	rs7916244	C	G	0.931672	0.988152	1.39163e-05	2.7744e-05	0.0564794	1.64483e-05	8.75043	C	G	422	417	5	0.988152	0.0118483	0.0118483	0.0683278	0	0	5	0
chr10.72454449	chr10	72454449	rs35253454	A	T	0.522675	0.719697	4.76355e-05	0.00152828	0.197022	4.63348e-06	4.96304	A	T	132	95	37	0.719697	0.280303	0.280303	0.477325	0	0	0	37
chr10.72493876	chr10	72493876	rs10740358	T	C	0.208015	0.608696	2.91898e-05	0.0103559	0.400681	3.35928e-05	3.93182	T	C	23	14	9	0.608696	0.391304	0.391304	0.791985	0	9	0	0
chr10.72500358	chr10	72500358	rs72814587	A	G	0.910958	0.34375	8.84203e-06	0.00704956	-0.567208	4.24832e-15	-6.75133	G	A	32	11	21	0.34375	0.65625	0.65625	0.0890415	21	0	0	0
chr10.72500508	chr10	72500508	rs7093347	A	T	0.215822	0.55102	3.03364e-05	0.00504892	0.335198	3.14401e-07	4.70329	A	T	49	27	22	0.55102	0.44898	0.44898	0.784178	0	0	0	22
chr10.72514799	chr10	72514799	rs7067968	C	G	0.633458	0.358974	6.07737e-05	0.0059003	-0.274484	0.000494542	-3.55512	G	C	39	14	25	0.358974	0.641026	0.641026	0.366542	0	25	0	0
chr10.73004522	chr10	73004522	rs61852798	G	A	0.783748	0.661972	3.90799e-05	0.00105054	-0.121777	3.02727e-05	-3.68915	A	G	213	141	72	0.661972	0.338028	0.338028	0.216252	0	0	72	0
chr10.73005037	chr10	73005037	rs17545059	G	A	0.760436	1	6.66017e-05	2.38071e-06	0.239564	0.000234085	28.8437	G	A	42	42	0	1	0	0	0.239564	0	0	0	0
chr10.73073252	chr10	73073252	rs12412201	C	A	0.520614	0.209302	4.96884e-05	0.00384872	-0.311312	4.30988e-05	-4.98599	A	C	43	9	34	0.209302	0.790698	0.790698	0.479386	0	34	0	0
chr10.73079302	chr10	73079302	rs7067937	C	G	0.597438	1	4.32693e-05	5.88176e-06	0.402562	0.000645414	57.4203	C	G	17	17	0	1	0	0	0.402562	0	0	0	0
chr10.73083467	chr10	73083467	rs10999773	G	A	0.600835	0.136364	4.09135e-05	0.00535312	-0.464471	9.76103e-06	-6.32415	A	G	22	3	19	0.136364	0.863636	0.863636	0.399165	0	0	19	0
chr10.73631319	chr10	73631319	rs7920874	C	T	0.0803687	0.0538629	1.16109e-05	2.77267e-05	-0.0265058	3.65019e-05	-4.22607	T	C	1838	99	1739	0.0538629	0.946137	0.946137	0.919631	0	1739	0	0
chr10.73683017	chr10	73683017	rs78411951	A	G	0.969364	0.6875	1.08644e-05	0.0134277	-0.281864	8.87972e-05	-2.43143	G	A	16	11	5	0.6875	0.3125	0.3125	0.0306364	5	0	0	0
chr10.74262133	chr10	74262133	rs10823932	C	T	0.387471	0.944444	4.95156e-05	0.00291495	0.556973	1.14148e-06	10.2297	C	T	18	17	1	0.944444	0.0555556	0.0555556	0.612529	0	0	0	1
chr10.74285263	chr10	74285263	rs7902196	G	A	0.270023	0.5	4.99874e-05	0.005	0.229977	0.000475921	3.23624	G	A	50	25	25	0.5	0.5	0.5	0.729977	25	0	0	0
chr10.74285299	chr10	74285299	rs7901986	C	T	0.265655	0.538462	4.6974e-05	0.00637233	0.272807	0.000273969	3.40495	C	T	39	21	18	0.538462	0.461538	0.461538	0.734345	0	0	0	18
chr10.75611090	chr10	75611090	rs2688626	G	A	0.320541	0.569231	4.48868e-05	0.00377242	0.24869	3.14193e-05	4.02512	G	A	65	37	28	0.569231	0.430769	0.430769	0.679459	28	0	0	0
chr10.75759298	chr10	75759298	rs7079796	T	C	0.793564	0.568182	3.81004e-05	0.00557616	-0.225383	0.00060624	-3.00797	C	T	44	25	19	0.568182	0.431818	0.431818	0.206436	0	0	0	19
chr10.75767531	chr10	75767531	rs111732131	A	G	0.988501	0.684211	7.80196e-06	0.0113719	-0.304291	5.51516e-08	-2.85248	G	A	19	13	6	0.684211	0.315789	0.315789	0.0114989	6	0	0	0
chr10.76670849	chr10	76670849	rs2395121	A	G	0.756091	0.153846	4.5856e-05	0.00500683	-0.602244	1.70854e-10	-8.4725	G	A	26	4	22	0.153846	0.846154	0.846154	0.243909	22	0	0	0
chr10.76683951	chr10	76683951	rs2395123	G	A	0.946292	0.222222	1.16583e-05	0.00960219	-0.72407	4.13933e-15	-7.38468	A	G	18	4	14	0.222222	0.777778	0.777778	0.0537077	0	0	14	0
chr10.7670519	chr10	7670519	rs76799456	C	T	0.88093	0	4.84053e-05	4.76143e-06	-0.88093	3.90728e-20	-120.815	T	C	21	0	21	0	1	1	0.11907	0	21	0	0
chr10.78063174	chr10	78063174	rs1247464	A	T	0.67285	0.2	4.48679e-05	0.0064	-0.47285	1.62802e-06	-5.89002	T	A	25	5	20	0.2	0.8	0.8	0.32715	20	0	0	0
chr10.7867546	chr10	7867546	rs1244475	T	G	0.542323	0.117647	6.17659e-05	0.00610625	-0.424675	0.00039016	-5.40735	G	T	17	2	15	0.117647	0.882353	0.882353	0.457677	0	0	0	15
chr10.78710275	chr10	78710275	rs12218921	T	C	0.596058	0.0384615	4.83745e-05	0.00142239	-0.557596	2.28778e-09	-14.5394	C	T	26	1	25	0.0384615	0.961538	0.961538	0.403942	0	0	0	25
chr10.78916552	chr10	78916552	rs531402	A	C	0.680659	0.981481	4.29863e-05	0.000168292	0.300823	1.29671e-10	20.6958	A	C	108	106	2	0.981481	0.0185185	0.0185185	0.319341	0	2	0	0
chr10.7898643	chr10	7898643	rs2482628	A	C	0.407146	0	5.97279e-05	4.76143e-06	-0.407146	4.62923e-05	-50.6997	C	A	21	0	21	0	1	1	0.592854	21	0	0	0
chr10.79164732	chr10	79164732	rs673657	C	T	0.407885	0.842105	6.82166e-05	0.0069981	0.434221	0.000133561	5.16552	C	T	19	16	3	0.842105	0.157895	0.157895	0.592115	0	0	0	3
chr10.79284118	chr10	79284118	rs34802013	T	C	0.784199	0.566038	3.46364e-05	0.0046347	-0.218161	0.000306469	-3.19264	C	T	53	30	23	0.566038	0.433962	0.433962	0.215801	0	0	0	23
chr10.79471431	chr10	79471431	rs76056251	G	C	0.975	0.772727	3.00094e-05	0.00798272	-0.202273	0.00018011	-2.25968	C	G	22	17	5	0.772727	0.227273	0.227273	0.0249997	0	0	5	0
chr10.79725292	chr10	79725292	rs1248904	A	G	0.829629	0.458333	2.87645e-05	0.0103443	-0.371295	3.86659e-05	-3.64557	G	A	24	11	13	0.458333	0.541667	0.541667	0.170371	13	0	0	0
chr10.79813176	chr10	79813176	rs72642282	C	T	0.893158	0.931347	1.55211e-05	8.28234e-05	0.0381895	0.000771686	3.85096	C	T	772	719	53	0.931347	0.0686528	0.0686528	0.106842	0	0	0	53
chr10.80348121	chr10	80348121	rs288444	A	G	0.218263	0.142433	4.12847e-05	0.000362451	-0.0758296	0.000744682	-3.7739	G	A	337	48	289	0.142433	0.857567	0.857567	0.781737	289	1	0	0
chr10.80779757	chr10	80779757	rs7901919	T	C	0.524738	0.279412	5.20371e-05	0.00296089	-0.245326	4.835e-05	-4.46939	C	T	68	19	49	0.279412	0.720588	0.720588	0.475262	0	0	0	49
chr10.80919676	chr10	80919676	rs703996	T	C	0.891773	0.684211	1.68345e-05	0.00568596	-0.207562	0.000465274	-2.74855	C	T	38	26	12	0.684211	0.315789	0.315789	0.108227	0	0	0	12
chr10.80956690	chr10	80956690	rs58716618	A	G	0.98734	0.75	1.59766e-05	0.0117188	-0.23734	4.13934e-05	-2.19096	G	A	16	12	4	0.75	0.25	0.25	0.0126604	4	0	0	0
chr10.81224191	chr10	81224191	rs7923505	T	C	0.757668	1	5.06372e-05	2.7775e-06	0.242332	0.000765859	33.1573	T	C	36	36	0	1	0	0	0.242332	0	0	0	0
chr10.81664796	chr10	81664796	rs4342971	C	T	0.578844	0.950382	7.58077e-05	0.000179986	0.371537	6.68209e-35	23.2304	C	T	262	249	13	0.950382	0.0496183	0.0496183	0.421156	0	0	0	13
chr10.81665014	chr10	81665014	rs2250360	G	A	0.710163	0.416667	4.75798e-05	0.00675154	-0.293497	0.000227417	-3.5594	A	G	36	15	21	0.416667	0.583333	0.583333	0.289837	0	0	21	0
chr10.81953639	chr10	81953639	rs55666905	T	C	0.97623	0.619048	1.35086e-05	0.0112299	-0.357182	1.57202e-08	-3.36853	C	T	21	13	8	0.619048	0.380952	0.380952	0.0237704	0	0	0	8
chr10.82203506	chr10	82203506	rs4934167	G	A	0.569858	1	5.84461e-05	4.34739e-06	0.430142	1.96012e-05	54.2819	G	A	23	23	0	1	0	0	0.430142	0	0	0	0
chr10.82203534	chr10	82203534	rs4934168	G	A	0.573254	1	5.77087e-05	5.26263e-06	0.426746	5.7126e-05	53.7771	G	A	19	19	0	1	0	0	0.426746	0	0	0	0
chr10.82275765	chr10	82275765	rs111370776	T	C	0.961703	0.615385	4.43576e-06	0.00910332	-0.346318	2.04756e-08	-3.62886	C	T	26	16	10	0.615385	0.384615	0.384615	0.0382971	0	0	0	10
chr10.84573715	chr10	84573715	rs72819679	T	A	0.918494	0.590909	1.72669e-05	0.010988	-0.327585	2.94813e-05	-3.12265	A	T	22	13	9	0.590909	0.409091	0.409091	0.0815062	0	0	0	9
chr10.84924164	chr10	84924164	rs10749204	T	C	0.328547	0.882353	5.93503e-05	0.00610625	0.553806	3.6563e-06	7.05293	T	C	17	15	2	0.882353	0.117647	0.117647	0.671453	0	2	0	0
chr10.8502573	chr10	8502573	rs4749762	C	T	0.432136	1	5.82195e-05	6.24937e-06	0.567864	1.47885e-06	70.7244	C	T	16	16	0	1	0	0	0.567864	0	0	0	0
chr10.86027523	chr10	86027523	rs11200949	A	G	0.52787	0.660494	6.24493e-05	0.00138421	0.132624	0.000893202	3.48691	A	G	162	107	55	0.660494	0.339506	0.339506	0.47213	0	0	55	0
chr10.861837	chr10	861837	rs749297	G	A	0.675474	0.375	5.95121e-05	0.00732422	-0.300474	0.000467666	-3.49678	A	G	32	12	20	0.375	0.625	0.625	0.324526	0	0	20	0
chr10.86260113	chr10	86260113	rs12774137	A	G	0.696549	0.275862	3.88407e-05	0.00688835	-0.420687	3.73876e-06	-5.05453	G	A	29	8	21	0.275862	0.724138	0.724138	0.303451	21	0	0	0
chr10.86299674	chr10	86299674	rs12412521	T	C	0.885789	0.5	1.94003e-05	0.0138889	-0.385789	6.08684e-05	-3.27124	C	T	18	9	9	0.5	0.5	0.5	0.114211	0	0	0	9
chr10.87409335	chr10	87409335	rs73326604	C	T	0.910327	0.25	1.5657e-05	0.0117188	-0.660327	3.48364e-10	-6.09577	T	C	16	4	12	0.25	0.75	0.75	0.0896728	0	12	0	0
chr10.88421457	chr10	88421457	rs3824750	G	A	0.713868	0.875	4.668e-05	0.000976562	0.161132	0.000145258	5.03725	G	A	112	98	14	0.875	0.125	0.125	0.286132	14	0	0	0
chr10.88444143	chr10	88444143	rs4934250	C	G	0.921484	0.705882	1.91289e-05	0.00610625	-0.215602	0.000200353	-2.75477	G	C	34	24	10	0.705882	0.294118	0.294118	0.078516	0	10	0	0
chr10.88444220	chr10	88444220	rs7908743	T	C	0.241848	0.5	4.26282e-05	0.00735294	0.258152	0.000982396	3.00185	T	C	34	17	17	0.5	0.5	0.5	0.758152	0	17	0	0
chr10.88533442	chr10	88533442	rs117165809	G	A	0.947962	0.702703	1.18037e-05	0.00564626	-0.245259	1.82908e-06	-3.26055	A	G	37	26	11	0.702703	0.297297	0.297297	0.0520384	0	0	11	0
chr10.88539559	chr10	88539559	rs61858601	G	A	0.947962	0.545455	1.18037e-05	0.0112697	-0.402507	5.2716e-08	-3.78957	A	G	22	12	10	0.545455	0.454545	0.454545	0.0520384	0	0	10	0
chr10.89060031	chr10	89060031	rs377039900	G	T	0.815391	0.644007	3.24112e-05	0.000410129	-0.171384	8.1496e-22	-8.14693	T	G	559	360	199	0.644007	0.355993	0.355993	0.184609	0	0	199	0
chr10.89145703	chr10	89145703	rs4119252	T	C	0.78723	0.375	6.74429e-05	0.00976562	-0.41223	1.4775e-05	-4.15714	C	T	24	9	15	0.375	0.625	0.625	0.21277	0	0	0	15
chr10.89197503	chr10	89197503	rs137916611	T	C	0.950344	0.925	9.04575e-06	3.04276e-05	-0.0253443	1.18184e-07	-4.03393	C	T	2280	2109	171	0.925	0.075	0.075	0.0496557	0	0	0	171
chr10.89206312	chr10	89206312	rs59248851	C	A	0.862074	0.605263	1.84073e-05	0.00314368	-0.25681	2.82681e-08	-4.56694	A	C	76	46	30	0.605263	0.394737	0.394737	0.137926	0	30	0	0
chr10.90846661	chr10	90846661	rs9421696	A	T	0.360176	0.203905	5.77312e-05	0.00035212	-0.156271	3.20362e-12	-7.71909	T	A	461	94	367	0.203905	0.796095	0.796095	0.639824	367	0	0	0
chr10.91225140	chr10	91225140	rs17122097	T	C	0.941718	0.65	1.98538e-05	0.011375	-0.291718	9.00005e-05	-2.73281	C	T	20	13	7	0.65	0.35	0.35	0.0582821	0	0	0	7
chr10.92719727	chr10	92719727	rs7099671	A	G	0.513573	0.03125	4.98825e-05	0.000946045	-0.482323	3.90566e-09	-15.2836	G	A	32	1	31	0.03125	0.96875	0.96875	0.486427	31	0	0	0
chr10.92719765	chr10	92719765	rs12781271	C	T	0.64698	0.0512821	4.67314e-05	0.00124749	-0.595698	5.92405e-15	-16.5585	T	C	39	2	37	0.0512821	0.948718	0.948718	0.35302	0	37	0	0
chr10.93109351	chr10	93109351	rs12357302	G	A	0.960827	0.796875	1.3738e-05	0.000843048	-0.163952	3.03889e-17	-5.60118	A	G	192	153	39	0.796875	0.203125	0.203125	0.0391733	0	0	39	0
chr10.93295968	chr10	93295968	rs11186607	C	A	0.782492	0.991329	2.77266e-05	2.4842e-05	0.208837	1.87248e-18	28.8035	C	A	346	343	3	0.991329	0.00867052	0.00867052	0.217508	3	0	0	0
chr10.93300557	chr10	93300557	rs55785441	T	G	0.650504	0.190476	4.47428e-05	0.00734262	-0.460028	2.09741e-05	-5.35229	G	T	21	4	17	0.190476	0.809524	0.809524	0.349496	0	0	0	17
chr10.93300646	chr10	93300646	rs56007503	A	T	0.643989	0.2	4.71111e-05	0.004	-0.443989	1.161e-08	-6.9791	T	A	40	8	32	0.2	0.8	0.8	0.356011	32	0	0	0
chr10.93300878	chr10	93300878	rs12246270	A	G	0.643989	0.142857	4.71111e-05	0.00291545	-0.501132	2.92284e-11	-9.207	G	A	42	6	36	0.142857	0.857143	0.857143	0.356011	36	1	0	0
chr10.93300988	chr10	93300988	rs12260868	G	A	0.643989	0.227273	4.71111e-05	0.00798272	-0.416716	8.11126e-05	-4.65036	A	G	22	5	17	0.227273	0.772727	0.772727	0.356011	0	0	17	0
chr10.93362686	chr10	93362686	rs11186623	C	T	0.607428	1	5.56992e-05	5.88176e-06	0.392572	0.000567406	50.026	C	T	17	17	0	1	0	0	0.392572	0	0	0	0
chr10.94140395	chr10	94140395	rs7913001	T	C	0.941245	0.790323	1.10116e-05	0.00267279	-0.150923	5.40616e-05	-2.91326	C	T	62	49	13	0.790323	0.209677	0.209677	0.0587546	0	0	0	13
chr10.94583409	chr10	94583409	rs7911519	T	C	0.508612	1	5.27209e-05	6.24937e-06	0.491388	3.16088e-05	63.9894	T	C	16	16	0	1	0	0	0.491388	0	0	0	0
chr10.95143896	chr10	95143896	rs696176	A	G	0.438073	0.0769231	6.25707e-05	0.002731	-0.36115	0.000199546	-6.83295	G	A	26	2	24	0.0769231	0.923077	0.923077	0.561927	24	0	0	0
chr10.95225658	chr10	95225658	rs11187440	T	C	0.79745	0.652174	3.36286e-05	0.00164379	-0.145276	5.10529e-05	-3.5471	C	T	138	90	48	0.652174	0.347826	0.347826	0.20255	0	0	0	48
chr10.95274461	chr10	95274461	rs79697103	A	G	0.862709	0.986207	2.78198e-05	9.38128e-05	0.123498	5.11583e-05	11.1979	A	G	145	143	2	0.986207	0.0137931	0.0137931	0.137291	0	0	2	0
chr10.95274477	chr10	95274477	rs76493794	T	C	0.862709	0.985612	2.78198e-05	0.000102025	0.122903	4.46503e-05	10.7857	T	C	139	137	2	0.985612	0.0143885	0.0143885	0.137291	0	2	0	0
chr10.95856467	chr10	95856467	rs4145083	G	A	0.683446	1	4.09341e-05	3.70333e-06	0.316554	0.000231282	47.3804	G	A	27	27	0	1	0	0	0.316554	0	0	0	0
chr10.95874185	chr10	95874185	rs17416616	C	T	0.419895	0.882353	5.72859e-05	0.00610625	0.462458	0.00011138	5.89057	C	T	17	15	2	0.882353	0.117647	0.117647	0.580105	0	0	0	2
chr10.95951880	chr10	95951880	rs12354980	G	A	0.859827	0.125	4.93151e-05	0.00683594	-0.734827	1.02507e-10	-8.85574	A	G	16	2	14	0.125	0.875	0.875	0.140173	0	0	14	0
chr10.95958331	chr10	95958331	rs4545470	T	C	0.781646	0.277778	4.70655e-05	0.0111454	-0.503869	7.10232e-06	-4.76271	C	T	18	5	13	0.277778	0.722222	0.722222	0.218354	0	0	0	13
chr10.95966698	chr10	95966698	rs11187814	C	T	0.599282	1	4.98199e-05	5.88176e-06	0.400718	0.00062726	53.6913	C	T	17	17	0	1	0	0	0.400718	0	0	0	0
chr10.96001888	chr10	96001888	rs17109872	A	G	0.672482	0.96875	4.53195e-05	0.000946045	0.296268	0.000581946	9.40955	A	G	32	31	1	0.96875	0.03125	0.03125	0.327518	0	0	1	0
chr10.96163039	chr10	96163039	rs2477534	G	C	0.431903	0.047619	8.60918e-05	0.00215959	-0.384284	0.000193479	-8.1092	C	G	21	1	20	0.047619	0.952381	0.952381	0.568097	0	0	20	0
chr10.96285254	chr10	96285254	rs35774063	G	A	0.59733	1	5.88426e-05	4.76143e-06	0.40267	0.000191006	50.4902	G	A	21	21	0	1	0	0	0.40267	0	0	0	0
chr10.96346379	chr10	96346379	rs117671702	G	A	0.974952	0.625	5.42663e-06	0.0146484	-0.349952	1.59243e-06	-2.8909	A	G	16	10	6	0.625	0.375	0.375	0.0250476	0	0	6	0
chr10.96362188	chr10	96362188	rs4918417	C	A	0.587958	1	5.81843e-05	4.9995e-06	0.412042	9.85698e-05	51.8369	C	A	20	20	0	1	0	0	0.412042	0	0	0	0
chr10.96362206	chr10	96362206	rs4918418	A	G	0.565435	1	6.01613e-05	5.26263e-06	0.434565	6.15834e-05	53.7263	A	G	19	19	0	1	0	0	0.434565	0	0	0	0
chr10.96362251	chr10	96362251	rs4918419	A	G	0.565435	1	6.01613e-05	3.44793e-06	0.434565	3.45737e-07	54.4873	A	G	29	29	0	1	0	0	0.434565	0	0	0	0
chr10.96388665	chr10	96388665	rs78150064	T	C	0.900705	0.478261	1.48347e-05	0.010849	-0.422444	4.32915e-07	-4.053	C	T	23	11	12	0.478261	0.521739	0.521739	0.0992955	0	0	0	12
chr10.96407796	chr10	96407796	rs7075182	A	C	0.739414	0.24	4.67955e-05	0.007296	-0.499414	2.582e-07	-5.82814	C	A	25	6	19	0.24	0.76	0.76	0.260586	19	0	0	0
chr10.96409423	chr10	96409423	rs77104751	C	G	0.976568	0.761905	1.39064e-05	0.00863838	-0.214663	0.000104998	-2.30777	G	C	21	16	5	0.761905	0.238095	0.238095	0.0234322	0	5	0	0
chr10.96419322	chr10	96419322	rs12784952	C	T	0.784184	0.368421	3.243e-05	0.0122467	-0.415763	0.000109517	-3.75199	T	C	19	7	12	0.368421	0.631579	0.631579	0.215816	0	12	0	0
chr10.96487307	chr10	96487307	rs35835168	G	C	0.772573	0.333333	3.35385e-05	0.0123457	-0.439239	8.70211e-05	-3.94779	C	G	18	6	12	0.333333	0.666667	0.666667	0.227427	0	0	12	0
chr10.96490873	chr10	96490873	rs11188066	T	C	0.928723	0.578947	1.06068e-05	0.0128299	-0.349775	2.45896e-05	-3.08673	C	T	19	11	8	0.578947	0.421053	0.421053	0.0712773	0	0	0	8
chr10.96528812	chr10	96528812	rs71482318	T	A	0.795096	0.157895	3.13253e-05	0.0069981	-0.637201	4.92332e-09	-7.60005	A	T	19	3	16	0.157895	0.842105	0.842105	0.204904	0	0	0	16
chr10.96547463	chr10	96547463	rs12767583	T	C	0.782103	0.277778	3.65415e-05	0.0111454	-0.504326	6.92976e-06	-4.76927	C	T	18	5	13	0.277778	0.722222	0.722222	0.217897	0	0	0	13
chr10.96573027	chr10	96573027	rs79188926	A	G	0.455716	0.818182	5.74956e-05	0.00676183	0.362466	0.000833412	4.38931	A	G	22	18	4	0.818182	0.181818	0.181818	0.544284	0	0	4	0
chr10.96596165	chr10	96596165	rs10882498	T	A	0.457258	1	5.73957e-05	4.9995e-06	0.542742	1.59668e-07	68.7097	T	A	20	20	0	1	0	0	0.542742	0	0	0	0
chr10.96661308	chr10	96661308	rs10786177	G	C	0.0378171	0.8125	4.21339e-06	0.00952148	0.774683	1.62768e-16	7.93735	G	C	16	13	3	0.8125	0.1875	0.1875	0.962183	0	3	0	0
chr10.96708226	chr10	96708226	rs10509679	A	G	0.847421	0.352941	2.32132e-05	0.0134337	-0.49448	5.24406e-06	-4.2626	G	A	17	6	11	0.352941	0.647059	0.647059	0.152579	11	0	0	0
chr10.96718794	chr10	96718794	rs35626865	T	C	0.847421	0.368421	2.32132e-05	0.0122467	-0.479	2.78155e-06	-4.32429	C	T	19	7	12	0.368421	0.631579	0.631579	0.152579	0	0	0	12
chr10.96792340	chr10	96792340	rs1578436	A	T	0.616521	0	6.02521e-05	3.44793e-06	-0.616521	8.48208e-13	-77.2464	T	A	29	0	29	0	1	1	0.383479	29	0	0	0
chr10.96793820	chr10	96793820	rs11188147	C	T	0.616521	1	6.02521e-05	5.555e-06	0.383479	0.000945837	47.2721	C	T	18	18	0	1	0	0	0.383479	0	0	0	0
chr10.96823502	chr10	96823502	rs11188170	G	C	0.297352	0.944444	5.00777e-05	0.00291495	0.647092	1.43783e-08	11.8837	G	C	18	17	1	0.944444	0.0555556	0.0555556	0.702648	0	1	0	0
chr10.96826922	chr10	96826922	rs11572082	G	C	0.876087	0.366667	2.97903e-05	0.00774074	-0.50942	8.11788e-11	-5.77897	C	G	30	11	19	0.366667	0.633333	0.633333	0.123913	0	0	19	0
chr10.96879275	chr10	96879275	rs112478223	T	C	0.943071	0.647059	2.09231e-05	0.0134337	-0.296012	0.000243755	-2.55195	C	T	17	11	6	0.647059	0.352941	0.352941	0.0569294	0	0	0	6
chr10.96954479	chr10	96954479	rs592055	A	G	0.53614	0.214286	5.16482e-05	0.00601312	-0.321855	0.000584973	-4.13288	G	A	28	6	22	0.214286	0.785714	0.785714	0.46386	22	0	0	0
chr10.96995971	chr10	96995971	rs7909072	C	T	0.702416	0.521008	4.68181e-05	0.00209713	-0.181408	2.4751e-05	-3.91786	T	C	119	62	57	0.521008	0.478992	0.478992	0.297584	0	57	0	0
chr10.97063375	chr10	97063375	rs57743990	G	A	0.690008	0.157895	5.39229e-05	0.0069981	-0.532113	2.50759e-06	-6.33647	A	G	19	3	16	0.157895	0.842105	0.842105	0.309992	0	0	16	0
chr10.97292507	chr10	97292507	rs7922126	T	C	0.642437	1	5.22819e-05	2.49975e-06	0.357563	2.49392e-06	48.3098	T	C	40	40	0	1	0	0	0.357563	0	0	0	0
chr10.97328696	chr10	97328696	rs500470	T	C	0.530337	0.0526316	5.62428e-05	0.00262429	-0.477705	1.30392e-05	-9.22676	C	T	19	1	18	0.0526316	0.947368	0.947368	0.469663	0	0	0	18
chr10.97337694	chr10	97337694	rs115161357	T	C	0.947335	0.470588	1.37688e-05	0.014655	-0.476747	5.14109e-08	-3.93633	C	T	17	8	9	0.470588	0.529412	0.529412	0.0526646	0	0	0	9
chr10.97350417	chr10	97350417	rs568046	C	T	0.515669	0.818182	5.42434e-05	0.00450789	0.302512	0.000663895	4.47878	C	T	33	27	6	0.818182	0.181818	0.181818	0.484331	0	0	0	6
chr10.97358685	chr10	97358685	rs145269854	G	C	0.952044	0.5625	1.20098e-05	0.0153809	-0.389544	4.54222e-06	-3.13976	C	G	16	9	7	0.5625	0.4375	0.4375	0.0479562	0	0	7	0
chr10.97363344	chr10	97363344	rs7905711	A	G	0.595609	0.230769	5.56389e-05	0.00682749	-0.36484	0.000198898	-4.39754	G	A	26	6	20	0.230769	0.769231	0.769231	0.404391	20	0	0	0
chr10.97392564	chr10	97392564	rs117197936	C	T	0.947335	0.1875	1.37688e-05	0.00952148	-0.759835	1.15512e-14	-7.78132	T	C	16	3	13	0.1875	0.8125	0.8125	0.0526646	0	13	0	0
chr10.97395962	chr10	97395962	rs56322409	C	T	0.750229	0.3125	4.731e-05	0.0134277	-0.437729	0.000282763	-3.77086	T	C	16	5	11	0.3125	0.6875	0.6875	0.249771	0	11	0	0
chr10.97426086	chr10	97426086	rs10882649	G	A	0.737498	0.0555556	4.78178e-05	0.00291495	-0.681943	1.80627e-09	-12.5285	A	G	18	1	17	0.0555556	0.944444	0.944444	0.262502	0	0	17	0
chr10.97465251	chr10	97465251	rs11597849	T	G	0.730207	0.34375	4.70499e-05	0.00704956	-0.386457	5.57521e-06	-4.58749	G	T	32	11	21	0.34375	0.65625	0.65625	0.269793	0	0	0	21
chr10.97466638	chr10	97466638	rs2225894	C	T	0.139635	0.6	2.24995e-05	0.012	0.460365	2.30366e-06	4.1986	C	T	20	12	8	0.6	0.4	0.4	0.860365	0	0	0	8
chr10.97466694	chr10	97466694	rs1933170	G	A	0.150131	0.5	2.38067e-05	0.0113636	0.349869	0.000122135	3.27863	G	A	22	11	11	0.5	0.5	0.5	0.849869	11	0	0	0
chr10.97502041	chr10	97502041	rs10748642	A	G	0.446287	0.888889	5.9963e-05	0.00548697	0.442602	0.000151618	5.94274	A	G	18	16	2	0.888889	0.111111	0.111111	0.553713	0	0	2	0
chr10.97518699	chr10	97518699	rs1418709	G	C	0.498952	1	6.16115e-05	2.7775e-06	0.501048	1.3493e-11	62.4415	G	C	36	36	0	1	0	0	0.501048	0	0	0	0
chr10.97520162	chr10	97520162	rs114039056	A	C	0.947335	0.647059	1.37688e-05	0.0134337	-0.300277	0.000159282	-2.58941	C	A	17	11	6	0.647059	0.352941	0.352941	0.0526646	6	0	0	0
chr10.97536612	chr10	97536612	rs10882663	T	C	0.446287	1	5.9963e-05	3.84577e-06	0.553713	7.76202e-10	69.3177	T	C	26	26	0	1	0	0	0.553713	0	0	0	0
chr10.97560382	chr10	97560382	rs10748645	T	C	0.446287	0.869565	5.9963e-05	0.00493137	0.423278	3.44415e-05	5.99125	T	C	23	20	3	0.869565	0.130435	0.130435	0.553713	0	3	0	0
chr10.97565783	chr10	97565783	rs7914286	G	A	0.498952	0.884615	6.16115e-05	0.00392581	0.385664	4.76512e-05	6.10749	G	A	26	23	3	0.884615	0.115385	0.115385	0.501048	3	0	0	0
chr10.97616042	chr10	97616042	rs12360382	T	A	0.737498	0.291667	4.78178e-05	0.00860822	-0.445832	6.33191e-06	-4.79194	A	T	24	7	17	0.291667	0.708333	0.708333	0.262502	0	0	0	17
chr10.97708083	chr10	97708083	rs10748651	G	A	0.482694	1	6.55118e-05	3.57107e-06	0.517306	1.38938e-09	62.2389	G	A	28	28	0	1	0	0	0.517306	0	0	0	0
chr10.97708180	chr10	97708180	rs10882697	T	C	0.484581	1	6.84113e-05	5.555e-06	0.515419	2.17064e-06	59.9299	T	C	18	18	0	1	0	0	0.515419	0	0	0	0
chr10.97989464	chr10	97989464	rs4918991	G	A	0.376348	0.666667	7.32433e-05	0.00462963	0.290318	4.75108e-05	4.23344	G	A	48	32	16	0.666667	0.333333	0.333333	0.623652	16	0	0	0
chr10.98052723	chr10	98052723	rs4550161	G	A	0.902516	0.3125	2.77313e-05	0.0134277	-0.590016	2.06811e-08	-5.08645	A	G	16	5	11	0.3125	0.6875	0.6875	0.0974839	0	0	11	0
chr10.98374426	chr10	98374426	rs4917742	G	C	0.495368	0.170732	4.91017e-05	0.00345323	-0.324636	2.60996e-05	-5.48553	C	G	41	7	34	0.170732	0.829268	0.829268	0.504632	0	0	34	0
chr10.99052170	chr10	99052170	rs11189105	A	C	0.989157	0.882353	1.0066e-05	0.00203542	-0.106804	1.92613e-05	-2.36151	C	A	51	45	6	0.882353	0.117647	0.117647	0.0108428	6	0	0	0
chr11.100249500	chr11	100249500	rs492251	A	G	0.650164	0.96875	4.69778e-05	0.000946045	0.318586	0.000122612	10.1099	A	G	32	31	1	0.96875	0.03125	0.03125	0.349836	0	0	1	0
chr11.100335885	chr11	100335885	rs200206955	T	A	0.619643	1	5.75785e-05	4.34739e-06	0.380357	0.000117536	48.3343	T	A	23	23	0	1	0	0	0.380357	0	0	0	0
chr11.101585664	chr11	101585664	rs10501987	G	A	0.963108	0.5	1.44655e-05	0.015625	-0.463108	3.38338e-08	-3.70315	A	G	16	8	8	0.5	0.5	0.5	0.0368918	0	0	8	0
chr11.101785837	chr11	101785837	rs57569155	A	G	0.969445	0.887931	6.40293e-06	0.000857841	-0.0815135	5.89385e-05	-2.77276	G	A	116	103	13	0.887931	0.112069	0.112069	0.0305554	13	0	0	0
chr11.102189843	chr11	102189843	rs17879733	T	C	0.84287	0.380952	3.29928e-05	0.0112299	-0.461918	2.05992e-06	-4.35251	C	T	21	8	13	0.380952	0.619048	0.619048	0.15713	0	0	0	13
chr11.102601896	chr11	102601896	rs12419768	A	G	0.574271	0	5.19465e-05	5.88176e-06	-0.574271	4.95752e-07	-75.5174	G	A	17	0	17	0	1	1	0.425729	17	0	0	0
chr11.102821404	chr11	102821404	rs10502009	A	G	0.912306	0.985	1.80213e-05	3.69375e-05	0.0726943	1.12618e-06	9.80577	A	G	400	394	6	0.985	0.015	0.015	0.0876943	0	0	6	0
chr11.103677103	chr11	103677103	rs79301560	C	T	0.969342	0.782609	1.49893e-05	0.00739706	-0.186734	0.000573718	-2.16897	T	C	23	18	5	0.782609	0.217391	0.217391	0.0306577	0	5	0	0
chr11.10370634	chr11	10370634	rs1580005	C	T	0.590867	0.238095	5.92929e-05	0.00287946	-0.352771	1.35351e-08	-6.50747	T	C	63	15	48	0.238095	0.761905	0.761905	0.409133	0	48	0	0
chr11.10370675	chr11	10370675	rs1580006	T	A	0.591278	0.25974	5.55492e-05	0.00249708	-0.331538	3.73226e-09	-6.56204	A	T	77	20	57	0.25974	0.74026	0.74026	0.408722	0	0	0	57
chr11.10373555	chr11	10373555	rs16927057	C	G	0.966724	0.991458	9.88944e-06	4.82299e-06	0.0247339	8.91869e-08	6.44837	C	G	1756	1741	15	0.991458	0.00854214	0.00854214	0.033276	0	0	15	0
chr11.10414509	chr11	10414509	rs10840400	G	A	0.573975	0.125	6.75334e-05	0.00683594	-0.448975	0.000283046	-5.40366	A	G	16	2	14	0.125	0.875	0.875	0.426025	0	0	14	0
chr11.104547296	chr11	104547296	rs71484366	C	T	0.569322	1	5.28733e-05	4.16625e-06	0.430678	9.95196e-06	57.0249	C	T	24	24	0	1	0	0	0.430678	0	0	0	0
chr11.10476689	chr11	10476689	rs899013	G	A	0.443473	0.243902	6.1809e-05	0.00224895	-0.199571	0.000316217	-4.15164	A	G	82	20	62	0.243902	0.756098	0.756098	0.556527	0	0	62	0
chr11.10512308	chr11	10512308	rs11042849	C	T	0.907177	0.956023	1.66669e-05	8.03883e-05	0.0488463	0.000137738	4.95818	C	T	523	500	23	0.956023	0.0439771	0.0439771	0.0928234	0	0	0	23
chr11.105883614	chr11	105883614	rs2847181	T	C	0.256101	0.368794	4.50316e-05	0.000825479	0.112694	2.17191e-05	3.81955	T	C	282	104	178	0.368794	0.631206	0.631206	0.743899	0	178	0	0
chr11.105892151	chr11	105892151	rs2236663	G	A	0.812612	0.454545	3.76503e-05	0.0112697	-0.358066	0.000183742	-3.36731	A	G	22	10	12	0.454545	0.545455	0.545455	0.187388	0	0	12	0
chr11.105948298	chr11	105948298	rs11553945	C	G	0.929739	0.814815	1.18978e-05	0.00186286	-0.114924	0.000478509	-2.65423	G	C	81	66	15	0.814815	0.185185	0.185185	0.0702609	0	15	0	0
chr11.106337669	chr11	106337669	rs12806296	A	G	0.902704	0.793296	3.18167e-05	0.000916075	-0.109407	8.77793e-06	-3.55359	G	A	179	142	37	0.793296	0.206704	0.206704	0.0972964	37	0	0	0
chr11.107344568	chr11	107344568	rs733811	A	C	0.989713	0.949045	1.09774e-05	0.000154009	-0.0406686	2.54622e-07	-3.16618	C	A	314	298	16	0.949045	0.0509554	0.0509554	0.0102868	16	0	0	0
chr11.107492412	chr11	107492412	rs7925970	C	T	0.635291	0.0357143	9.98219e-05	0.00122996	-0.599577	2.70075e-11	-16.442	T	C	28	1	27	0.0357143	0.964286	0.964286	0.364709	0	27	0	0
chr11.107745046	chr11	107745046	rs145498271	A	G	0.913059	0.380952	1.31488e-05	0.0112299	-0.532106	1.68465e-09	-5.0183	G	A	21	8	13	0.380952	0.619048	0.619048	0.0869412	13	0	0	0
chr11.109551027	chr11	109551027	rs1790923	C	A	0.791347	0.521739	4.26979e-05	0.00542451	-0.269608	4.17228e-05	-3.64628	A	C	46	24	22	0.521739	0.478261	0.478261	0.208653	0	22	0	0
chr11.109946116	chr11	109946116	rs1648133	G	A	0.510004	0.805556	6.69789e-05	0.00435099	0.295551	0.000342503	4.44653	G	A	36	29	7	0.805556	0.194444	0.194444	0.489996	7	0	0	0
chr11.109996525	chr11	109996525	rs1632223	G	A	0.317806	0.0285714	6.46401e-05	0.000793003	-0.289235	0.00017958	-9.87637	A	G	35	1	34	0.0285714	0.971429	0.971429	0.682194	0	0	34	0
chr11.110019706	chr11	110019706	rs10891068	G	A	0.709863	0.926554	3.8993e-05	0.000192237	0.216691	5.72103e-18	14.2501	G	A	354	328	26	0.926554	0.0734463	0.0734463	0.290137	26	0	0	0
chr11.110019791	chr11	110019791	rs10891069	C	T	0.719095	0.96627	3.89141e-05	6.46675e-05	0.247175	7.74795e-32	24.2864	C	T	504	487	17	0.96627	0.0337302	0.0337302	0.280905	0	0	0	17
chr11.110019978	chr11	110019978	rs1675982	A	G	0.307841	0.0338983	4.11208e-05	0.000555071	-0.273943	5.625e-06	-11.2193	G	A	59	2	57	0.0338983	0.966102	0.966102	0.692159	57	0	0	0
chr11.110085451	chr11	110085451	rs201235125	T	C	0.650806	1	4.66352e-05	4.76143e-06	0.349194	0.000834787	48.7079	T	C	21	21	0	1	0	0	0.349194	0	0	0	0
chr11.110754142	chr11	110754142	rs61900294	A	G	0.725336	0.935065	4.03495e-05	0.000788552	0.209729	4.04511e-05	7.28463	A	G	77	72	5	0.935065	0.0649351	0.0649351	0.274664	0	0	5	0
chr11.111056158	chr11	111056158	rs58066679	G	A	0.849692	0.97037	3.84901e-05	0.000212976	0.120678	0.000158453	7.61008	G	A	135	131	4	0.97037	0.0296296	0.0296296	0.150308	4	0	0	0
chr11.11169868	chr11	11169868	rs11043115	C	A	0.488656	0.746479	6.47752e-05	0.00266547	0.257823	1.29908e-05	4.93424	C	A	71	53	18	0.746479	0.253521	0.253521	0.511344	18	0	0	0
chr11.112549959	chr11	112549959	rs112221491	T	A	0.550154	1	5.12414e-05	5.26263e-06	0.449846	1.79316e-05	59.8445	T	A	19	19	0	1	0	0	0.449846	0	0	0	0
chr11.112566076	chr11	112566076	rs4937643	G	A	0.501598	0.0588235	5.94496e-05	0.00325667	-0.442775	0.000138896	-7.68897	A	G	17	1	16	0.0588235	0.941176	0.941176	0.498402	0	0	16	0
chr11.112592433	chr11	112592433	rs1157726	C	T	0.586022	1	6.38095e-05	5.88176e-06	0.413978	0.000205052	49.5893	C	T	17	17	0	1	0	0	0.413978	0	0	0	0
chr11.112595278	chr11	112595278	rs586064	A	G	0.165196	0.55	3.40524e-05	0.012375	0.384804	9.6618e-05	3.45438	A	G	20	11	9	0.55	0.45	0.45	0.834804	0	0	9	0
chr11.11268224	chr11	11268224	rs557750076	G	C	0.521393	1	5.75245e-05	4.9995e-06	0.478607	2.60222e-06	60.5279	G	C	20	20	0	1	0	0	0.478607	0	0	0	0
chr11.113061212	chr11	113061212	rs11214535	C	T	0.46187	0.167832	5.92884e-05	0.000976675	-0.294038	3.56353e-13	-9.13546	T	C	143	24	119	0.167832	0.832168	0.832168	0.53813	0	119	0	0
chr11.113255895	chr11	113255895	rs10891543	A	G	0.350345	0.833333	6.05631e-05	0.00771605	0.482989	3.64419e-05	5.47699	A	G	18	15	3	0.833333	0.166667	0.166667	0.649655	0	0	3	0
chr11.11371716	chr11	11371716	rs1487125	T	C	0.569213	0.315217	6.26072e-05	0.00234625	-0.253996	9.27806e-07	-5.17513	C	T	92	29	63	0.315217	0.684783	0.684783	0.430787	0	0	0	63
chr11.113907025	chr11	113907025	rs12417698	T	G	0.945876	0.625	1.17742e-05	0.0146484	-0.320876	0.00012547	-2.65013	G	T	16	10	6	0.625	0.375	0.375	0.0541238	0	0	0	6
chr11.113940931	chr11	113940931	rs2735198	C	T	0.281102	0.9375	4.66342e-05	0.00366211	0.656398	6.37149e-08	10.7784	C	T	16	15	1	0.9375	0.0625	0.0625	0.718898	0	0	0	1
chr11.114166942	chr11	114166942	rs4646335	T	A	0.820742	0.592593	3.01987e-05	0.00447086	-0.22815	7.50797e-05	-3.40065	A	T	54	32	22	0.592593	0.407407	0.407407	0.179258	0	0	0	22
chr11.11418096	chr11	11418096	rs17365106	C	T	0.930703	0.837209	2.24605e-05	0.00105651	-0.0934937	0.000220722	-2.84628	T	C	129	108	21	0.837209	0.162791	0.162791	0.069297	0	21	0	0
chr11.11449449	chr11	11449449	rs59004521	C	T	0.752572	0.294118	3.59931e-05	0.0122125	-0.458455	8.95883e-05	-4.14243	T	C	17	5	12	0.294118	0.705882	0.705882	0.247428	0	12	0	0
chr11.115044076	chr11	115044076	rs11215397	A	G	0.485104	0.0625	5.73206e-05	0.00366211	-0.422604	0.00056145	-6.92939	G	A	16	1	15	0.0625	0.9375	0.9375	0.514896	15	0	0	0
chr11.11605797	chr11	11605797	rs10765870	A	T	0.518608	1	6.73158e-05	5.555e-06	0.481392	9.29132e-06	56.3926	A	T	18	18	0	1	0	0	0.481392	0	0	0	0
chr11.116674818	chr11	116674818	rs1729408	G	A	0.630371	0.0588235	9.54649e-05	0.00325667	-0.571547	1.34596e-06	-9.87169	A	G	17	1	16	0.0588235	0.941176	0.941176	0.369629	0	0	16	0
chr11.116897834	chr11	116897834	rs61905709	C	T	0.738411	0.859296	4.54047e-05	0.000202523	0.120886	4.79387e-11	7.67737	C	T	597	513	84	0.859296	0.140704	0.140704	0.261589	0	0	0	84
chr11.116929666	chr11	116929666	rs73576612	C	T	0.971519	0.899371	1.16602e-05	0.0005692	-0.0721484	1.45012e-05	-2.99358	T	C	159	143	16	0.899371	0.100629	0.100629	0.0284805	0	16	0	0
chr11.11793978	chr11	11793978	rs11022023	A	G	0.883216	0.470588	4.17447e-05	0.014655	-0.412628	4.05658e-05	-3.40367	G	A	17	8	9	0.470588	0.529412	0.529412	0.116784	9	0	0	0
chr11.11812621	chr11	11812621	rs72854808	T	A	0.866843	0.434783	2.12083e-05	0.0106846	-0.43206	1.27075e-06	-4.17575	A	T	23	10	13	0.434783	0.565217	0.565217	0.133157	0	0	0	13
chr11.119614709	chr11	119614709	rs572882477	A	G	0.492237	1	5.5307e-05	4.545e-06	0.507763	1.68978e-07	65.633	A	G	22	22	0	1	0	0	0.507763	0	0	0	0
chr11.119614822	chr11	119614822	rs61897687	G	T	0.52428	1	8.52053e-05	3.70333e-06	0.47572	8.65656e-08	50.4521	G	T	27	27	0	1	0	0	0.47572	0	0	0	0
chr11.119614823	chr11	119614823	rs61897688	A	G	0.52428	1	8.52053e-05	3.57107e-06	0.47572	4.35013e-08	50.4897	A	G	28	28	0	1	0	0	0.47572	0	0	0	0
chr11.119614828	chr11	119614828	rs61897689	G	C	0.509326	1	6.29546e-05	3.333e-06	0.490674	2.15073e-09	60.2667	G	C	30	30	0	1	0	0	0.490674	0	0	0	0
chr11.12013617	chr11	12013617	rs6485350	A	G	0.436113	0	5.9009e-05	4.76143e-06	-0.436113	1.62015e-05	-54.6122	G	A	21	0	21	0	1	1	0.563887	21	0	0	0
chr11.12027064	chr11	12027064	rs6485369	T	C	0.471896	0.654412	4.56351e-05	0.00166292	0.182516	2.16691e-05	4.41557	T	C	136	89	47	0.654412	0.345588	0.345588	0.528104	0	47	0	0
chr11.12065794	chr11	12065794	rs35622269	G	A	0.980423	0.815789	5.65922e-06	0.00395466	-0.164634	8.15875e-06	-2.6161	A	G	38	31	7	0.815789	0.184211	0.184211	0.0195767	0	0	7	0
chr11.120857051	chr11	120857051	rs11218092	G	A	0.838736	0.989011	4.25489e-05	0.000119431	0.150275	0.000154097	11.8074	G	A	91	90	1	0.989011	0.010989	0.010989	0.161264	1	0	0	0
chr11.12101751	chr11	12101751	rs1994323	C	A	0.440066	0.191176	6.31674e-05	0.00227394	-0.248889	3.97454e-05	-5.14834	A	C	68	13	55	0.191176	0.808824	0.808824	0.559934	0	55	0	0
chr11.121107473	chr11	121107473	rs7129335	A	T	0.780854	0.62037	2.7051e-05	0.00218066	-0.160483	0.000116775	-3.41554	T	A	108	67	41	0.62037	0.37963	0.37963	0.219146	41	0	0	0
chr11.12112127	chr11	12112127	rs7110277	T	C	0.609868	1	3.14828e-05	5.88176e-06	0.390132	0.000555664	63.8236	T	C	17	17	0	1	0	0	0.390132	0	0	0	0
chr11.12160041	chr11	12160041	rs1110007	T	G	0.669411	0.404762	6.05172e-05	0.00573642	-0.264649	0.000396821	-3.47592	G	T	42	17	25	0.404762	0.595238	0.595238	0.330589	0	0	0	25
chr11.121731392	chr11	121731392	rs10732860	A	G	0.118389	0.909091	2.06531e-05	0.00375657	0.790702	5.32055e-17	12.8655	A	G	22	20	2	0.909091	0.0909091	0.0909091	0.881611	0	0	2	0
chr11.12179107	chr11	12179107	rs1564943	C	T	0.384436	0.560345	5.54526e-05	0.00212378	0.175909	0.000124899	3.76823	C	T	116	65	51	0.560345	0.439655	0.439655	0.615564	0	0	0	51
chr11.122029362	chr11	122029362	rs7926913	T	C	0.548281	1	4.26648e-05	2.94088e-06	0.451719	2.26583e-08	66.8896	T	C	34	34	0	1	0	0	0.451719	0	0	0	0
chr11.122503393	chr11	122503393	rs12364209	T	C	0.695716	0.296875	5.8537e-05	0.00326157	-0.398841	6.01634e-11	-6.92188	C	T	64	19	45	0.296875	0.703125	0.703125	0.304284	0	0	0	45
chr11.122505416	chr11	122505416	rs10750216	G	A	0.616399	0.928571	6.20638e-05	0.0015792	0.312172	1.89169e-05	7.70557	G	A	42	39	3	0.928571	0.0714286	0.0714286	0.383601	3	0	0	0
chr11.122534687	chr11	122534687	rs55817861	A	G	0.800403	0.5	3.46727e-05	0.00735294	-0.300403	8.69954e-05	-3.49504	G	A	34	17	17	0.5	0.5	0.5	0.199597	17	0	0	0
chr11.122662737	chr11	122662737	rs11218813	G	C	0.864288	0.973913	2.35007e-05	0.000220925	0.109625	0.000665514	7.01191	G	C	115	112	3	0.973913	0.026087	0.026087	0.135712	0	3	0	0
chr11.122697820	chr11	122697820	rs112397835	G	A	0.367578	0.944444	7.38043e-05	0.00291495	0.576866	4.79764e-07	10.5519	G	A	18	17	1	0.944444	0.0555556	0.0555556	0.632422	1	0	0	0
chr11.12290812	chr11	12290812	rs7121541	A	G	0.496378	0.119792	3.90747e-05	0.000549175	-0.376587	3.16876e-28	-15.5269	G	A	192	23	169	0.119792	0.880208	0.880208	0.503622	169	0	0	0
chr11.123005490	chr11	123005490	rs12287518	C	T	0.5389	0.952381	5.68958e-05	0.0010798	0.413481	1.93108e-08	12.2641	C	T	42	40	2	0.952381	0.047619	0.047619	0.4611	0	0	0	2
chr11.123005511	chr11	123005511	rs12287629	G	A	0.656568	0.960784	5.05535e-05	0.000738781	0.304216	2.72249e-06	10.8281	G	A	51	49	2	0.960784	0.0392157	0.0392157	0.343432	2	0	0	0
chr11.123005614	chr11	123005614	rs12287633	C	T	0.656568	0.824176	5.05535e-05	0.00159242	0.167608	0.000824999	4.13503	C	T	91	75	16	0.824176	0.175824	0.175824	0.343432	0	0	0	16
chr11.12308785	chr11	12308785	rs1994901	T	C	0.196826	0.0168067	2.92027e-05	6.94297e-05	-0.180019	7.38051e-11	-18.1263	C	T	238	4	234	0.0168067	0.983193	0.983193	0.803174	0	0	0	234
chr11.123839367	chr11	123839367	rs111563235	G	A	0.360904	0.714286	5.2463e-05	0.00728863	0.353381	0.000156814	4.12442	G	A	28	20	8	0.714286	0.285714	0.285714	0.639096	8	0	0	0
chr11.124408216	chr11	124408216	rs7112283	T	C	0.50736	0.984127	6.3257e-05	0.000247953	0.476767	1.97316e-17	27.0258	T	C	63	62	1	0.984127	0.015873	0.015873	0.49264	0	1	0	0
chr11.124771271	chr11	124771271	rs4077566	G	A	0.684647	0.105263	5.14605e-05	0.00495699	-0.579384	2.54487e-07	-8.18681	A	G	19	2	17	0.105263	0.894737	0.894737	0.315353	0	0	17	0
chr11.124998569	chr11	124998569	rs12804139	T	C	0.954429	0.903766	9.34416e-06	0.000363905	-0.0506631	0.000667995	-2.62236	C	T	239	216	23	0.903766	0.0962343	0.0962343	0.0455712	0	0	0	23
chr11.125012664	chr11	125012664	rs608256	A	G	0.827311	0.25	3.65292e-05	0.009375	-0.577311	2.32561e-08	-5.95086	G	A	20	5	15	0.25	0.75	0.75	0.172689	15	0	0	0
chr11.125133697	chr11	125133697	rs11820043	G	C	0.720704	0.858	4.54639e-05	0.000243672	0.137296	2.03649e-11	8.07435	G	C	500	429	71	0.858	0.142	0.142	0.279296	0	71	0	0
chr11.125133702	chr11	125133702	rs71470628	C	A	0.799441	0.890438	4.20827e-05	0.000194339	0.0909976	5.71421e-07	5.91816	C	A	502	447	55	0.890438	0.109562	0.109562	0.200559	55	0	0	0
chr11.125133704	chr11	125133704	rs11822514	T	C	0.720704	0.856855	4.54639e-05	0.000247288	0.136151	3.00597e-11	7.95741	T	C	496	425	71	0.856855	0.143145	0.143145	0.279296	0	71	0	0
chr11.125384247	chr11	125384247	rs117178435	G	T	0.92428	0.75	1.06228e-05	0.00426136	-0.17428	0.00034277	-2.66644	T	G	44	33	11	0.75	0.25	0.25	0.0757203	0	0	11	0
chr11.125818405	chr11	125818405	rs635346	A	G	0.721931	0.293103	5.79898e-05	0.00357231	-0.428827	1.48877e-11	-7.11724	G	A	58	17	41	0.293103	0.706897	0.706897	0.278069	41	0	0	0
chr11.125818408	chr11	125818408	rs635329	A	G	0.895876	0.385965	2.38789e-05	0.00415782	-0.509911	1.37514e-20	-7.88529	G	A	57	22	35	0.385965	0.614035	0.614035	0.104124	35	0	0	0
chr11.125818532	chr11	125818532	rs634871	T	A	0.721931	0.263158	5.79898e-05	0.0102056	-0.458773	4.30178e-05	-4.52844	A	T	19	5	14	0.263158	0.736842	0.736842	0.278069	0	0	0	14
chr11.126285301	chr11	126285301	rs7949566	A	G	0.62821	0.477419	5.00733e-05	0.000804807	-0.15079	5.29456e-08	-5.15728	G	A	310	148	162	0.477419	0.522581	0.522581	0.37179	162	0	0	0
chr11.12664541	chr11	12664541	rs4316494	A	G	0.478809	0.794118	5.76535e-05	0.00240434	0.315308	1.36313e-07	6.35466	A	G	68	54	14	0.794118	0.205882	0.205882	0.521191	0	0	14	0
chr11.126686763	chr11	126686763	rs1879449	T	C	0.138018	0.578947	2.9062e-05	0.0128299	0.44093	8.90419e-06	3.88836	T	C	19	11	8	0.578947	0.421053	0.421053	0.861982	0	8	0	0
chr11.126727947	chr11	126727947	rs1946064	T	C	0.18873	0.578947	3.62546e-05	0.0128299	0.390217	0.000180561	3.44019	T	C	19	11	8	0.578947	0.421053	0.421053	0.81127	0	8	0	0
chr11.126728188	chr11	126728188	rs7126443	A	G	0.18873	0.714286	3.62546e-05	0.00971817	0.525556	2.32244e-07	5.3213	A	G	21	15	6	0.714286	0.285714	0.285714	0.81127	0	0	6	0
chr11.126796505	chr11	126796505	rs535951930	T	G	0.873783	0.992481	1.56791e-05	2.80536e-05	0.118698	4.67739e-08	17.949	T	G	266	264	2	0.992481	0.0075188	0.0075188	0.126217	0	0	2	0
chr11.12685395	chr11	12685395	rs11022463	T	C	0.569489	0.771186	6.18131e-05	0.00149541	0.201697	9.57144e-06	5.11123	T	C	118	91	27	0.771186	0.228814	0.228814	0.430511	0	27	0	0
chr11.127896870	chr11	127896870	rs12788652	C	T	0.981967	0.896552	1.5828e-05	0.00159908	-0.0854157	0.000623524	-2.12551	T	C	58	52	6	0.896552	0.103448	0.103448	0.0180325	0	6	0	0
chr11.127896881	chr11	127896881	rs12787577	C	G	0.981967	0.885246	1.5828e-05	0.00166534	-0.0967216	0.0001153	-2.35895	G	C	61	54	7	0.885246	0.114754	0.114754	0.0180325	0	7	0	0
chr11.128057483	chr11	128057483	rs476994	T	C	0.617005	0.0625	5.02566e-05	0.00366211	-0.554505	5.73895e-06	-9.10081	C	T	16	1	15	0.0625	0.9375	0.9375	0.382995	0	0	0	15
chr11.128068168	chr11	128068168	rs55916297	A	T	0.919533	0.652174	1.37372e-05	0.00986274	-0.267359	0.000285445	-2.69026	T	A	23	15	8	0.652174	0.347826	0.347826	0.0804669	8	0	0	0
chr11.128206410	chr11	128206410	rs6590322	C	T	0.460342	0.783784	6.64591e-05	0.00458018	0.323441	8.932e-05	4.74489	C	T	37	29	8	0.783784	0.216216	0.216216	0.539658	0	0	0	8
chr11.128333503	chr11	128333503	rs2230004	C	T	0.452272	0.351145	7.21845e-05	0.000434813	-0.101127	3.80605e-06	-4.49123	T	C	524	184	340	0.351145	0.648855	0.648855	0.547728	0	340	0	0
chr11.128453010	chr11	128453010	rs11221364	C	T	0.497439	0.787879	5.15131e-05	0.00506442	0.29044	0.000776909	4.06063	C	T	33	26	7	0.787879	0.212121	0.212121	0.502561	0	0	0	7
chr11.128705771	chr11	128705771	rs1893139	A	G	0.597634	0.390244	5.45445e-05	0.00193458	-0.20739	3.05068e-06	-4.65004	G	A	123	48	75	0.390244	0.609756	0.609756	0.402366	75	0	0	0
chr11.128705816	chr11	128705816	rs1893138	G	A	0.597634	0.432432	5.45445e-05	0.00165834	-0.165201	5.20923e-05	-3.99162	A	G	148	64	84	0.432432	0.567568	0.567568	0.402366	0	1	84	0
chr11.128726150	chr11	128726150	rs75177162	C	G	0.920365	0.45	2.12332e-05	0.012375	-0.470365	6.94668e-08	-4.22464	G	C	20	9	11	0.45	0.55	0.55	0.0796352	0	11	0	0
chr11.128750054	chr11	128750054	rs12281643	G	C	0.794856	0.222222	4.72609e-05	0.00960219	-0.572634	3.06186e-07	-5.82943	C	G	18	4	14	0.222222	0.777778	0.777778	0.205144	0	0	14	0
chr11.12879123	chr11	12879123	rs546512774	C	G	0.466188	1	7.7484e-05	4.9995e-06	0.533812	2.35082e-07	58.7767	C	G	20	20	0	1	0	0	0.533812	0	0	0	0
chr11.129094709	chr11	129094709	rs10458994	T	C	0.800607	0.479167	4.03325e-05	0.00519929	-0.32144	7.37406e-07	-4.44069	C	T	48	23	25	0.479167	0.520833	0.520833	0.199393	0	0	0	25
chr11.12936411	chr11	12936411	rs11022548	A	G	0.77442	0.960526	3.46667e-05	0.000498888	0.186106	0.00012129	8.05696	A	G	76	73	3	0.960526	0.0394737	0.0394737	0.22558	0	0	3	0
chr11.12945058	chr11	12945058	rs12792409	G	T	0.680215	0.1875	5.04133e-05	0.00952148	-0.492715	7.13708e-05	-5.03613	T	G	16	3	13	0.1875	0.8125	0.8125	0.319785	0	0	13	0
chr11.130188953	chr11	130188953	rs555659	G	A	0.165694	0.359307	4.12876e-05	0.000996561	0.193613	9.84384e-13	6.0099	G	A	231	83	148	0.359307	0.640693	0.640693	0.834306	148	0	0	0
chr11.130273230	chr11	130273230	rs11222084	T	A	0.779258	0.686508	3.4872e-05	0.000854027	-0.0927505	0.000512305	-3.11093	A	T	252	173	79	0.686508	0.313492	0.313492	0.220742	0	0	0	79
chr11.130396178	chr11	130396178	rs4937526	T	C	0.222385	0.681818	4.59183e-05	0.00986101	0.459434	5.37296e-06	4.61587	T	C	22	15	7	0.681818	0.318182	0.318182	0.777615	0	7	0	0
chr11.130427394	chr11	130427394	rs1689207	G	A	0.308333	0.913043	5.54893e-05	0.00345196	0.60471	2.34381e-09	10.2106	G	A	23	21	2	0.913043	0.0869565	0.0869565	0.691667	2	0	0	0
chr11.130767198	chr11	130767198	rs3794136	T	C	0.370658	0.793103	4.61088e-05	0.00565829	0.422446	4.19958e-06	5.59328	T	C	29	23	6	0.793103	0.206897	0.206897	0.629342	0	6	0	0
chr11.130767306	chr11	130767306	rs3794135	T	C	0.370658	0.584615	4.61088e-05	0.003736	0.213958	0.000477384	3.47905	T	C	65	38	27	0.584615	0.415385	0.415385	0.629342	0	27	0	0
chr11.130779803	chr11	130779803	rs1559671	T	C	0.868995	0.575	2.30553e-05	0.00305469	-0.293995	8.34121e-11	-5.29936	C	T	80	46	34	0.575	0.425	0.425	0.131005	0	0	0	34
chr11.13079865	chr11	13079865	rs4757099	C	T	0.533633	1	4.93964e-05	3.9996e-06	0.466367	3.06458e-07	63.8224	C	T	25	25	0	1	0	0	0.466367	0	0	0	0
chr11.130870215	chr11	130870215	rs10791112	G	T	0.321197	0.583333	7.28624e-05	0.00405093	0.262137	2.61931e-05	4.08206	G	T	60	35	25	0.583333	0.416667	0.416667	0.678803	0	0	0	25
chr11.131536685	chr11	131536685	rs1086214	A	G	0.140725	0.466667	3.12644e-05	0.00414815	0.325942	1.40526e-09	5.04176	A	G	60	28	32	0.466667	0.533333	0.533333	0.859275	0	0	32	0
chr11.131542262	chr11	131542262	rs11820953	T	C	0.939443	0.730769	7.07431e-06	0.00189178	-0.208674	1.48439e-11	-4.78874	C	T	104	76	28	0.730769	0.269231	0.269231	0.060557	0	0	0	28
chr11.131783447	chr11	131783447	rs641392	T	C	0.936084	0.730769	1.9207e-05	0.00756714	-0.205315	0.000970146	-2.35724	C	T	26	19	7	0.730769	0.269231	0.269231	0.0639156	0	0	0	7
chr11.131950240	chr11	131950240	rs11222906	T	G	0.820099	0.683473	3.03615e-05	0.000605987	-0.136625	3.24848e-10	-5.41606	G	T	357	244	113	0.683473	0.316527	0.316527	0.179901	0	0	0	113
chr11.132446617	chr11	132446617	rs4306297	T	C	0.261113	0.467391	4.85369e-05	0.00270583	0.206278	1.7e-05	3.93045	T	C	92	43	49	0.467391	0.532609	0.532609	0.738887	0	49	0	0
chr11.13361005	chr11	13361005	rs1037169	T	C	0.384554	0.940594	5.0246e-05	0.000276618	0.55604	2.9428e-63	30.7555	T	C	202	190	12	0.940594	0.0594059	0.0594059	0.615446	0	12	0	0
chr11.134013706	chr11	134013706	rs60632066	G	A	0.81778	0.294118	2.78189e-05	0.0122125	-0.523662	3.31038e-06	-4.7332	A	G	17	5	12	0.294118	0.705882	0.705882	0.18222	0	0	12	0
chr11.13413383	chr11	13413383	rs11022787	T	C	0.654819	0.166667	4.30649e-05	0.00771605	-0.488152	2.97979e-05	-5.54177	C	T	18	3	15	0.166667	0.833333	0.833333	0.345181	0	0	0	15
chr11.134136831	chr11	134136831	rs10791351	C	T	0.735911	0.35	4.70289e-05	0.011375	-0.385911	0.000332761	-3.6109	T	C	20	7	13	0.35	0.65	0.65	0.264089	0	13	0	0
chr11.134588562	chr11	134588562	rs6590762	T	G	0.907072	0.25	1.98898e-05	0.0117188	-0.657072	5.27407e-10	-6.06463	G	T	16	4	12	0.25	0.75	0.75	0.0929275	0	0	0	12
chr11.14048654	chr11	14048654	rs11023054	A	G	0.672186	0.166667	5.68765e-05	0.00578704	-0.505519	4.89786e-07	-6.61281	G	A	24	4	20	0.166667	0.833333	0.833333	0.327814	20	0	0	0
chr11.14048684	chr11	14048684	rs10832165	A	G	0.672186	0.181818	5.68765e-05	0.00676183	-0.490368	3.16956e-06	-5.93842	G	A	22	4	18	0.181818	0.818182	0.818182	0.327814	18	0	0	0
chr11.14213210	chr11	14213210	rs3935919	G	C	0.629694	0.909091	5.01005e-05	0.00150263	0.279397	2.03996e-05	7.09045	G	C	55	50	5	0.909091	0.0909091	0.0909091	0.370306	0	5	0	0
chr11.14213229	chr11	14213229	rs7480396	A	G	0.629694	0.919355	5.01005e-05	0.00119583	0.289661	3.37999e-06	8.20622	A	G	62	57	5	0.919355	0.0806452	0.0806452	0.370306	0	0	5	0
chr11.14275605	chr11	14275605	rs2278347	T	C	0.843942	0.98	3.27134e-05	0.000196	0.136058	0.000224034	8.99659	T	C	100	98	2	0.98	0.02	0.02	0.156058	0	2	0	0
chr11.15128346	chr11	15128346	rs11023435	C	A	0.533319	0.8	5.69557e-05	0.00355556	0.266681	0.000264448	4.43698	C	A	45	36	9	0.8	0.2	0.2	0.466681	9	0	0	0
chr11.15710084	chr11	15710084	rs7108738	G	T	0.844782	0.470588	2.8512e-05	0.014655	-0.374194	0.000384479	-3.08803	T	G	17	8	9	0.470588	0.529412	0.529412	0.155218	0	0	9	0
chr11.1628965	chr11	1628965	rs57186801	G	A	0.456766	0.844	5.34158e-05	0.000526656	0.387234	6.07554e-37	16.078	G	A	250	211	39	0.844	0.156	0.156	0.543234	39	0	0	0
chr11.1628992	chr11	1628992	rs60210378	G	A	0.456766	0.817829	5.34158e-05	0.000577459	0.361063	6.64116e-33	14.3751	G	A	258	211	47	0.817829	0.182171	0.182171	0.543234	47	0	0	1
chr11.17275035	chr11	17275035	rs7108316	C	T	0.608807	0.176471	5.72844e-05	0.00854875	-0.432336	0.000343583	-4.66037	T	C	17	3	14	0.176471	0.823529	0.823529	0.391193	0	14	0	0
chr11.1728138	chr11	1728138	rs7939758	A	G	0.911755	0.5625	2.18437e-05	0.0153809	-0.349255	0.000232254	-2.81413	G	A	16	9	7	0.5625	0.4375	0.4375	0.0882451	7	0	0	0
chr11.17289354	chr11	17289354	rs214101	A	G	0.582888	0.894737	5.7777e-05	0.00165233	0.311849	1.24832e-06	7.54106	A	G	57	51	6	0.894737	0.105263	0.105263	0.417112	0	0	6	0
chr11.17427336	chr11	17427336	rs2073583	G	C	0.258706	0.462687	4.48827e-05	0.00371056	0.203981	0.000256053	3.32858	G	C	67	31	36	0.462687	0.537313	0.537313	0.741294	0	36	0	0
chr11.1781790	chr11	1781790	rs7122341	C	T	0.773851	0.589041	5.63417e-05	0.00331605	-0.18481	0.00033402	-3.18241	T	C	73	43	30	0.589041	0.410959	0.410959	0.226149	0	30	0	0
chr11.1781808	chr11	1781808	rs72850959	C	T	0.966174	0.5	2.1403e-05	0.005	-0.466174	9.42472e-24	-6.57863	T	C	50	25	25	0.5	0.5	0.5	0.033826	0	25	0	0
chr11.18405510	chr11	18405510	rs7112492	G	T	0.12162	0.378378	2.13508e-05	0.00635698	0.256759	6.04297e-05	3.21493	G	T	37	14	23	0.378378	0.621622	0.621622	0.87838	0	0	0	23
chr11.18656062	chr11	18656062	rs7943121	G	C	0.338129	0.756098	4.49531e-05	0.0044979	0.417968	5.40272e-08	6.20124	G	C	41	31	10	0.756098	0.243902	0.243902	0.661871	0	10	0	0
chr11.19401124	chr11	19401124	rs2729888	A	G	0.566996	0.826087	6.94176e-05	0.0015616	0.259091	4.47181e-07	6.41538	A	G	92	76	16	0.826087	0.173913	0.173913	0.433004	0	0	16	0
chr11.1942973	chr11	1942973	rs57927529	T	C	0.826221	0.682353	3.58688e-05	0.00254997	-0.143868	0.000907972	-2.8292	C	T	85	58	27	0.682353	0.317647	0.317647	0.173779	0	0	0	27
chr11.20172680	chr11	20172680	rs113808194	A	G	0.637334	1	5.46251e-05	2.38071e-06	0.362666	8.30146e-07	48.0338	A	G	42	42	0	1	0	0	0.362666	0	0	0	0
chr11.22480709	chr11	22480709	rs7924828	T	C	0.865625	0.748744	2.64608e-05	0.00094536	-0.116881	7.33862e-06	-3.74932	C	T	199	149	50	0.748744	0.251256	0.251256	0.134375	0	0	0	50
chr11.22557841	chr11	22557841	rs4498996	C	T	0.226464	0.75	3.98537e-05	0.0117188	0.523536	1.29952e-05	4.82801	C	T	16	12	4	0.75	0.25	0.25	0.773536	0	0	0	4
chr11.22592985	chr11	22592985	rs11026663	C	T	0.641313	0.238095	4.86101e-05	0.00863838	-0.403218	0.000196672	-4.32618	T	C	21	5	16	0.238095	0.761905	0.761905	0.358687	0	16	0	0
chr11.22932611	chr11	22932611	rs11026842	C	G	0.631191	1	4.4753e-05	5.555e-06	0.368809	0.000744105	51.9976	C	G	18	18	0	1	0	0	0.368809	0	0	0	0
chr11.23083718	chr11	23083718	rs2052773	G	A	0.608932	1	5.87442e-05	3.9996e-06	0.391068	4.06123e-05	49.3704	G	A	25	25	0	1	0	0	0.391068	0	0	0	0
chr11.23309750	chr11	23309750	rs7125267	A	G	0.470129	0.275	5.98957e-05	0.00249219	-0.195129	0.000454165	-3.86254	G	A	80	22	58	0.275	0.725	0.725	0.529871	58	0	0	0
chr11.24191474	chr11	24191474	rs201237593	G	T	0.441025	1	6.42311e-05	6.24937e-06	0.558975	2.04842e-06	66.5821	G	T	16	16	0	1	0	0	0.558975	0	0	0	0
chr11.25787146	chr11	25787146	rs11028917	G	C	0.249328	0.65	3.84204e-05	0.011375	0.400672	0.000178386	3.75043	G	C	20	13	7	0.65	0.35	0.35	0.750672	0	7	0	0
chr11.26247728	chr11	26247728	rs4923346	C	T	0.680947	0.222222	4.64796e-05	0.00960219	-0.458725	8.46914e-05	-4.67002	T	C	18	4	14	0.222222	0.777778	0.777778	0.319053	0	14	0	0
chr11.26319160	chr11	26319160	rs79748894	T	C	0.933953	0.555556	1.04403e-05	0.0137174	-0.378397	8.67198e-06	-3.22958	C	T	18	10	8	0.555556	0.444444	0.444444	0.0660474	0	0	0	8
chr11.26319278	chr11	26319278	rs75109041	T	C	0.933953	0.666667	1.04403e-05	0.0043573	-0.267286	1.4437e-08	-4.04434	C	T	51	34	17	0.666667	0.333333	0.333333	0.0660474	0	0	0	17
chr11.26648185	chr11	26648185	rs1389455	A	G	0.216432	0.412698	4.2082e-05	0.00384728	0.196267	0.000358729	3.14708	A	G	63	26	37	0.412698	0.587302	0.587302	0.783568	0	0	37	0
chr11.26862323	chr11	26862323	rs1375975	C	T	0.650452	0.986842	5.66353e-05	0.000170852	0.33639	7.12289e-10	22.3031	C	T	76	75	1	0.986842	0.0131579	0.0131579	0.349548	0	0	0	1
chr11.26986106	chr11	26986106	rs12286947	C	T	0.913029	1	1.9874e-05	6.75608e-07	0.0869711	0.000443427	19.1855	C	T	148	148	0	1	0	0	0.0869711	0	0	0	0
chr11.27097121	chr11	27097121	rs2099887	C	A	0.458667	0.8	4.97465e-05	0.00533333	0.341333	0.000167696	4.65225	C	A	30	24	6	0.8	0.2	0.2	0.541333	6	0	0	0
chr11.27178374	chr11	27178374	rs3207585	G	T	0.120537	0.965517	3.12191e-05	0.00114806	0.84498	4.78658e-25	24.6059	G	T	29	28	1	0.965517	0.0344828	0.0344828	0.879463	0	0	0	1
chr11.27233415	chr11	27233415	rs1442930	A	G	0.472695	0.111111	5.70462e-05	0.00365798	-0.361584	0.00012745	-5.93237	G	A	27	3	24	0.111111	0.888889	0.888889	0.527305	24	0	0	0
chr11.27260233	chr11	27260233	rs12795105	A	C	0.391009	1	5.46781e-05	5.88176e-06	0.608991	1.16727e-07	78.2562	A	C	17	17	0	1	0	0	0.608991	0	0	0	0
chr11.27261042	chr11	27261042	rs10835142	A	G	0.704792	0.921875	4.88495e-05	0.00112534	0.217083	0.000202421	6.33517	A	G	64	59	5	0.921875	0.078125	0.078125	0.295208	0	0	5	0
chr11.27270451	chr11	27270451	rs12804069	G	A	0.583368	0.96	6.15376e-05	0.001536	0.376632	0.000133013	9.42305	G	A	25	24	1	0.96	0.04	0.04	0.416632	1	0	0	0
chr11.28251975	chr11	28251975	rs74677189	A	T	0.916861	0.6	8.72145e-06	0.012	-0.316861	0.00011507	-2.89148	T	A	20	12	8	0.6	0.4	0.4	0.0831388	8	0	0	0
chr11.28568914	chr11	28568914	rs7108101	T	G	0.59571	0.210526	4.95359e-05	0.00874763	-0.385183	0.000786067	-4.10673	G	T	19	4	15	0.210526	0.789474	0.789474	0.40429	0	0	0	15
chr11.29141778	chr11	29141778	rs2933168	G	A	0.64264	0.227273	5.52466e-05	0.00798272	-0.415368	8.56782e-05	-4.63297	A	G	22	5	17	0.227273	0.772727	0.772727	0.35736	0	0	17	0
chr11.2923826	chr11	2923826	rs367035	A	G	0.538562	0.941176	5.14825e-05	0.00325667	0.402614	0.000821724	6.99998	A	G	17	16	1	0.941176	0.0588235	0.0588235	0.461438	0	0	1	0
chr11.29549295	chr11	29549295	rs74640096	G	A	0.948036	0.990361	4.59547e-06	2.30016e-05	0.0423256	0.000160349	8.05697	G	A	415	411	4	0.990361	0.00963855	0.00963855	0.0519641	4	0	0	0
chr11.29820696	chr11	29820696	rs704611	G	T	0.599681	1	6.78762e-05	2.43878e-06	0.400319	1.43707e-07	47.74	G	T	41	41	0	1	0	0	0.400319	0	0	0	0
chr11.307696	chr11	307696	rs7480524	T	C	0.34537	0.72	5.08401e-05	0.008064	0.37463	0.00014882	4.15875	T	C	25	18	7	0.72	0.28	0.28	0.65463	0	7	0	0
chr11.307878	chr11	307878	rs2031091	A	G	0.60015	0.990476	5.02007e-05	8.98391e-05	0.390326	3.53591e-16	32.9839	A	G	105	104	1	0.990476	0.00952381	0.00952381	0.39985	0	0	1	0
chr11.307926	chr11	307926	rs7481191	A	C	0.608974	0.983051	5.77044e-05	0.000282405	0.374077	1.36118e-09	20.2839	A	C	59	58	1	0.983051	0.0169492	0.0169492	0.391026	0	1	0	0
chr11.30941184	chr11	30941184	rs17331559	C	A	0.755286	0.196429	5.69528e-05	0.00281865	-0.558858	2.27221e-18	-10.4217	A	C	56	11	45	0.196429	0.803571	0.803571	0.244714	0	45	0	0
chr11.30941272	chr11	30941272	rs273608	A	C	0.392537	0.114286	5.12799e-05	0.00289213	-0.278251	0.000722541	-5.12876	C	A	35	4	31	0.114286	0.885714	0.885714	0.607463	31	0	0	0
chr11.32232204	chr11	32232204	rs10767923	G	A	0.325508	0.496732	6.47714e-05	0.00163392	0.171224	9.14987e-06	4.15439	G	A	153	76	77	0.496732	0.503268	0.503268	0.674492	77	0	0	0
chr11.32281435	chr11	32281435	rs35205138	G	A	0.785581	0.700913	3.52909e-05	0.000478616	-0.0846675	2.26959e-05	-3.73486	A	G	438	307	131	0.700913	0.299087	0.299087	0.214419	0	0	131	0
chr11.33061663	chr11	33061663	rs2273541	C	T	0.640238	1	5.49982e-05	2.63132e-06	0.359762	2.53841e-06	47.3907	C	T	38	38	0	1	0	0	0.359762	0	0	0	0
chr11.33084875	chr11	33084875	rs7483038	T	A	0.621953	0.9375	5.29851e-05	0.000305176	0.315547	2.74636e-19	16.6734	T	A	192	180	12	0.9375	0.0625	0.0625	0.378047	12	0	0	0
chr11.33084917	chr11	33084917	rs7483668	T	A	0.621953	0.904	5.29851e-05	0.000347136	0.282047	5.49585e-20	14.1002	T	A	250	226	24	0.904	0.096	0.096	0.378047	24	0	0	0
chr11.33387545	chr11	33387545	rs11032239	G	A	0.905413	0.5625	2.32733e-05	0.0153809	-0.342913	0.000357817	-2.7629	A	G	16	9	7	0.5625	0.4375	0.4375	0.0945867	0	0	7	0
chr11.33744845	chr11	33744845	rs831628	C	G	0.669789	0.422414	4.53466e-05	0.00210328	-0.247375	3.99972e-08	-5.33673	G	C	116	49	67	0.422414	0.577586	0.577586	0.330211	0	67	0	0
chr11.33912937	chr11	33912937	rs10768036	T	C	0.369958	1	6.43241e-05	5.555e-06	0.630042	1.68556e-08	75.3695	T	C	18	18	0	1	0	0	0.630042	0	0	0	0
chr11.34190423	chr11	34190423	rs1569774	A	G	0.500949	0.142857	5.31864e-05	0.0058309	-0.358092	0.000837727	-4.66826	G	A	21	3	18	0.142857	0.857143	0.857143	0.499051	18	0	0	0
chr11.34417870	chr11	34417870	rs1157669	T	C	0.444236	0.722222	5.57295e-05	0.0055727	0.277986	0.000784172	3.70535	T	C	36	26	10	0.722222	0.277778	0.277778	0.555764	0	10	0	0
chr11.34444168	chr11	34444168	rs34329347	G	A	0.702697	0.304348	5.24419e-05	0.00920523	-0.398349	9.28613e-05	-4.14012	A	G	23	7	16	0.304348	0.695652	0.695652	0.297303	0	0	16	0
chr11.34636372	chr11	34636372	rs11032783	T	C	0.884643	0.762712	9.19068e-06	0.0010225	-0.121932	4.06847e-06	-3.79613	C	T	177	135	42	0.762712	0.237288	0.237288	0.115357	0	0	0	42
chr11.34666850	chr11	34666850	rs3751076	G	A	0.844821	0.333333	2.85338e-05	0.00925926	-0.511488	2.3584e-08	-5.30737	A	G	24	8	16	0.333333	0.666667	0.666667	0.155179	0	0	16	0
chr11.34778351	chr11	34778351	rs7110293	C	A	0.301772	0	2.74511e-05	2.85686e-06	-0.301772	6.81891e-05	-54.8152	A	C	35	0	35	0	1	1	0.698228	0	35	0	0
chr11.34868229	chr11	34868229	rs74461260	G	A	0.977049	0.714286	5.38849e-06	0.00971817	-0.262764	5.89151e-06	-2.66473	A	G	21	15	6	0.714286	0.285714	0.285714	0.0229505	0	0	6	0
chr11.35164108	chr11	35164108	rs2553808	C	T	0.356569	0.761905	5.01577e-05	0.00863838	0.405336	0.000181568	4.34852	C	T	21	16	5	0.761905	0.238095	0.238095	0.643431	0	0	0	5
chr11.35196599	chr11	35196599	rs75761035	T	C	0.900984	0.692308	2.00196e-05	0.00546199	-0.208677	0.00026729	-2.81841	C	T	39	27	12	0.692308	0.307692	0.307692	0.0990156	0	0	0	12
chr11.35204347	chr11	35204347	rs77673209	A	G	0.865849	0.291667	2.15821e-05	0.00860822	-0.574182	1.98188e-10	-6.18086	G	A	24	7	17	0.291667	0.708333	0.708333	0.134151	17	0	0	0
chr11.35268423	chr11	35268423	rs10768119	C	G	0.618677	0.359375	5.39009e-05	0.00359726	-0.259302	2.4901e-05	-4.29132	G	C	64	23	41	0.359375	0.640625	0.640625	0.381323	0	41	0	0
chr11.35361912	chr11	35361912	rs61454047	G	C	0.791696	0.285714	3.59328e-05	0.00971817	-0.505981	8.92066e-07	-5.12319	C	G	21	6	15	0.285714	0.714286	0.714286	0.208304	0	0	15	0
chr11.35551866	chr11	35551866	rs506859	C	T	0.677488	0.857759	3.30564e-05	0.0005259	0.18027	7.71546e-09	7.62492	C	T	232	199	33	0.857759	0.142241	0.142241	0.322512	0	0	0	33
chr11.35561585	chr11	35561585	rs697317	T	C	0.489396	0.647343	4.39373e-05	0.000551425	0.157947	1.1808e-10	6.47322	T	C	414	268	146	0.647343	0.352657	0.352657	0.510604	0	146	0	0
chr11.35562282	chr11	35562282	rs638231	A	G	0.893918	0.690141	2.01523e-05	0.00301192	-0.203777	2.49028e-06	-3.70072	G	A	71	49	22	0.690141	0.309859	0.309859	0.106082	22	0	0	0
chr11.356042	chr11	356042	rs10902136	A	G	0.0637825	0.187135	2.50747e-05	0.000889562	0.123352	4.04501e-08	4.0787	A	G	171	32	139	0.187135	0.812865	0.812865	0.936218	0	0	139	0
chr11.35644855	chr11	35644855	rs80269603	A	G	0.896172	0.470588	3.51139e-05	0.014655	-0.425583	1.56e-05	-3.51133	G	A	17	8	9	0.470588	0.529412	0.529412	0.103828	9	0	0	0
chr11.36261784	chr11	36261784	rs61879270	G	T	0.975677	0.407407	1.62396e-05	0.00894173	-0.568269	1.51716e-19	-6.00412	T	G	27	11	16	0.407407	0.592593	0.592593	0.0243235	0	0	16	0
chr11.36261885	chr11	36261885	rs61879271	T	C	0.975677	0.333333	1.62396e-05	0.00673401	-0.642343	4.64407e-28	-7.81821	C	T	33	11	22	0.333333	0.666667	0.666667	0.0243235	0	0	0	22
chr11.36425498	chr11	36425498	rs12293884	G	C	0.789291	0.411765	2.92688e-05	0.0142479	-0.377526	0.000765176	-3.15955	C	G	17	7	10	0.411765	0.588235	0.588235	0.210709	0	0	10	0
chr11.36574047	chr11	36574047	rs534326499	C	G	0.692852	1	5.06076e-05	4.34739e-06	0.307148	0.000891019	41.4328	C	G	23	23	0	1	0	0	0.307148	0	0	0	0
chr11.3676027	chr11	3676027	rs28485465	A	G	0.678912	1	6.98094e-05	3.9996e-06	0.321088	0.000313038	37.374	A	G	25	25	0	1	0	0	0.321088	0	0	0	0
chr11.36916051	chr11	36916051	rs11033860	G	A	0.366257	1	5.05359e-05	3.57107e-06	0.633743	6.10943e-13	86.1563	G	A	28	28	0	1	0	0	0.633743	0	0	0	0
chr11.37301220	chr11	37301220	rs12276265	C	G	0.513736	0.253333	5.6957e-05	0.00252207	-0.260403	4.83715e-06	-5.12764	G	C	75	19	56	0.253333	0.746667	0.746667	0.486264	0	56	0	0
chr11.39021805	chr11	39021805	rs9795023	T	C	0.544834	1	6.29846e-05	4.9995e-06	0.455166	8.94552e-06	55.2035	T	C	20	20	0	1	0	0	0.455166	0	0	0	0
chr11.406954	chr11	406954	rs112731199	A	G	0.955064	0.76087	9.75821e-06	0.00395537	-0.194195	4.65426e-06	-3.08396	G	A	46	35	11	0.76087	0.23913	0.23913	0.0449356	11	0	0	0
chr11.4115974	chr11	4115974	rs12806698	C	A	0.683905	0.96875	4.75621e-05	0.000946045	0.284845	0.000396949	9.03651	C	A	32	31	1	0.96875	0.03125	0.03125	0.316095	1	0	0	0
chr11.43942186	chr11	43942186	rs2292891	C	T	0.73141	0.661605	5.22866e-05	0.000485648	-0.0698052	0.000797206	-3.0097	T	C	461	305	156	0.661605	0.338395	0.338395	0.26859	0	156	0	0
chr11.44056833	chr11	44056833	rs74411521	A	G	0.902703	0.47619	2.42209e-05	0.0118778	-0.426513	1.02835e-06	-3.90951	G	A	21	10	11	0.47619	0.52381	0.52381	0.0972967	11	0	0	0
chr11.44244677	chr11	44244677	rs1598078	A	G	0.41143	1	5.76356e-05	6.24937e-06	0.58857	6.74108e-07	73.6375	A	G	16	16	0	1	0	0	0.58857	0	0	0	0
chr11.44590711	chr11	44590711	rs34647376	G	A	0.934957	0.986301	1.23096e-05	4.62705e-05	0.0513444	0.00081445	6.70838	G	A	292	288	4	0.986301	0.0136986	0.0136986	0.065043	4	0	0	0
chr11.44593093	chr11	44593093	rs35767567	G	A	0.89024	0.5	2.24119e-05	0.015625	-0.39024	0.000119757	-3.11968	A	G	16	8	8	0.5	0.5	0.5	0.10976	0	0	8	0
chr11.4532669	chr11	4532669	rs2915049	G	C	0.78637	0.136364	3.59776e-05	0.00535312	-0.650007	1.4314e-10	-8.85442	C	G	22	3	19	0.136364	0.863636	0.863636	0.21363	0	0	19	0
chr11.4532725	chr11	4532725	rs2566239	T	C	0.78637	0.103448	3.59776e-05	0.00319816	-0.682922	6.82356e-15	-12.0086	C	T	29	3	26	0.103448	0.896552	0.896552	0.21363	0	0	0	26
chr11.4532845	chr11	4532845	rs1430403	A	G	0.78637	0.166667	3.59776e-05	0.00771605	-0.619704	3.67919e-08	-7.03844	G	A	18	3	15	0.166667	0.833333	0.833333	0.21363	15	0	0	0
chr11.46015138	chr11	46015138	rs2959100	G	C	0.497575	0	6.65654e-05	5.26263e-06	-0.497575	3.83005e-06	-58.7099	C	G	19	0	19	0	1	1	0.502425	0	0	19	0
chr11.46381756	chr11	46381756	rs7937648	C	T	0.961832	0.722222	9.11214e-06	0.0111454	-0.23961	0.000457046	-2.26871	T	C	18	13	5	0.722222	0.277778	0.277778	0.0381681	0	5	0	0
chr11.48811277	chr11	48811277	rs200267465	G	T	0.894811	0.1875	2.03784e-05	0.00952148	-0.707311	7.94315e-11	-7.24092	T	G	16	3	13	0.1875	0.8125	0.8125	0.105189	0	0	13	0
chr11.48867562	chr11	48867562	rs11524870	T	C	0.447374	0.884615	4.97277e-05	0.00392581	0.437241	4.69067e-06	6.93463	T	C	26	23	3	0.884615	0.115385	0.115385	0.552626	0	3	0	0
chr11.48889208	chr11	48889208	rs78621219	C	A	0.601042	0.958333	4.87377e-05	0.00166377	0.357291	0.000187323	8.63387	C	A	24	23	1	0.958333	0.0416667	0.0416667	0.398958	1	0	0	0
chr11.48894197	chr11	48894197	rs11493732	G	C	0.551443	1	6.66761e-05	6.24937e-06	0.448557	0.000128632	52.5265	G	C	16	16	0	1	0	0	0.448557	0	0	0	0
chr11.48894406	chr11	48894406	rs11040112	C	G	0.447374	0.95	4.97277e-05	0.002375	0.502626	2.65117e-06	10.2074	C	G	20	19	1	0.95	0.05	0.05	0.552626	0	0	1	0
chr11.48896430	chr11	48896430	rs9651570	G	A	0.613818	0.984615	4.91252e-05	0.000233045	0.370797	3.67141e-10	22.074	G	A	65	64	1	0.984615	0.0153846	0.0153846	0.386182	1	0	0	1
chr11.48949084	chr11	48949084	rs571443093	C	T	0.43541	1	8.52949e-05	5.88176e-06	0.56459	7.26569e-07	59.1277	C	T	17	17	0	1	0	0	0.56459	0	0	0	0
chr11.48949099	chr11	48949099	rs370633515	A	G	0.281499	1	7.73119e-05	5.88176e-06	0.718501	4.37627e-10	78.7739	A	G	17	17	0	1	0	0	0.718501	0	0	0	0
chr11.49769081	chr11	49769081	rs7924899	G	A	0.931383	0.294118	1.35613e-05	0.0122125	-0.637265	4.8616e-11	-5.76338	A	G	17	5	12	0.294118	0.705882	0.705882	0.0686172	0	0	12	0
chr11.49769087	chr11	49769087	rs7924900	G	A	0.920887	0.333333	1.52019e-05	0.0123457	-0.587554	7.08426e-10	-5.28473	A	G	18	6	12	0.333333	0.666667	0.666667	0.0791131	0	0	12	0
chr11.50139298	chr11	50139298	rs11245906	A	T	0.449756	1	5.75179e-05	2.38071e-06	0.550244	2.66103e-15	71.0962	A	T	42	42	0	1	0	0	0.550244	0	0	0	0
chr11.50139351	chr11	50139351	rs11245907	G	A	0.792487	1	3.68434e-05	2.04061e-06	0.207513	0.000400326	33.2781	G	A	49	49	0	1	0	0	0.207513	0	0	0	0
chr11.50722329	chr11	50722329	rs11533353	T	C	0.68383	0.107143	8.25334e-05	0.00341655	-0.576687	3.47976e-10	-9.74907	C	T	28	3	25	0.107143	0.892857	0.892857	0.31617	4	0	3	25
chr11.50724822	chr11	50724822	rs11535897	A	G	0.8139	1	3.96006e-05	4.34739e-07	0.1861	1.92879e-11	29.412	A	G	230	230	0	1	0	0	0.1861	0	0	0	0
chr11.50748806	chr11	50748806	rs61917298	G	C	0.922541	0.136364	1.33456e-05	0.00535312	-0.786178	9.55627e-19	-10.7319	C	G	22	3	19	0.136364	0.863636	0.863636	0.0774587	0	0	19	0
chr11.51570078	chr11	51570078	rs11533412	C	T	0.91278	1	1.49034e-05	7.14214e-07	0.08722	0.000459143	22.0703	C	T	140	140	0	1	0	0	0.08722	0	0	0	0
chr11.51570188	chr11	51570188	rs10902384	C	T	0.554699	0.988235	6.21969e-05	6.839e-05	0.433536	8.81931e-33	37.9381	C	T	170	168	2	0.988235	0.0117647	0.0117647	0.445301	0	0	0	2
chr11.51572149	chr11	51572149	rs75079276	C	T	0.922541	1	1.33456e-05	6.17222e-07	0.0774587	0.000321869	20.7293	C	T	162	162	0	1	0	0	0.0774587	0	0	0	0
chr11.51574365	chr11	51574365	rs11533413	G	T	0.822203	0.222222	5.4737e-05	0.00960219	-0.59998	4.67656e-08	-6.10545	T	G	18	4	14	0.222222	0.777778	0.777778	0.177797	0	0	14	0
chr11.51579306	chr11	51579306	rs11246668	C	T	0.485329	1	6.81444e-05	4.62917e-07	0.514671	1.52706e-68	62.1362	C	T	216	216	0	1	0	0	0.514671	0	0	0	0
chr11.51579308	chr11	51579308	rs12146619	C	G	0.684753	0.00925926	7.13121e-05	4.247e-05	-0.675493	5.62568e-104	-63.3263	G	C	216	2	214	0.00925926	0.990741	0.990741	0.315247	0	214	0	0
chr11.51579487	chr11	51579487	rs532769579	C	T	0.957643	0.994727	1.06929e-05	1.45589e-06	0.0370836	1.54023e-23	10.6394	C	T	3603	3584	19	0.994727	0.00527338	0.00527338	0.042357	7	0	7	19
chr11.51580085	chr11	51580085	rs4881876	G	C	0.600983	0.994606	7.10732e-05	5.78711e-06	0.393624	1.69923e-132	44.8983	G	C	927	922	5	0.994606	0.00539374	0.00539374	0.399017	1	5	0	2
chr11.51580203	chr11	51580203	rs4881877	G	A	0.161515	0.0404313	3.3119e-05	3.48577e-05	-0.121084	1.70234e-24	-14.6861	A	G	1113	45	1068	0.0404313	0.959569	0.959569	0.838485	0	3	1068	13
chr11.51580338	chr11	51580338	rs4874702	G	A	0.169669	0.0451807	4.09424e-05	0.000129938	-0.124488	1.12054e-08	-9.52317	A	G	332	15	317	0.0451807	0.954819	0.954819	0.830331	0	1	317	3
chr11.51580364	chr11	51580364	rs4874441	C	T	0.835288	1	5.26373e-05	3.73097e-07	0.164712	1.61318e-11	22.6227	C	T	268	268	0	1	0	0	0.164712	0	0	0	0
chr11.51580549	chr11	51580549	rs4874204	G	A	0.48075	1	6.56752e-05	4.78421e-07	0.51925	3.32016e-67	63.841	G	A	209	209	0	1	0	0	0.51925	0	0	0	0
chr11.51580701	chr11	51580701	rs112932034	G	T	0.750403	0.108108	6.59888e-05	0.00260597	-0.642294	2.79953e-16	-12.4257	T	G	37	4	33	0.108108	0.891892	0.891892	0.249597	2	0	33	0
chr11.51581681	chr11	51581681	rs7482074	A	C	0.537598	1	8.68097e-05	3.44793e-06	0.462402	1.27868e-07	48.6718	A	C	29	29	0	1	0	0	0.462402	0	0	0	0
chr11.51581705	chr11	51581705	rs112258962	G	C	0.669873	0.037037	5.04501e-05	0.00132094	-0.632836	5.63538e-12	-17.0888	C	G	27	1	26	0.037037	0.962963	0.962963	0.330127	0	0	26	0
chr11.51581718	chr11	51581718	rs113054560	C	G	0.587612	1	6.02467e-05	3.84577e-06	0.412388	7.94377e-06	51.5113	C	G	26	26	0	1	0	0	0.412388	0	0	0	0
chr11.51582385	chr11	51582385	rs4881879	C	G	0.249105	0.527778	4.81583e-05	0.00692301	0.278673	0.000307788	3.33766	C	G	36	19	17	0.527778	0.472222	0.472222	0.750895	5	0	17	2
chr11.51582535	chr11	51582535	rs4881882	T	A	0.60666	0	0.000130734	6.62185e-07	-0.60666	7.09267e-21	-52.9242	A	T	151	0	151	0	1	1	0.39334	0	0	1	151
chr11.51583103	chr11	51583103	rs4881891	C	T	0.597514	0.0604982	0.000109906	0.000202271	-0.537015	2.88484e-21	-30.3939	T	C	281	17	264	0.0604982	0.939502	0.939502	0.402486	1	264	1	0
chr11.51583120	chr11	51583120	rs4881776	C	A	0.523533	0.157895	0.000102695	0.00116635	-0.365638	2.91273e-06	-10.2639	A	C	114	18	96	0.157895	0.842105	0.842105	0.476467	0	96	0	0
chr11.51584161	chr11	51584161	rs11246676	T	A	0.235736	0.0122249	7.76831e-05	2.95244e-05	-0.223511	3.51215e-23	-21.5867	A	T	409	5	404	0.0122249	0.987775	0.987775	0.764264	0	4	0	404
chr11.51584871	chr11	51584871	rs4881897	A	G	0.320844	0.0207469	5.51815e-05	8.43006e-05	-0.300097	7.96407e-22	-25.4099	G	A	241	5	236	0.0207469	0.979253	0.979253	0.679156	236	0	0	3
chr11.51586235	chr11	51586235	rs12292205	C	G	0.282151	0.08	5.13882e-05	0.0005888	-0.202151	9.14513e-07	-7.98954	G	C	125	10	115	0.08	0.92	0.92	0.717849	11	115	0	8
chr11.51590963	chr11	51590963	rs564774410	A	C	0.957643	0.996862	1.06929e-05	3.2722e-06	0.0392189	5.06591e-08	10.4948	A	C	956	953	3	0.996862	0.00313808	0.00313808	0.042357	0	3	2	3
chr11.51591025	chr11	51591025	rs531957337	T	C	0.937187	1	4.67813e-05	8.25e-08	0.0628126	4.48344e-16	9.17547	T	C	1212	1212	0	1	0	0	0.0628126	0	0	0	0
chr11.51591088	chr11	51591088	rs529695658	T	G	0.957643	0.997481	1.06929e-05	1.26577e-06	0.0398381	1.52657e-15	11.5201	T	G	1985	1980	5	0.997481	0.00251889	0.00251889	0.042357	0	1	5	0
chr11.51591181	chr11	51591181	rs569826721	T	A	0.957643	0.997976	1.06929e-05	1.36315e-06	0.0403327	3.3134e-12	11.6159	T	A	1482	1479	3	0.997976	0.00202429	0.00202429	0.042357	3	1	1	0
chr11.51591219	chr11	51591219	rs552427668	C	T	0.957643	0.998726	1.06929e-05	1.62072e-06	0.0410831	1.74234e-07	11.7077	C	T	785	784	1	0.998726	0.00127389	0.00127389	0.042357	0	0	0	1
chr11.51591231	chr11	51591231	rs11513118	G	A	0.557693	0.0514286	0.000198032	0.000278764	-0.506265	1.8371e-05	-23.1852	A	G	175	9	166	0.0514286	0.948571	0.948571	0.442307	0	0	166	3
chr11.51592640	chr11	51592640	rs12293920	T	C	0.0141615	0.0683761	5.2233e-06	0.000544451	0.0542146	0.000280886	2.3124	T	C	117	8	109	0.0683761	0.931624	0.931624	0.985838	7	109	5	0
chr11.51592753	chr11	51592753	rs61898047	A	G	0.149749	0.764706	3.8202e-05	0.00352805	0.614957	1.65171e-22	10.2977	A	G	51	39	12	0.764706	0.235294	0.235294	0.850251	0	0	12	0
chr11.5388902	chr11	5388902	rs34120424	C	G	0.737798	0.405405	4.72229e-05	0.00651492	-0.332393	2.0476e-05	-4.10326	G	C	37	15	22	0.405405	0.594595	0.594595	0.262202	0	22	0	0
chr11.54933272	chr11	54933272	rs7937169	G	A	0.866579	0.193548	1.67589e-05	0.00503508	-0.67303	4.36624e-17	-9.46913	A	G	31	6	25	0.193548	0.806452	0.806452	0.133421	0	1	25	0
chr11.54941732	chr11	54941732	rs61897279	G	A	0.866579	0.3125	1.67589e-05	0.0134277	-0.554079	5.43349e-07	-4.77859	A	G	16	5	11	0.3125	0.6875	0.6875	0.133421	0	0	11	0
chr11.57195237	chr11	57195237	rs17151908	A	G	0.7589	1	4.60369e-05	2.2725e-06	0.2411	0.000181776	34.6882	A	G	44	44	0	1	0	0	0.2411	0	0	0	0
chr11.57792221	chr11	57792221	rs2866830	A	G	0.75062	0.166667	5.04248e-05	0.00771605	-0.583953	3.2971e-07	-6.62623	G	A	18	3	15	0.166667	0.833333	0.833333	0.24938	15	0	0	0
chr11.57796647	chr11	57796647	rs11606464	C	T	0.731979	0.977273	3.89185e-05	0.00050479	0.245294	0.000311521	10.5197	C	T	44	43	1	0.977273	0.0227273	0.0227273	0.268021	0	0	0	1
chr11.58622522	chr11	58622522	rs512832	A	G	0.0916329	0.458333	1.33179e-05	0.0103443	0.3667	3.06604e-06	3.60314	A	G	24	11	13	0.458333	0.541667	0.541667	0.908367	0	0	13	0
chr11.58622567	chr11	58622567	rs513590	T	C	0.0916329	0.392857	1.33179e-05	0.00851859	0.301224	1.86388e-05	3.26112	T	C	28	11	17	0.392857	0.607143	0.607143	0.908367	0	17	0	0
chr11.58941450	chr11	58941450	rs693960	A	C	0.420018	0.2	4.74713e-05	0.00213333	-0.220018	8.72711e-05	-4.71141	C	A	75	15	60	0.2	0.8	0.8	0.579982	60	0	0	0
chr11.60301959	chr11	60301959	rs575559715	T	A	0.235983	1	5.47842e-05	4.34739e-06	0.764017	3.76935e-15	99.3558	T	A	23	23	0	1	0	0	0.764017	0	0	0	0
chr11.60915967	chr11	60915967	rs657643	A	G	0.252064	0.83871	5.85488e-05	0.00436373	0.586646	1.16513e-11	8.82171	A	G	31	26	5	0.83871	0.16129	0.16129	0.747936	0	0	5	0
chr11.60916005	chr11	60916005	rs495377	G	A	0.252064	0.793103	5.85488e-05	0.00565829	0.54104	1.55653e-09	7.15569	G	A	29	23	6	0.793103	0.206897	0.206897	0.747936	6	0	0	0
chr11.61263710	chr11	61263710	rs12806665	G	A	0.899671	0.723404	1.5417e-05	0.00212862	-0.176267	1.2337e-06	-3.80674	A	G	94	68	26	0.723404	0.276596	0.276596	0.100329	0	0	26	0
chr11.61722645	chr11	61722645	rs1109748	C	A	0.904316	0.966292	2.16931e-05	0.000121991	0.0619759	0.00061161	5.17033	C	A	267	258	9	0.966292	0.0337079	0.0337079	0.0956838	9	0	0	0
chr11.61746291	chr11	61746291	rs10792320	C	A	0.50053	0.312	4.80513e-05	0.00171725	-0.18853	2.24028e-05	-4.48715	A	C	125	39	86	0.312	0.688	0.688	0.49947	0	86	0	0
chr11.62212013	chr11	62212013	rs7942143	T	G	0.747147	0.481481	4.28306e-05	0.00154109	-0.265666	4.37921e-13	-6.67527	G	T	162	78	84	0.481481	0.518519	0.518519	0.252853	0	0	0	84
chr11.62421250	chr11	62421250	rs72927271	G	C	0.335912	1	7.0988e-05	4.545e-06	0.664088	3.77548e-11	76.4112	G	C	22	22	0	1	0	0	0.664088	0	0	0	0
chr11.6257226	chr11	6257226	rs112488822	G	T	0.926781	0.294118	9.81454e-06	0.0122125	-0.632663	1.03568e-10	-5.72263	T	G	17	5	12	0.294118	0.705882	0.705882	0.0732192	0	0	12	0
chr11.63706504	chr11	63706504	rs3903058	G	A	0.930611	0.647059	1.7668e-05	0.0134337	-0.283553	0.000707033	-2.44483	A	G	17	11	6	0.647059	0.352941	0.352941	0.0693887	0	0	6	0
chr11.64081445	chr11	64081445	rs2276014	G	A	0.799795	0.929134	3.07973e-05	0.000259229	0.129339	7.36276e-07	7.59472	G	A	254	236	18	0.929134	0.0708661	0.0708661	0.200205	18	0	0	0
chr11.6411600	chr11	6411600	rs2682090	G	C	0.869987	0.758865	2.96503e-05	0.00129779	-0.111122	0.000239593	-3.04994	C	G	141	107	34	0.758865	0.241135	0.241135	0.130013	0	0	34	0
chr11.65069275	chr11	65069275	rs655433	C	G	0.927908	0.793103	2.97401e-05	0.00282914	-0.134805	0.000766826	-2.5212	G	C	58	46	12	0.793103	0.206897	0.206897	0.0720918	0	12	0	0
chr11.65123246	chr11	65123246	rs612392	G	T	0.958572	0.7	1.87944e-05	0.0105	-0.258572	0.000118428	-2.52115	T	G	20	14	6	0.7	0.3	0.3	0.0414278	0	0	6	0
chr11.65585257	chr11	65585257	rs11227311	A	C	0.592946	0.25	5.36021e-05	0.0078125	-0.342946	0.000755778	-3.86675	C	A	24	6	18	0.25	0.75	0.75	0.407054	18	0	0	0
chr11.65637076	chr11	65637076	rs570387	C	T	0.531585	0	6.19031e-05	4.9995e-06	-0.531585	2.58592e-07	-64.9907	T	C	20	0	20	0	1	1	0.468415	0	20	0	0
chr11.66362997	chr11	66362997	rs498045	G	A	0.551812	0.39834	4.48837e-05	0.000994462	-0.153471	1.94529e-06	-4.76044	A	G	241	96	145	0.39834	0.60166	0.60166	0.448188	0	0	145	0
chr11.66660604	chr11	66660604	rs71457747	A	C	0.968046	0.714286	1.08028e-05	0.00242954	-0.25376	1.27491e-16	-5.13687	C	A	84	60	24	0.714286	0.285714	0.285714	0.0319538	24	0	0	0
chr11.67350999	chr11	67350999	rs36211088	C	A	0.578445	1	5.46096e-05	2.1737e-06	0.421555	3.11283e-09	55.9428	C	A	46	46	0	1	0	0	0.421555	0	0	0	0
chr11.67778488	chr11	67778488	rs572574	C	A	0.495936	0.71875	5.51095e-05	0.00315857	0.222814	0.000388817	3.93044	C	A	64	46	18	0.71875	0.28125	0.28125	0.504064	18	0	0	0
chr11.67842369	chr11	67842369	rs2512611	C	T	0.388843	0.842105	5.5348e-05	0.0069981	0.453263	6.76971e-05	5.39696	C	T	19	16	3	0.842105	0.157895	0.157895	0.611157	0	0	0	3
chr11.67888935	chr11	67888935	rs77583548	T	C	0.967056	0.73913	1.24982e-05	0.00838333	-0.227926	7.94927e-05	-2.48749	C	T	23	17	6	0.73913	0.26087	0.26087	0.0329438	0	0	0	6
chr11.68637737	chr11	68637737	rs10792001	C	G	0.72803	0.25	3.00563e-05	0.0117188	-0.47803	9.41731e-05	-4.4102	G	C	16	4	12	0.25	0.75	0.75	0.27197	0	12	0	0
chr11.6877833	chr11	6877833	rs2741785	G	C	0.578837	0.95	5.83034e-05	0.002375	0.371163	0.000913459	7.5243	G	C	20	19	1	0.95	0.05	0.05	0.421163	0	1	0	0
chr11.6877836	chr11	6877836	rs2595475	T	G	0.578837	0.947368	5.83034e-05	0.00262429	0.368531	0.000666406	7.11536	T	G	19	18	1	0.947368	0.0526316	0.0526316	0.421163	0	0	1	0
chr11.69065914	chr11	69065914	rs7129638	G	A	0.7733	0.5	3.17138e-05	0.00833333	-0.2733	0.000956457	-2.98817	A	G	30	15	15	0.5	0.5	0.5	0.2267	0	0	15	0
chr11.69264597	chr11	69264597	rs7103831	C	G	0.384943	0.696629	3.97796e-05	0.00237457	0.311686	2.58206e-09	6.34333	C	G	89	62	27	0.696629	0.303371	0.303371	0.615057	0	0	27	0
chr11.69264622	chr11	69264622	rs7109934	A	G	0.491194	0.804124	5.47844e-05	0.0016238	0.31293	2.89465e-10	7.63792	A	G	97	78	19	0.804124	0.195876	0.195876	0.508806	0	0	19	0
chr11.70113901	chr11	70113901	rs72945132	C	G	0.846636	0.444444	3.16436e-05	0.0137174	-0.402191	9.53686e-05	-3.43001	G	C	18	8	10	0.444444	0.555556	0.555556	0.153364	0	10	0	0
chr11.70261536	chr11	70261536	rs10431177	G	A	0.864207	0.572165	7.51589e-05	0.00126182	-0.292042	2.37151e-23	-7.98701	A	G	194	111	83	0.572165	0.427835	0.427835	0.135793	0	0	83	0
chr11.71863579	chr11	71863579	rs637458	T	C	0.494264	0	5.66656e-05	3.22548e-06	-0.494264	9.8883e-10	-63.8672	C	T	31	0	31	0	1	1	0.505736	0	0	0	31
chr11.72555553	chr11	72555553	rs3814730	G	A	0.849758	0.973451	3.79595e-05	0.000228707	0.123693	0.000505886	7.57464	G	A	113	110	3	0.973451	0.0265487	0.0265487	0.150242	3	0	0	0
chr11.72885122	chr11	72885122	rs1783591	T	C	0.264575	0.903226	5.19677e-05	0.00281964	0.63865	1.25886e-13	11.9179	T	C	31	28	3	0.903226	0.0967742	0.0967742	0.735425	0	3	0	0
chr11.73976033	chr11	73976033	rs10898973	G	T	0.83476	0.470588	3.47841e-05	0.014655	-0.364171	0.000621392	-3.00468	T	G	17	8	9	0.470588	0.529412	0.529412	0.16524	0	0	9	0
chr11.73994285	chr11	73994285	rs10488771	T	A	0.952115	0.473684	1.50914e-05	0.0131214	-0.478431	3.92493e-09	-4.17426	A	T	19	9	10	0.473684	0.526316	0.526316	0.0478845	0	0	0	10
chr11.74060404	chr11	74060404	rs10793074	G	T	0.477781	0.944444	5.24718e-05	0.00291495	0.466663	4.31414e-05	8.5667	G	T	18	17	1	0.944444	0.0555556	0.0555556	0.522219	0	0	0	1
chr11.74078383	chr11	74078383	rs3867271	A	G	0.477781	0	5.24718e-05	5.88176e-06	-0.477781	1.94996e-05	-62.5454	G	A	17	0	17	0	1	1	0.522219	17	0	0	0
chr11.74147428	chr11	74147428	rs537637	A	G	0.637787	1	4.94006e-05	4.16625e-06	0.362213	0.00014654	49.4899	A	G	24	24	0	1	0	0	0.362213	0	0	0	0
chr11.74408224	chr11	74408224	rs35620595	A	C	0.975437	0.787879	1.54822e-05	0.00506442	-0.187558	1.31336e-05	-2.63153	C	A	33	26	7	0.787879	0.212121	0.212121	0.024563	7	0	0	2
chr11.74661084	chr11	74661084	rs76629384	G	T	0.941297	0.647059	7.00864e-06	0.0134337	-0.294238	0.000287982	-2.53797	T	G	17	11	6	0.647059	0.352941	0.352941	0.0587035	0	0	6	0
chr11.74765168	chr11	74765168	rs4592443	C	T	0.466932	0	5.03466e-05	4.16625e-06	-0.466932	6.04831e-07	-63.2417	T	C	24	0	24	0	1	1	0.533068	0	24	0	0
chr11.75265674	chr11	75265674	rs34699546	C	G	0.827739	0.990667	3.41184e-05	6.16415e-06	0.162927	1.14565e-52	25.6705	C	G	1500	1486	14	0.990667	0.00933333	0.00933333	0.172261	0	0	14	0
chr11.75985172	chr11	75985172	rs11236676	T	C	0.510741	1	5.38696e-05	5.88176e-06	0.489259	1.62241e-05	63.2944	T	C	17	17	0	1	0	0	0.489259	0	0	0	0
chr11.76784445	chr11	76784445	rs11237077	C	T	0.831562	0.881768	1.94661e-05	0.000115197	0.0502064	6.95427e-05	4.32648	C	T	905	798	107	0.881768	0.118232	0.118232	0.168438	0	0	0	107
chr11.7741154	chr11	7741154	rs12274347	G	A	0.322159	0.823529	4.7017e-05	0.00854875	0.50137	3.02421e-05	5.40775	G	A	17	14	3	0.823529	0.176471	0.176471	0.677841	3	0	0	0
chr11.7759649	chr11	7759649	rs12417916	C	T	0.219791	1	4.17217e-05	3.84577e-06	0.780209	7.80247e-18	115.58	C	T	26	26	0	1	0	0	0.780209	0	0	0	0
chr11.7759716	chr11	7759716	rs12417919	C	T	0.330748	1	4.79516e-05	3.84577e-06	0.669252	3.21312e-13	92.9899	C	T	26	26	0	1	0	0	0.669252	0	0	0	0
chr11.77625364	chr11	77625364	rs3018158	T	C	0.621913	0.894737	5.69165e-05	0.0024785	0.272824	0.000615794	5.41824	T	C	38	34	4	0.894737	0.105263	0.105263	0.378087	0	4	0	0
chr11.7790520	chr11	7790520	rs371382976	A	G	0.37352	1	0.000120742	5.555e-06	0.62648	8.39901e-06	55.7456	A	G	18	18	0	1	0	0	0.62648	0	0	0	0
chr11.78792554	chr11	78792554	rs7104626	T	C	0.64232	0	4.66416e-05	9.52286e-07	-0.64232	1.3091e-47	-93.1055	C	T	105	0	105	0	1	1	0.35768	0	0	0	105
chr11.78804058	chr11	78804058	rs10793360	A	G	0.842154	0.921824	3.81969e-05	0.000234738	0.0796701	0.000201934	4.82243	A	G	307	283	24	0.921824	0.0781759	0.0781759	0.157846	0	0	24	0
chr11.78947645	chr11	78947645	rs551850	G	C	0.521256	0.789474	4.99036e-05	0.00291588	0.268218	4.66982e-05	4.92514	G	C	57	45	12	0.789474	0.210526	0.210526	0.478744	0	12	0	0
chr11.78947777	chr11	78947777	rs17137926	G	A	0.74481	0.965116	5.3132e-05	0.000195737	0.220306	3.35501e-10	13.965	G	A	172	166	6	0.965116	0.0348837	0.0348837	0.25519	6	0	0	0
chr11.78948010	chr11	78948010	rs489724	G	A	0.358148	0.72	5.77311e-05	0.008064	0.361852	0.00025248	4.0152	G	A	25	18	7	0.72	0.28	0.28	0.641852	7	0	0	0
chr11.78977173	chr11	78977173	rs656104	G	T	0.321864	0.621212	4.8362e-05	0.00178263	0.299348	1.68863e-12	6.99574	G	T	132	82	50	0.621212	0.378788	0.378788	0.678136	0	0	0	50
chr11.80433888	chr11	80433888	rs7107950	C	A	0.692046	0.0384615	6.4128e-05	0.00142239	-0.653584	2.9828e-12	-16.9518	A	C	26	1	25	0.0384615	0.961538	0.961538	0.307954	0	25	0	0
chr11.81013487	chr11	81013487	rs7118929	T	G	0.374725	0	6.26091e-05	5.555e-06	-0.374725	0.000807087	-45.3874	G	T	18	0	18	0	1	1	0.625275	0	0	0	18
chr11.81013539	chr11	81013539	rs7118643	G	A	0.374725	0	6.26091e-05	4.9995e-06	-0.374725	0.000810562	-45.5735	A	G	20	0	20	0	1	1	0.625275	0	0	20	0
chr11.81729282	chr11	81729282	rs626983	A	C	0.867477	0.4375	3.61273e-05	0.0153809	-0.429977	5.95225e-05	-3.46295	C	A	16	7	9	0.4375	0.5625	0.5625	0.132523	9	0	0	0
chr11.82782875	chr11	82782875	rs12797162	C	T	0.792573	0.581967	4.26437e-05	0.00199411	-0.210606	1.13262e-07	-4.66661	T	C	122	71	51	0.581967	0.418033	0.418033	0.207427	0	51	0	0
chr11.82996119	chr11	82996119	rs17144975	A	G	0.97283	0.75	1.06953e-05	0.0117188	-0.22283	0.000762953	-2.05748	G	A	16	12	4	0.75	0.25	0.25	0.0271699	4	0	0	0
[truncated: 3,316 more rows]

## Sheet: caQTL
idx	chrom	position	rsid	open_allele	closed_allele	pre_freq	post_freq	pre_variance	post_variance	beta	p_value	z_value	ref	alt	depth	ref_depth	alt_depth	ref_freq	alt_freq	snp_postfreq	snp_prefreq	a_count	c_count	g_count	t_count
chr1.100046246	chr1	100046246	rs6702619	T	G	0.610443	0.9	1.98158e-06	0.001125	0.289557	7.3625e-08	8.62533	T	G	80	72	8	0.9	0.1	0.1	0.389557	0	0	8	0
chr1.100202843	chr1	100202843	rs11166315	C	G	0.541656	1	1.98996e-06	5.88176e-06	0.458344	6.64093e-05	163.364	C	G	17	17	0	1	0	0	0.458344	0	0	0	0
chr1.100732450	chr1	100732450	rs11166422	T	C	0.140335	0.344086	9.69414e-07	0.00242678	0.203751	6.21675e-07	4.13521	T	C	93	32	61	0.344086	0.655914	0.655914	0.859665	0	61	0	0
chr1.100732526	chr1	100732526	rs12563113	C	G	0.140335	0.405405	9.69414e-07	0.00651492	0.26507	6.93825e-05	3.28378	C	G	37	15	22	0.405405	0.594595	0.594595	0.859665	0	0	22	0
chr1.101046229	chr1	101046229	rs1414417	T	A	0.83949	0.518519	1.00858e-06	0.00924656	-0.320972	9.98286e-05	-3.33774	A	T	27	14	13	0.518519	0.481481	0.481481	0.16051	0	0	0	13
chr1.101088271	chr1	101088271	rs115337481	T	A	0.798286	1	1.77748e-06	9.80294e-07	0.201714	1.06595e-06	121.467	T	A	102	102	0	1	0	0	0.201714	0	0	0	0
chr1.101095202	chr1	101095202	rs12566440	G	A	0.681945	0.222222	2.31023e-06	0.00960219	-0.459723	8.14833e-05	-4.69093	A	G	18	4	14	0.222222	0.777778	0.777778	0.318055	0	0	14	0
chr1.101123913	chr1	101123913	rs1577504	T	A	0.636677	0.189189	2.21908e-06	0.00414586	-0.447487	3.21572e-08	-6.94796	A	T	37	7	30	0.189189	0.810811	0.810811	0.363323	0	0	0	30
chr1.101123943	chr1	101123943	rs1610387	G	T	0.636677	0.142857	2.21908e-06	0.00218659	-0.493819	3.30916e-14	-10.5551	T	G	56	8	48	0.142857	0.857143	0.857143	0.363323	0	0	48	0
chr1.101830858	chr1	101830858	rs11164177	C	T	0.485832	0.8	1.71147e-06	0.00457143	0.314168	0.000248083	4.64574	C	T	35	28	7	0.8	0.2	0.2	0.514168	0	0	0	7
chr1.103407999	chr1	103407999	rs2622865	T	C	0.457764	0.875	2.06823e-06	0.00273437	0.417236	4.69642e-08	7.97606	T	C	40	35	5	0.875	0.125	0.125	0.542236	0	5	0	0
chr1.103646356	chr1	103646356	rs56335123	C	G	0.597436	0.303571	2.04612e-06	0.00377528	-0.293865	9.36545e-06	-4.7814	G	C	56	17	39	0.303571	0.696429	0.696429	0.402564	0	39	0	0
chr1.103646385	chr1	103646385	rs150479345	T	C	0.948983	0.813559	2.44111e-07	0.00257086	-0.135424	0.000174795	-2.67076	C	T	59	48	11	0.813559	0.186441	0.186441	0.051017	0	0	0	11
chr1.10438687	chr1	10438687	rs1536262	T	C	0.422335	0.271277	2.55419e-06	0.00105152	-0.151059	3.1529e-05	-4.65276	C	T	188	51	137	0.271277	0.728723	0.728723	0.577665	0	0	0	137
chr1.10448260	chr1	10448260	rs11121557	G	T	0.427402	0.174603	2.59344e-06	0.00228757	-0.252799	5.72352e-05	-5.28253	T	G	63	11	52	0.174603	0.825397	0.825397	0.572598	0	0	52	0
chr1.10490789	chr1	10490789	rs6662684	G	C	0.577208	0.961538	2.13053e-06	0.000355599	0.38433	1.02027e-15	20.3202	G	C	104	100	4	0.961538	0.0384615	0.0384615	0.422792	0	4	0	0
chr1.106087166	chr1	106087166	rs777069	T	C	0.59379	0.962963	1.9402e-06	0.00132094	0.369173	0.000111081	10.1501	T	C	27	26	1	0.962963	0.037037	0.037037	0.40621	0	1	0	0
chr1.108558926	chr1	108558926	rs1629278	G	A	0.294446	0.62963	1.9757e-06	0.00863689	0.335184	0.000311865	3.60624	G	A	27	17	10	0.62963	0.37037	0.37037	0.705554	10	0	0	0
chr1.108656250	chr1	108656250	rs614812	G	C	0.617684	0.125	2.68783e-06	0.00683594	-0.492684	7.08498e-05	-5.95778	C	G	16	2	14	0.125	0.875	0.875	0.382316	0	0	14	0
chr1.108661274	chr1	108661274	rs1777448	C	T	0.441371	0.788235	2.28665e-06	0.00196377	0.346865	7.05216e-11	7.82279	C	T	85	67	18	0.788235	0.211765	0.211765	0.558629	0	0	0	18
chr1.108742892	chr1	108742892	rs554709	T	G	0.723089	0.902778	1.89856e-06	0.000174147	0.179689	3.22172e-18	13.5428	T	G	504	455	49	0.902778	0.0972222	0.0972222	0.276911	0	1	49	0
chr1.108742952	chr1	108742952	rs2840307	T	G	0.590881	0.460377	2.48736e-06	0.000468736	-0.130503	1.13366e-09	-6.01185	G	T	530	244	286	0.460377	0.539623	0.539623	0.409119	0	0	0	286
chr1.108742954	chr1	108742954	rs662282	A	C	0.721309	0.880658	1.74665e-06	0.000216253	0.15935	4.16704e-14	10.7925	A	C	486	428	58	0.880658	0.119342	0.119342	0.278691	0	58	0	0
chr1.109004611	chr1	109004611	rs540212748	C	A	0.32773	1	1.73946e-06	5.88176e-06	0.67227	5.8045e-09	243.518	C	A	17	17	0	1	0	0	0.67227	0	0	0	0
chr1.109397229	chr1	109397229	rs12405585	A	C	0.911627	0.5	7.8604e-07	0.015625	-0.411627	2.49484e-05	-3.29293	C	A	16	8	8	0.5	0.5	0.5	0.0883734	8	0	0	0
chr1.109505513	chr1	109505513	rs552529	T	A	0.307512	0.441489	2.00179e-06	0.00131158	0.133977	8.79733e-05	3.6966	T	A	188	83	105	0.441489	0.558511	0.558511	0.692488	105	0	0	0
chr1.10958091	chr1	10958091	rs9700237	G	A	0.57883	1	2.3521e-06	5.26263e-06	0.42117	5.64321e-05	152.626	G	A	19	19	0	1	0	0	0.42117	0	0	0	0
chr1.109740312	chr1	109740312	rs111949682	T	A	0.751602	0.975962	3.21399e-06	0.000112791	0.224359	1.11302e-12	20.8308	T	A	208	203	5	0.975962	0.0240385	0.0240385	0.248398	5	0	1	0
chr1.109817590	chr1	109817590	rs12740374	T	G	0.792221	0.461538	1.30209e-06	0.00955849	-0.330683	0.000206948	-3.38211	G	T	26	12	14	0.461538	0.538462	0.538462	0.207779	0	0	0	14
chr1.109817838	chr1	109817838	rs660240	T	C	0.235965	0.5625	1.43979e-06	0.00769043	0.326535	7.1846e-05	3.72318	T	C	32	18	14	0.5625	0.4375	0.4375	0.764035	0	14	0	0
chr1.110037483	chr1	110037483	rs1278847	C	A	0.714558	1	1.92826e-06	2.85686e-06	0.285442	0.00038089	130.488	C	A	35	35	0	1	0	0	0.285442	0	0	0	0
chr1.110601797	chr1	110601797	rs10857810	G	C	0.795187	0.517241	1.14216e-06	0.00861044	-0.277945	0.00075739	-2.99515	C	G	29	15	14	0.517241	0.482759	0.482759	0.204813	0	0	14	0
chr1.110778059	chr1	110778059	rs17358800	A	G	0.817573	0.943089	1.23693e-06	0.000218178	0.125517	1.13481e-06	8.47361	A	G	246	232	14	0.943089	0.0569106	0.0569106	0.182427	0	0	14	0
chr1.110852644	chr1	110852644	rs648111	G	A	0.339723	0.203593	2.12205e-06	0.000485457	-0.13613	2.17102e-07	-6.16499	A	G	334	68	266	0.203593	0.796407	0.796407	0.660277	0	0	266	0
chr1.110880945	chr1	110880945	rs15651	C	G	0.597873	0.504608	1.98809e-06	0.000575988	-0.0932651	8.71896e-05	-3.8794	G	C	434	219	215	0.504608	0.495392	0.495392	0.402127	0	215	0	0
chr1.111625692	chr1	111625692	rs663835	C	T	0.400887	0.647059	1.79892e-06	0.00268675	0.246172	4.64389e-06	4.74766	C	T	85	55	30	0.647059	0.352941	0.352941	0.599113	0	0	0	30
chr1.111626083	chr1	111626083	rs587653	G	A	0.400887	0.806452	1.79892e-06	0.00503508	0.405565	4.76283e-06	5.71452	G	A	31	25	6	0.806452	0.193548	0.193548	0.599113	6	0	0	0
chr1.111733724	chr1	111733724	rs10857859	C	G	0.638065	0.487973	1.41878e-06	0.000858609	-0.150093	1.34997e-07	-5.11804	G	C	291	142	149	0.487973	0.512027	0.512027	0.361935	0	149	0	0
chr1.112142413	chr1	112142413	rs12047884	T	G	0.493062	0.857143	1.71325e-06	0.0058309	0.364081	0.00074111	4.76723	T	G	21	18	3	0.857143	0.142857	0.142857	0.506938	0	0	3	0
chr1.112793768	chr1	112793768	rs78286446	A	C	0.973549	0.772727	2.88237e-07	0.00798272	-0.200822	0.000233902	-2.24764	C	A	22	17	5	0.772727	0.227273	0.227273	0.0264509	5	0	0	0
chr1.112797870	chr1	112797870	rs4839230	G	A	0.445041	0.864865	1.81851e-06	0.00157937	0.419824	7.12614e-14	10.5578	G	A	74	64	10	0.864865	0.135135	0.135135	0.554959	10	0	0	0
chr1.112931238	chr1	112931238	rs1891707	G	A	0.507004	0.776119	2.08406e-06	0.0025934	0.269115	7.33546e-06	5.28236	G	A	67	52	15	0.776119	0.223881	0.223881	0.492996	15	0	0	0
chr1.112931256	chr1	112931256	rs2492501	G	T	0.750682	0.555556	2.0721e-06	0.00391926	-0.195126	0.000601207	-3.11601	T	G	63	35	28	0.555556	0.444444	0.444444	0.249318	0	0	28	0
chr1.112933395	chr1	112933395	rs2245426	A	T	0.489428	0.9	4.27607e-06	0.003	0.410572	3.25832e-06	7.49065	A	T	30	27	3	0.9	0.1	0.1	0.510572	0	0	0	3
chr1.11322565	chr1	11322565	rs2295079	C	G	0.421058	0.561404	2.07283e-06	0.00143994	0.140346	0.000252866	3.69585	C	G	171	96	75	0.561404	0.438596	0.438596	0.578942	0	0	75	0
chr1.113286840	chr1	113286840	rs4317803	C	G	0.384542	0.685714	1.54326e-06	0.00615743	0.301173	0.000307833	3.83761	C	G	35	24	11	0.685714	0.314286	0.314286	0.615458	0	0	11	0
chr1.114521883	chr1	114521883	rs6702833	C	G	0.181014	0.352941	1.21439e-06	0.00167922	0.171927	1.4256e-06	4.19404	C	G	136	48	88	0.352941	0.647059	0.647059	0.818986	0	0	88	0
chr1.114583257	chr1	114583257	rs10776777	A	T	0.145612	0.5	1.06902e-06	0.0125	0.354388	0.000193151	3.16961	A	T	20	10	10	0.5	0.5	0.5	0.854388	0	0	0	10
chr1.114896075	chr1	114896075	rs9429530	G	A	0.809136	0.649351	1.2404e-06	0.00295707	-0.159785	0.000722087	-2.93775	A	G	77	50	27	0.649351	0.350649	0.350649	0.190864	0	0	27	0
chr1.115678373	chr1	115678373	rs1977304	C	A	0.718099	0.869281	1.68568e-06	0.000371345	0.151182	8.58275e-09	7.82761	C	A	306	266	40	0.869281	0.130719	0.130719	0.281901	40	0	0	0
chr1.115721969	chr1	115721969	rs6703230	A	T	0.313667	0.165354	1.81703e-06	0.00108671	-0.148313	0.000374392	-4.4953	T	A	127	21	106	0.165354	0.834646	0.834646	0.686333	106	0	0	0
chr1.115782192	chr1	115782192	rs11811071	G	T	0.881232	0.786982	2.00856e-06	0.00099196	-0.0942493	0.000361887	-2.98945	T	G	169	133	36	0.786982	0.213018	0.213018	0.118768	0	0	36	0
chr1.115782403	chr1	115782403	rs12143063	G	A	0.641481	0.486631	3.37071e-06	0.00133594	-0.15485	1.35204e-05	-4.23127	A	G	187	91	96	0.486631	0.513369	0.513369	0.358519	0	0	96	0
chr1.115825989	chr1	115825989	rs2982740	C	G	0.147295	0.377778	8.86019e-07	0.00522359	0.230483	0.000124602	3.18873	C	G	45	17	28	0.377778	0.622222	0.622222	0.852705	0	0	28	0
chr1.11582640	chr1	11582640	rs61773863	G	A	0.56648	0.125	7.2026e-06	0.00683594	-0.44148	0.000353019	-5.33683	A	G	16	2	14	0.125	0.875	0.875	0.43352	0	0	14	0
chr1.115845046	chr1	115845046	rs6686615	G	A	0.562686	0.771429	1.96588e-06	0.0016793	0.208743	1.82022e-05	5.09088	G	A	105	81	24	0.771429	0.228571	0.228571	0.437314	24	0	0	0
chr1.115972057	chr1	115972057	rs578599	T	C	0.914137	0.842105	6.11791e-07	0.00069981	-0.0720315	0.000879243	-2.72171	C	T	190	160	30	0.842105	0.157895	0.157895	0.0858632	0	0	0	30
chr1.115972614	chr1	115972614	rs17033823	T	C	0.798377	0.908629	1.74853e-06	0.000421431	0.110253	0.000141305	5.35953	T	C	197	179	18	0.908629	0.0913706	0.0913706	0.201623	0	18	0	0
chr1.115999245	chr1	115999245	rs200498564	C	A	0.683476	1	1.7247e-06	3.70333e-06	0.316524	0.000231054	135.858	C	A	27	27	0	1	0	0	0.316524	0	0	0	0
chr1.116039980	chr1	116039980	rs524297	A	G	0.648738	0.394737	3.2693e-06	0.00314368	-0.254001	5.82068e-06	-4.52784	G	A	76	30	46	0.394737	0.605263	0.605263	0.351262	46	0	0	0
chr1.116289054	chr1	116289054	rs10732297	T	C	0.625339	0.166667	1.6844e-06	0.00578704	-0.458673	5.42424e-06	-6.02853	C	T	24	4	20	0.166667	0.833333	0.833333	0.374661	0	0	0	20
chr1.116289081	chr1	116289081	rs9428214	T	C	0.578996	0.923077	2.02857e-06	0.002731	0.344081	0.000460441	6.58171	T	C	26	24	2	0.923077	0.0769231	0.0769231	0.421004	0	2	0	0
chr1.116291439	chr1	116291439	rs10923355	G	T	0.625339	0.333333	1.6844e-06	0.00673401	-0.292006	0.000674599	-3.55796	T	G	33	11	22	0.333333	0.666667	0.666667	0.374661	0	0	22	0
chr1.117132093	chr1	117132093	rs580703	C	T	0.622132	0.890625	2.22388e-06	0.00152206	0.268493	7.46328e-06	6.87699	C	T	64	57	7	0.890625	0.109375	0.109375	0.377868	0	0	0	7
chr1.117132178	chr1	117132178	rs580936	C	T	0.572111	0.882353	2.42425e-06	0.00305312	0.310242	0.00016734	5.6125	C	T	34	30	4	0.882353	0.117647	0.117647	0.427889	0	0	0	4
chr1.117602338	chr1	117602338	rs12133991	C	G	0.144169	0.390244	9.17274e-07	0.00580375	0.246075	9.64885e-05	3.22982	C	G	41	16	25	0.390244	0.609756	0.609756	0.855831	0	0	25	0
chr1.118357876	chr1	118357876	rs1418728	G	A	0.601016	0.875	2.4325e-06	0.00273437	0.273984	0.000534793	5.23725	G	A	40	35	5	0.875	0.125	0.125	0.398984	5	0	0	0
chr1.118357961	chr1	118357961	rs1418729	G	C	0.601016	0.839286	2.4325e-06	0.00240866	0.23827	0.000303377	4.85246	G	C	56	47	9	0.839286	0.160714	0.160714	0.398984	0	9	0	0
chr1.118363608	chr1	118363608	rs10754360	T	C	0.601016	0.854167	2.4325e-06	0.00259512	0.253151	0.000294898	4.96703	T	C	48	41	7	0.854167	0.145833	0.145833	0.398984	0	7	0	0
chr1.118363671	chr1	118363671	rs10754361	A	C	0.601016	1	2.4325e-06	4.9995e-06	0.398984	0.000344063	146.353	A	C	20	20	0	1	0	0	0.398984	0	0	0	0
chr1.11865236	chr1	11865236	rs17367629	C	T	0.876155	0.990909	7.85565e-07	8.18933e-05	0.114754	0.000352007	12.6203	C	T	110	109	1	0.990909	0.00909091	0.00909091	0.123845	0	0	0	1
chr1.11865804	chr1	11865804	rs13306561	A	G	0.81267	0.904564	1.19166e-06	0.000358206	0.0918943	0.000281215	4.84731	A	G	241	218	23	0.904564	0.0954357	0.0954357	0.18733	0	0	23	0
chr1.118678953	chr1	118678953	rs17257729	C	T	0.471026	0.764706	2.30525e-06	0.00529208	0.29368	0.000808899	4.03615	C	T	34	26	8	0.764706	0.235294	0.235294	0.528974	0	0	0	8
chr1.119544614	chr1	119544614	rs6699516	G	C	0.648589	0.157895	1.6829e-06	0.0069981	-0.490694	1.57501e-05	-5.865	C	G	19	3	16	0.157895	0.842105	0.842105	0.351411	0	0	16	0
chr1.11967905	chr1	11967905	rs6662295	G	C	0.500856	0.653543	2.44668e-06	0.00178287	0.152688	0.000686168	3.61366	G	C	127	83	44	0.653543	0.346457	0.346457	0.499144	0	44	0	0
chr1.11968570	chr1	11968570	rs12403427	C	T	0.86689	0.953216	1.25044e-06	8.69297e-05	0.0863265	4.4507e-08	9.19304	C	T	513	489	24	0.953216	0.0467836	0.0467836	0.13311	0	0	0	24
chr1.120217414	chr1	120217414	rs639216	C	T	0.404233	0.692308	2.08997e-06	0.0040965	0.288075	3.00286e-05	4.49975	C	T	52	36	16	0.692308	0.307692	0.307692	0.595767	0	0	0	16
chr1.120217524	chr1	120217524	rs839605	C	A	0.404233	0.745946	2.08997e-06	0.00102438	0.341713	4.1535e-21	10.6657	C	A	185	138	47	0.745946	0.254054	0.254054	0.595767	47	0	0	0
chr1.120217558	chr1	120217558	rs639761	G	A	0.404233	0.744565	2.08997e-06	0.00103363	0.340332	7.6808e-21	10.575	G	A	184	137	47	0.744565	0.255435	0.255435	0.595767	47	0	0	1
chr1.120217650	chr1	120217650	rs640195	T	A	0.404233	0.821918	2.08997e-06	0.00100253	0.417685	4.51516e-25	13.178	T	A	146	120	26	0.821918	0.178082	0.178082	0.595767	26	0	0	0
chr1.120553996	chr1	120553996	rs7530844	C	T	0.231782	0.681818	2.85019e-06	0.00986101	0.450037	9.24905e-06	4.53132	C	T	22	15	7	0.681818	0.318182	0.318182	0.768218	0	0	0	7
chr1.121352306	chr1	121352306	rs528438016	T	A	0.410807	0.00970874	4.24208e-06	9.33444e-05	-0.401098	4.39942e-17	-40.6027	A	T	103	1	102	0.00970874	0.990291	0.990291	0.589193	0	0	1	102
chr1.121356792	chr1	121356792	rs543268791	A	G	0.435358	0.842105	4.13611e-06	0.0069981	0.406747	0.000352799	4.86078	A	G	19	16	3	0.842105	0.157895	0.157895	0.564642	0	0	3	0
chr1.121356978	chr1	121356978	rs565463778	T	C	0.427311	0.935484	4.06622e-06	0.0019469	0.508173	3.13643e-09	11.505	T	C	31	29	2	0.935484	0.0645161	0.0645161	0.572689	0	2	0	0
chr1.121357010	chr1	121357010	rs569764421	T	C	0.427311	1	4.06622e-06	3.9996e-06	0.572689	5.86938e-10	201.648	T	C	25	25	0	1	0	0	0.572689	0	0	0	0
chr1.121360067	chr1	121360067	rs574586634	T	A	0.656839	1	3.63555e-06	1.06372e-06	0.343161	6.28979e-12	158.301	T	A	94	94	0	1	0	0	0.343161	0	0	0	0
chr1.121478482	chr1	121478482	rs9662281	C	T	0.44775	1	4.19388e-06	1.28192e-06	0.55225	6.03675e-28	236	C	T	78	78	0	1	0	0	0.55225	0	0	0	0
chr1.121480262	chr1	121480262	rs12742126	G	C	0.652923	0.980769	3.73875e-06	0.000362711	0.327846	4.22603e-07	17.1263	G	C	52	51	1	0.980769	0.0192308	0.0192308	0.347077	0	1	0	0
chr1.12640650	chr1	12640650	rs11540058	T	C	0.865393	0.607143	1.2592e-06	0.00851859	-0.258251	0.000614231	-2.79786	C	T	28	17	11	0.607143	0.392857	0.392857	0.134607	0	0	0	11
chr1.12679782	chr1	12679782	rs77981518	C	A	0.627937	1	1.89824e-06	2.63132e-06	0.372063	1.07709e-06	174.819	C	A	38	38	0	1	0	0	0.372063	0	0	0	0
chr1.13850508	chr1	13850508	rs2361276	A	C	0.566405	1	2.10575e-06	5.26263e-06	0.433595	6.08012e-05	159.734	A	C	19	19	0	1	0	0	0.433595	0	0	0	0
chr1.14464604	chr1	14464604	rs12034785	A	G	0.524757	0.947368	2.24711e-06	0.00262429	0.422611	0.000102961	8.24611	A	G	19	18	1	0.947368	0.0526316	0.0526316	0.475243	0	0	1	0
chr1.145477257	chr1	145477257	rs2282013	C	T	0.942179	0.884477	6.5621e-07	0.000368873	-0.057702	0.000171847	-3.0017	T	C	277	245	32	0.884477	0.115523	0.115523	0.0578215	0	32	0	0
chr1.145714376	chr1	145714376	rs744877	G	T	0.551096	0.788462	3.97527e-06	0.00160375	0.237366	8.4288e-07	5.91987	G	T	104	82	22	0.788462	0.211538	0.211538	0.448904	0	0	0	22
chr1.146556000	chr1	146556000	rs74604064	C	T	0.951618	0.997101	3.57815e-07	8.37724e-06	0.0454838	0.000183273	15.3895	C	T	345	344	1	0.997101	0.00289855	0.00289855	0.0483823	0	0	0	1
chr1.146556025	chr1	146556025	rs4950356	G	A	0.888456	0.991254	1.40475e-06	2.52766e-05	0.102797	2.2246e-08	19.9012	G	A	343	340	3	0.991254	0.00874636	0.00874636	0.111544	3	0	0	0
chr1.146556146	chr1	146556146	rs4950357	T	C	0.358585	0.548571	2.47844e-06	0.00141509	0.189987	2.4581e-07	5.04604	T	C	175	96	79	0.548571	0.451429	0.451429	0.641415	0	79	0	0
chr1.147010866	chr1	147010866	rs78300852	G	T	0.953041	0.847059	3.0716e-07	0.00152412	-0.105982	0.000166049	-2.71443	T	G	85	72	13	0.847059	0.152941	0.152941	0.0469591	0	0	13	0
chr1.147071283	chr1	147071283	rs12057830	G	C	0.218791	0.78	1.47199e-06	0.003432	0.561209	4.87969e-17	9.57763	G	C	50	39	11	0.78	0.22	0.22	0.781209	0	11	0	0
chr1.147071290	chr1	147071290	rs35428984	G	C	0.189934	0.770833	2.94233e-06	0.00368019	0.580899	4.85657e-18	9.57176	G	C	48	37	11	0.770833	0.229167	0.229167	0.810066	0	11	0	0
chr1.147071308	chr1	147071308	rs11240092	G	A	0.303018	0.489583	1.51804e-06	0.00260304	0.186565	0.000109538	3.65565	G	A	96	47	49	0.489583	0.510417	0.510417	0.696982	49	0	0	0
chr1.147808524	chr1	147808524	rs1814657	T	G	0.18279	0.485294	1.05438e-06	0.00367329	0.302504	1.34657e-08	4.99047	T	G	68	33	35	0.485294	0.514706	0.514706	0.81721	0	0	35	0
chr1.149825245	chr1	149825245	rs587761942	C	A	0.431304	1	3.3911e-06	1.24987e-06	0.568696	6.06307e-30	263.983	C	A	80	80	0	1	0	0	0.568696	0	0	0	0
chr1.149982478	chr1	149982478	rs115650695	T	C	0.921905	0.84106	7.73025e-07	0.000885287	-0.0808456	0.000686921	-2.71597	C	T	151	127	24	0.84106	0.15894	0.15894	0.0780948	0	0	0	24
chr1.150135291	chr1	150135291	rs72694957	T	C	0.850529	0.778571	1.34311e-06	0.000615707	-0.0719572	0.000974878	-2.89677	C	T	280	218	62	0.778571	0.221429	0.221429	0.149471	0	0	0	62
chr1.150510660	chr1	150510660	rs6693567	T	C	0.286703	0.0769231	1.60599e-06	0.0010924	-0.20978	0.000174256	-6.34242	C	T	65	5	60	0.0769231	0.923077	0.923077	0.713297	0	0	0	60
chr1.15058578	chr1	15058578	rs56758486	G	A	0.853097	1	1.17734e-06	1.01e-06	0.146903	5.84911e-05	99.328	G	A	99	99	0	1	0	0	0.146903	0	0	0	0
chr1.15059006	chr1	15059006	rs34735827	A	G	0.812151	0.953488	1.40104e-06	0.000515678	0.141337	0.000852461	6.21553	A	G	86	82	4	0.953488	0.0465116	0.0465116	0.187849	0	0	4	0
chr1.15059024	chr1	15059024	rs56694754	T	A	0.853097	0.986667	1.17734e-06	0.000175407	0.133569	0.000964867	10.0515	T	A	75	74	1	0.986667	0.0133333	0.0133333	0.146903	1	0	0	0
chr1.151371690	chr1	151371690	rs61818039	C	T	0.316232	0.722222	2.09365e-06	0.0055727	0.405991	6.81874e-07	5.43753	C	T	36	26	10	0.722222	0.277778	0.277778	0.683768	0	0	0	10
chr1.151580720	chr1	151580720	rs6587606	C	T	0.317668	0.791667	1.7503e-06	0.00687211	0.473999	2.44334e-06	5.71711	C	T	24	19	5	0.791667	0.208333	0.208333	0.682332	0	0	0	5
chr1.151746079	chr1	151746079	rs1054479	T	A	0.820144	0.444444	1.53144e-06	0.0137174	-0.3757	0.000375053	-3.2076	A	T	18	8	10	0.444444	0.555556	0.555556	0.179856	0	0	0	10
chr1.15175857	chr1	15175857	rs56293671	G	A	0.827436	0.333333	1.09671e-06	0.0123457	-0.494103	4.58546e-06	-4.44673	A	G	18	6	12	0.333333	0.666667	0.666667	0.172564	0	0	12	0
chr1.151913885	chr1	151913885	rs200020938	C	T	0.794514	1	2.98456e-06	9.17339e-07	0.205486	7.06447e-07	104.026	C	T	109	109	0	1	0	0	0.205486	0	0	0	0
chr1.153189937	chr1	153189937	rs1410859	A	G	0.898529	0.666667	1.1415e-06	0.00569801	-0.231862	7.64436e-05	-3.07132	G	A	39	26	13	0.666667	0.333333	0.333333	0.101471	13	0	0	0
chr1.153189978	chr1	153189978	rs1410860	G	A	0.658321	0.314286	2.01212e-06	0.00615743	-0.344035	3.45393e-05	-4.38361	A	G	35	11	24	0.314286	0.685714	0.685714	0.341679	0	0	24	0
chr1.153435378	chr1	153435378	rs148225313	C	A	0.82994	0.627451	1.04031e-06	0.00458346	-0.202489	0.000438418	-2.99058	A	C	51	32	19	0.627451	0.372549	0.372549	0.17006	0	19	0	0
chr1.153438828	chr1	153438828	rs112087064	A	G	0.977465	0.761905	3.04346e-07	0.00863838	-0.21556	8.74328e-05	-2.31923	G	A	21	16	5	0.761905	0.238095	0.238095	0.0225352	5	0	0	0
chr1.153461298	chr1	153461298	rs16835341	T	C	0.091836	0.47619	8.78687e-07	0.0118778	0.384354	5.79155e-06	3.52654	T	C	21	10	11	0.47619	0.52381	0.52381	0.908164	0	11	0	0
chr1.153461375	chr1	153461375	rs9633411	A	G	0.091836	0.424242	8.78687e-07	0.00740184	0.332406	4.56057e-07	3.86344	A	G	33	14	19	0.424242	0.575758	0.575758	0.908164	0	0	19	0
chr1.153461432	chr1	153461432	rs16835343	C	T	0.091836	0.388889	8.78687e-07	0.00660151	0.297053	1.62021e-06	3.65581	C	T	36	14	22	0.388889	0.611111	0.611111	0.908164	0	0	0	22
chr1.153521932	chr1	153521932	rs1005436	A	G	0.906293	0.816594	7.41693e-07	0.00065401	-0.0896995	1.99337e-05	-3.50551	G	A	229	187	42	0.816594	0.183406	0.183406	0.0937066	42	0	0	0
chr1.153526349	chr1	153526349	rs55955983	G	T	0.902157	0.723404	7.83191e-07	0.00425725	-0.178753	0.000429345	-2.73936	T	G	47	34	13	0.723404	0.276596	0.276596	0.0978426	0	0	13	0
chr1.153590254	chr1	153590254	rs9330298	C	A	0.475345	0.84375	2.50631e-06	0.00205994	0.368405	1.08747e-09	8.11212	C	A	64	54	10	0.84375	0.15625	0.15625	0.524655	10	0	0	0
chr1.153606851	chr1	153606851	rs28580554	G	A	0.344646	0.276708	2.1922e-06	0.000350509	-0.0679385	0.000685622	-3.61754	A	G	571	158	413	0.276708	0.723292	0.723292	0.655354	0	0	413	0
chr1.153756191	chr1	153756191	rs12068175	G	C	0.878281	0.962441	1.05039e-06	0.000169709	0.0841603	0.000322754	6.44043	G	C	213	205	8	0.962441	0.0375587	0.0375587	0.121719	0	8	0	0
chr1.153939130	chr1	153939130	rs11264736	C	T	0.458697	0.757143	2.39534e-06	0.00262682	0.298446	4.57363e-07	5.8204	C	T	70	53	17	0.757143	0.242857	0.242857	0.541303	0	0	0	17
chr1.15479264	chr1	15479264	rs2312401	C	A	0.600878	1	2.23386e-06	8.61983e-07	0.399122	8.82932e-19	226.838	C	A	116	116	0	1	0	0	0.399122	0	0	0	0
chr1.15479265	chr1	15479265	rs2312402	G	A	0.600878	1	2.23386e-06	8.77105e-07	0.399122	3.5696e-18	226.286	G	A	114	114	0	1	0	0	0.399122	0	0	0	0
chr1.15479283	chr1	15479283	rs1076726	G	A	0.188336	0.327586	1.53394e-06	0.00189891	0.139251	0.000253645	3.19425	G	A	116	38	78	0.327586	0.672414	0.672414	0.811664	78	0	0	0
chr1.15480048	chr1	15480048	rs742675	G	A	0.181505	0.65	1.4016e-06	0.00379167	0.468495	1.68074e-15	7.60693	G	A	60	39	21	0.65	0.35	0.35	0.818495	21	0	0	0
chr1.15482235	chr1	15482235	rs6429713	G	C	0.283198	0.8125	1.50343e-06	0.00952148	0.529302	1.69307e-05	5.42397	G	C	16	13	3	0.8125	0.1875	0.1875	0.716802	0	3	0	0
chr1.154839799	chr1	154839799	rs6656494	G	A	0.522038	0.359281	2.22307e-06	0.00137843	-0.162756	2.56601e-05	-4.38021	A	G	167	60	107	0.359281	0.640719	0.640719	0.477962	0	0	107	0
chr1.155043325	chr1	155043325	rs11264306	C	A	0.599747	0.90625	2.17696e-06	0.00265503	0.306503	0.000399236	5.94596	C	A	32	29	3	0.90625	0.09375	0.09375	0.400253	3	0	0	0
chr1.15516069	chr1	15516069	rs6429725	T	C	0.397682	0.825	1.91102e-06	0.00360938	0.427318	3.76511e-08	7.11082	T	C	40	33	7	0.825	0.175	0.175	0.602318	0	7	0	0
chr1.15516279	chr1	15516279	rs10927708	G	A	0.397682	0.764706	1.91102e-06	0.00352805	0.367023	1.08301e-07	6.17744	G	A	51	39	12	0.764706	0.235294	0.235294	0.602318	12	0	0	0
chr1.15516299	chr1	15516299	rs10927709	T	C	0.397682	0.723404	1.91102e-06	0.00425725	0.325722	6.37117e-06	4.99097	T	C	47	34	13	0.723404	0.276596	0.276596	0.602318	0	13	0	0
chr1.155197462	chr1	155197462	rs2990245	C	T	0.460996	0.589623	2.13302e-06	0.00114136	0.128627	0.000188216	3.80378	C	T	212	125	87	0.589623	0.410377	0.410377	0.539004	0	0	0	87
chr1.155197602	chr1	155197602	rs2990246	G	C	0.62519	0.859813	2.18053e-06	0.00112649	0.234623	4.09364e-07	6.98373	G	C	107	92	15	0.859813	0.140187	0.140187	0.37481	0	15	0	0
chr1.155214473	chr1	155214473	rs12034326	A	G	0.628199	0.75	2.3124e-06	0.000794492	0.121801	0.000114882	4.31495	A	G	236	177	59	0.75	0.25	0.25	0.371801	0	0	59	0
chr1.15527323	chr1	15527323	rs4661326	C	T	0.149783	0.273585	9.13849e-07	0.00187487	0.123802	0.000736156	2.8585	C	T	106	29	77	0.273585	0.726415	0.726415	0.850217	0	0	0	77
chr1.155715641	chr1	155715641	rs11264409	G	A	0.638588	0.768977	2.04209e-06	0.000586308	0.130389	2.05436e-06	5.37555	G	A	303	233	70	0.768977	0.231023	0.231023	0.361412	70	0	0	0
chr1.15587095	chr1	15587095	rs4420077	T	C	0.355634	0.560976	1.80152e-06	0.00300344	0.205342	0.000138364	3.74574	T	C	82	46	36	0.560976	0.439024	0.439024	0.644366	0	36	0	0
chr1.156426602	chr1	156426602	rs540589413	A	T	0.950357	1	3.68332e-07	3.41263e-07	0.0496433	0.000166544	58.9326	A	T	293	293	0	1	0	0	0.0496433	0	0	0	0
chr1.156785771	chr1	156785771	rs7546838	A	G	0.403413	0.944444	1.53198e-06	0.00291495	0.541032	2.2116e-06	10.0183	A	G	18	17	1	0.944444	0.0555556	0.0555556	0.596587	0	0	1	0
chr1.156785779	chr1	156785779	rs1800600	G	A	0.358718	0.8125	1.59733e-06	0.00952148	0.453782	0.000271565	4.65005	G	A	16	13	3	0.8125	0.1875	0.1875	0.641282	3	0	0	0
chr1.157338735	chr1	157338735	rs9426968	G	A	0.612322	0.341463	1.78596e-06	0.00548454	-0.270859	0.000443505	-3.65681	A	G	41	14	27	0.341463	0.658537	0.658537	0.387678	0	0	27	0
chr1.157338847	chr1	157338847	rs9426969	G	T	0.638452	0.373134	1.80622e-06	0.00349112	-0.265317	9.5172e-06	-4.48922	T	G	67	25	42	0.373134	0.626866	0.626866	0.361548	0	0	42	0
chr1.157346018	chr1	157346018	rs4661141	C	G	0.761646	0.483871	1.48727e-06	0.00805612	-0.277775	0.000747466	-3.0945	G	C	31	15	16	0.483871	0.516129	0.516129	0.238354	0	16	0	0
chr1.157385496	chr1	157385496	rs16838537	C	T	0.91745	0.769231	5.86184e-07	0.002731	-0.14822	0.000216466	-2.83595	T	C	65	50	15	0.769231	0.230769	0.230769	0.0825497	0	15	0	0
chr1.157452226	chr1	157452226	rs1412686	T	C	0.274684	0.586207	1.65926e-06	0.00836443	0.311523	0.000419066	3.40588	T	C	29	17	12	0.586207	0.413793	0.413793	0.725316	0	12	0	0
chr1.15759226	chr1	15759226	rs12095835	C	G	0.554552	0.969697	4.01652e-06	0.000890447	0.415145	3.79734e-07	13.8809	C	G	33	32	1	0.969697	0.030303	0.030303	0.445448	0	0	1	0
chr1.15759547	chr1	15759547	rs6700655	T	A	0.568645	0.79661	3.92547e-06	0.00137307	0.227965	5.77093e-07	6.14329	T	A	118	94	24	0.79661	0.20339	0.20339	0.431355	24	0	0	0
chr1.157931779	chr1	157931779	rs76449119	A	C	0.914905	0.845283	3.57144e-07	0.000493508	-0.069622	0.00014975	-3.13287	C	A	265	224	41	0.845283	0.154717	0.154717	0.085095	41	0	0	0
chr1.157938547	chr1	157938547	rs2777813	G	A	0.711158	0.804706	1.51367e-06	0.000369775	0.093548	2.35156e-05	4.85488	G	A	425	342	83	0.804706	0.195294	0.195294	0.288842	83	0	0	0
chr1.157980151	chr1	157980151	rs3118179	A	C	0.610476	0.976744	4.12798e-06	0.000528255	0.366268	5.35585e-07	15.874	A	C	43	42	1	0.976744	0.0232558	0.0232558	0.389524	0	1	0	0
chr1.158010273	chr1	158010273	rs17453741	C	A	0.887103	0.675676	1.41272e-06	0.00592265	-0.211427	0.000520966	-2.74695	A	C	37	25	12	0.675676	0.324324	0.324324	0.112897	0	12	0	0
chr1.15850483	chr1	15850483	rs4645985	G	A	0.389568	0.584	1.56198e-06	0.00194355	0.194432	1.0258e-05	4.40855	G	A	125	73	52	0.584	0.416	0.416	0.610432	52	0	0	0
chr1.15850603	chr1	15850603	rs4645983	G	A	0.729942	0.965278	1.65349e-06	0.000232754	0.235335	1.38426e-09	15.371	G	A	144	139	5	0.965278	0.0347222	0.0347222	0.270058	5	0	0	0
chr1.15850613	chr1	15850613	rs1052571	G	A	0.405744	0.719697	1.62174e-06	0.00152828	0.313953	2.80699e-13	8.02663	G	A	132	95	37	0.719697	0.280303	0.280303	0.594256	37	0	0	0
chr1.15851676	chr1	15851676	rs4645980	C	A	0.44006	0.7	1.96934e-06	0.0015	0.25994	5.17363e-10	6.70722	C	A	140	98	42	0.7	0.3	0.3	0.55994	42	0	0	0
chr1.15911597	chr1	15911597	rs6687585	A	G	0.389568	0.85	1.56198e-06	0.006375	0.460432	3.16603e-05	5.76597	A	G	20	17	3	0.85	0.15	0.15	0.610432	0	0	3	0
chr1.159750802	chr1	159750802	rs3806189	G	C	0.855973	0.912162	1.12898e-06	0.000180456	0.0561895	0.000964243	4.1698	G	C	444	405	39	0.912162	0.0878378	0.0878378	0.144027	0	39	0	0
chr1.159791464	chr1	159791464	rs60205880	C	G	0.816748	0.347826	1.38952e-06	0.00986274	-0.468922	9.62572e-07	-4.7214	G	C	23	8	15	0.347826	0.652174	0.652174	0.183252	0	15	0	0
chr1.159800105	chr1	159800105	rs41264824	T	C	0.785892	0.580882	1.72749e-06	0.00179013	-0.20501	6.0391e-08	-4.8431	C	T	136	79	57	0.580882	0.419118	0.419118	0.214108	0	0	0	57
chr1.160068629	chr1	160068629	rs61247522	C	A	0.528199	0.389474	2.43333e-06	0.00125149	-0.138725	0.000145523	-3.91758	A	C	190	74	116	0.389474	0.610526	0.610526	0.471801	0	116	0	0
chr1.161008535	chr1	161008535	rs10908821	G	C	0.842271	0.552632	9.55703e-07	0.00650605	-0.289639	2.30207e-05	-3.5906	C	G	38	21	17	0.552632	0.447368	0.447368	0.157729	0	0	17	0
chr1.161159147	chr1	161159147	rs4233366	T	C	0.709806	0.454545	2.02876e-06	0.00450789	-0.255261	6.55734e-05	-3.80102	C	T	55	25	30	0.454545	0.545455	0.545455	0.290194	0	0	0	30
chr1.16122018	chr1	16122018	rs12026094	T	C	0.730124	0.891667	1.59421e-06	0.000804977	0.161543	9.65385e-05	5.6881	T	C	120	107	13	0.891667	0.108333	0.108333	0.269876	0	13	0	0
chr1.161581803	chr1	161581803	rs72702114	C	T	0.900908	0.75641	7.79824e-07	0.00118111	-0.144498	1.43997e-07	-4.20312	T	C	156	118	38	0.75641	0.24359	0.24359	0.0990921	0	38	0	0
chr1.16161958	chr1	16161958	rs4661663	T	G	0.892908	0.791667	7.52758e-07	0.00137442	-0.101242	0.000854413	-2.73011	G	T	120	95	25	0.791667	0.208333	0.208333	0.107092	0	0	0	25
chr1.16162471	chr1	16162471	rs4661666	C	A	0.733073	0.909091	1.45099e-06	0.000683013	0.176018	1.78231e-05	6.72792	C	A	121	110	11	0.909091	0.0909091	0.0909091	0.266927	11	0	0	0
chr1.161762761	chr1	161762761	rs4657106	T	A	0.81719	0.680412	1.10747e-06	0.00224177	-0.136778	0.000872884	-2.88811	A	T	97	66	31	0.680412	0.319588	0.319588	0.18281	0	0	0	31
chr1.161931538	chr1	161931538	rs2499850	G	T	0.332478	0.681818	1.92435e-06	0.00986101	0.34934	0.000852387	3.51759	G	T	22	15	7	0.681818	0.318182	0.318182	0.667522	0	0	0	7
chr1.162000398	chr1	162000398	rs7551221	T	C	0.198384	0.447368	1.41686e-06	0.00650605	0.248985	0.000438369	3.08651	T	C	38	17	21	0.447368	0.552632	0.552632	0.801616	0	21	0	0
chr1.162000432	chr1	162000432	rs7514121	G	A	0.198384	0.466667	1.41686e-06	0.0082963	0.268283	0.000828688	2.9452	G	A	30	14	16	0.466667	0.533333	0.533333	0.801616	16	0	0	0
chr1.162531494	chr1	162531494	rs28384483	C	T	0.788302	0.852686	9.46423e-07	0.000217699	0.0643844	0.000162631	4.35422	C	T	577	492	85	0.852686	0.147314	0.147314	0.211698	0	0	0	85
chr1.162648741	chr1	162648741	rs12145465	G	A	0.963086	0.763158	3.14086e-07	0.00475652	-0.199928	7.82736e-06	-2.89878	A	G	38	29	9	0.763158	0.236842	0.236842	0.0369141	0	0	9	0
chr1.162792472	chr1	162792472	rs12082602	T	C	0.970354	0.870968	2.14211e-07	0.00181263	-0.0993865	0.000483741	-2.33425	C	T	62	54	8	0.870968	0.129032	0.129032	0.0296458	0	0	0	8
chr1.162826331	chr1	162826331	rs12132001	C	A	0.824465	0.710526	9.06127e-07	0.000902099	-0.113939	1.60222e-05	-3.79163	A	C	228	162	66	0.710526	0.289474	0.289474	0.175535	0	66	0	0
chr1.162869727	chr1	162869727	rs66632503	T	C	0.506297	0.336634	2.64337e-06	0.0011055	-0.169664	1.39126e-06	-5.09671	C	T	202	68	134	0.336634	0.663366	0.663366	0.493703	0	0	0	134
chr1.163197082	chr1	163197082	rs6668143	A	T	0.864285	0.526316	1.1213e-06	0.0131214	-0.337969	0.000395813	-2.95031	T	A	19	10	9	0.526316	0.473684	0.473684	0.135715	9	0	0	0
chr1.163792233	chr1	163792233	rs1029192	G	A	0.617506	0.807229	1.89655e-06	0.00187482	0.189723	0.000394226	4.37945	G	A	83	67	16	0.807229	0.192771	0.192771	0.382494	16	0	0	0
chr1.163793655	chr1	163793655	rs60623547	T	C	0.646502	0.404372	1.90511e-06	0.00131615	-0.24213	2.27653e-11	-6.66933	C	T	183	74	109	0.404372	0.595628	0.595628	0.353498	0	0	0	109
chr1.163793953	chr1	163793953	rs12044204	G	C	0.638927	0.280899	1.88704e-06	0.0022696	-0.358029	7.09021e-12	-7.51211	C	G	89	25	64	0.280899	0.719101	0.719101	0.361073	0	0	64	0
chr1.164350468	chr1	164350468	rs526421	T	C	0.293081	0.0555556	1.35919e-06	0.000971651	-0.237526	0.00016617	-7.61469	C	T	54	3	51	0.0555556	0.944444	0.944444	0.706919	0	0	0	51
chr1.164641259	chr1	164641259	rs2635032	G	A	0.227969	0.705882	1.43908e-06	0.0122125	0.477914	3.75747e-05	4.32436	G	A	17	12	5	0.705882	0.294118	0.294118	0.772031	5	0	0	0
chr1.164676696	chr1	164676696	rs4657371	G	A	0.799542	1	4.27107e-06	6.71074e-07	0.200458	1.29209e-08	90.1707	G	A	149	149	0	1	0	0	0.200458	0	0	0	0
chr1.164742480	chr1	164742480	rs57786068	G	A	0.437926	0.944444	1.77519e-06	0.00145748	0.506519	1.33616e-10	13.2596	G	A	36	34	2	0.944444	0.0555556	0.0555556	0.562074	2	0	0	0
chr1.16533096	chr1	16533096	rs221053	C	T	0.851664	0.988095	1.31814e-06	0.000140036	0.136431	0.000929992	11.4752	C	T	84	83	1	0.988095	0.0119048	0.0119048	0.148336	0	0	0	1
chr1.165600606	chr1	165600606	rs4147594	C	T	0.526677	0.642424	1.8269e-06	0.000696107	0.115747	2.59055e-05	4.38129	C	T	330	212	118	0.642424	0.357576	0.357576	0.473323	0	0	0	118
chr1.16564757	chr1	16564757	rs113949756	T	A	0.97646	0.75	1.75253e-07	0.0117188	-0.22646	0.000445345	-2.09193	A	T	16	12	4	0.75	0.25	0.25	0.0235405	0	0	0	4
chr1.165797349	chr1	165797349	rs7518418	C	T	0.925195	0.980952	7.32599e-07	5.93168e-05	0.0557571	0.000223101	7.19524	C	T	315	309	6	0.980952	0.0190476	0.0190476	0.0748047	0	0	0	6
chr1.165860813	chr1	165860813	rs3762365	C	A	0.419538	0.105263	2.0353e-06	0.0024785	-0.314274	9.89863e-05	-6.31011	A	C	38	4	34	0.105263	0.894737	0.894737	0.580462	0	34	0	0
chr1.165860867	chr1	165860867	rs7543127	T	C	0.427319	0.142857	1.99105e-06	0.00249896	-0.284461	6.48377e-05	-5.68815	C	T	49	7	42	0.142857	0.857143	0.857143	0.572681	0	0	0	42
chr1.167503548	chr1	167503548	rs7539688	C	T	0.448848	0.0588235	2.41155e-06	0.00325667	-0.390024	0.000869607	-6.83194	T	C	17	1	16	0.0588235	0.941176	0.941176	0.551152	0	16	0	0
chr1.1675938	chr1	1675938	rs76037905	C	T	0.544892	0.913043	2.59472e-06	0.00345196	0.368152	0.000465641	6.2637	C	T	23	21	2	0.913043	0.0869565	0.0869565	0.455108	0	0	0	2
chr1.167632618	chr1	167632618	rs1229372	G	A	0.678605	0.94	2.29012e-06	0.001128	0.261395	5.57596e-05	7.77503	G	A	50	47	3	0.94	0.06	0.06	0.321395	3	0	0	0
chr1.167766425	chr1	167766425	rs2863268	T	C	0.505115	0.626263	2.71171e-06	0.000788073	0.121147	3.48953e-05	4.30808	T	C	297	186	111	0.626263	0.373737	0.373737	0.494885	0	111	0	0
chr1.168148829	chr1	168148829	rs10918838	G	A	0.71068	0.86087	1.94604e-06	0.00104151	0.15019	0.000435176	4.64948	G	A	115	99	16	0.86087	0.13913	0.13913	0.28932	16	1	0	0
chr1.168378408	chr1	168378408	rs78624203	A	G	0.979088	0.842105	2.41281e-07	0.00349905	-0.136982	0.000129899	-2.31566	G	A	38	32	6	0.842105	0.157895	0.157895	0.0209123	6	0	0	0
chr1.16839925	chr1	16839925	rs2083689	G	A	0.435799	0.310914	7.7895e-06	0.000271886	-0.124885	1.63452e-12	-7.46765	A	G	788	245	543	0.310914	0.689086	0.689086	0.564201	0	0	543	0
chr1.16839929	chr1	16839929	rs3983050	T	G	0.435799	0.300792	7.7895e-06	0.000277462	-0.135008	6.43258e-14	-7.99363	G	T	758	228	530	0.300792	0.699208	0.699208	0.564201	0	0	0	530
chr1.16861108	chr1	16861108	rs156876	C	A	0.587955	0.384615	2.1881e-06	0.00227583	-0.20334	2.7728e-05	-4.26033	A	C	104	40	64	0.384615	0.615385	0.615385	0.412045	0	64	0	0
chr1.168862571	chr1	168862571	rs10800393	C	T	0.490993	0.703911	1.90328e-06	0.00116436	0.212918	8.70003e-09	6.23468	C	T	179	126	53	0.703911	0.296089	0.296089	0.509007	0	0	0	53
chr1.169337638	chr1	169337638	rs3818844	C	T	0.427131	0.632653	2.06468e-06	0.00237146	0.205522	4.13296e-05	4.21852	C	T	98	62	36	0.632653	0.367347	0.367347	0.572869	0	0	0	36
chr1.169337853	chr1	169337853	rs1517748	G	A	0.705837	0.844444	1.87813e-06	0.000973022	0.138608	0.000437246	4.43923	G	A	135	114	21	0.844444	0.155556	0.155556	0.294163	21	0	0	0
chr1.169430438	chr1	169430438	rs7524348	G	A	0.29404	0.666667	1.9785e-06	0.00823045	0.372627	6.80752e-05	4.10686	G	A	27	18	9	0.666667	0.333333	0.333333	0.70596	9	0	0	0
chr1.170631763	chr1	170631763	rs629234	T	C	0.463511	0.650602	1.71082e-06	0.00273878	0.187091	0.000622721	3.57387	T	C	83	54	29	0.650602	0.349398	0.349398	0.536489	0	29	0	0
chr1.171404039	chr1	171404039	rs35665637	T	C	0.774892	0.966942	1.38093e-06	0.000264174	0.19205	1.17217e-06	11.7852	T	C	121	117	4	0.966942	0.0330579	0.0330579	0.225108	0	4	0	0
chr1.171404123	chr1	171404123	rs12032308	A	G	0.77319	0.976378	1.38155e-06	0.000181607	0.203188	2.02973e-07	15.0205	A	G	127	124	3	0.976378	0.023622	0.023622	0.22681	0	0	3	0
chr1.171404261	chr1	171404261	rs11803578	C	G	0.77319	0.935185	1.38155e-06	0.000561239	0.161995	0.000118896	6.82957	C	G	108	101	7	0.935185	0.0648148	0.0648148	0.22681	0	0	7	0
chr1.171426777	chr1	171426777	rs6670807	T	C	0.795608	0.529412	1.53337e-06	0.0073275	-0.266196	0.000452217	-3.10941	C	T	34	18	16	0.529412	0.470588	0.470588	0.204392	0	0	0	16
chr1.171579628	chr1	171579628	rs183533	T	G	0.851675	0.47619	8.27544e-07	0.0118778	-0.375485	6.30473e-05	-3.44516	G	T	21	10	11	0.47619	0.52381	0.52381	0.148325	0	0	0	11
chr1.171802412	chr1	171802412	rs10753197	G	A	0.586217	0.157895	2.41097e-06	0.0069981	-0.428322	0.000163586	-5.11924	A	G	19	3	16	0.157895	0.842105	0.842105	0.413783	0	0	16	0
chr1.171802497	chr1	171802497	rs12562644	A	G	0.569629	0.217391	2.53248e-06	0.00739706	-0.352238	0.000681963	-4.0948	G	A	23	5	18	0.217391	0.782609	0.782609	0.430371	18	0	0	0
chr1.17231788	chr1	17231788	rs11588350	C	T	0.18847	1	2.53435e-06	5.555e-06	0.81153	9.00212e-14	285.33	C	T	18	18	0	1	0	0	0.81153	0	0	0	0
chr1.17231790	chr1	17231790	rs11582934	A	T	0.18847	1	2.53435e-06	5.88176e-06	0.81153	4.77643e-13	279.736	A	T	17	17	0	1	0	0	0.81153	0	0	0	0
chr1.17232280	chr1	17232280	rs6586536	T	C	0.134399	0.392157	2.33706e-06	0.00467392	0.257757	4.21353e-06	3.76931	T	C	51	20	31	0.392157	0.607843	0.607843	0.865601	0	31	0	0
chr1.17232290	chr1	17232290	rs6586537	G	T	0.134399	0.357143	2.33706e-06	0.00546647	0.222743	0.000226522	3.01202	G	T	42	15	27	0.357143	0.642857	0.642857	0.865601	0	0	0	27
chr1.172679704	chr1	172679704	rs10912292	T	G	0.735309	0	1.3594e-06	3.9996e-06	-0.735309	3.70232e-15	-317.635	G	T	25	0	25	0	1	1	0.264691	0	0	0	25
chr1.17306675	chr1	17306675	rs2284746	G	C	0.517178	0.3	1.90027e-06	0.00233333	-0.217178	3.31961e-05	-4.49419	C	G	90	27	63	0.3	0.7	0.7	0.482822	0	0	63	0
chr1.173324296	chr1	173324296	rs2422341	A	G	0.627139	0.911111	2.16887e-06	0.00179973	0.283972	7.77927e-05	6.68977	A	G	45	41	4	0.911111	0.0888889	0.0888889	0.372861	0	0	4	0
chr1.173394246	chr1	173394246	rs4462186	T	C	0.162086	0.5	1.09837e-06	0.0078125	0.337914	9.7962e-06	3.82279	T	C	32	16	16	0.5	0.5	0.5	0.837914	0	16	0	0
chr1.174769070	chr1	174769070	rs72717613	A	G	0.768675	0.988764	3.23927e-06	0.000124828	0.220089	1.68612e-06	19.4482	A	G	89	88	1	0.988764	0.011236	0.011236	0.231325	0	0	1	0
chr1.175103005	chr1	175103005	rs4651319	G	T	0.163526	0.428571	1.0842e-06	0.00874636	0.265046	0.00083183	2.83387	G	T	28	12	16	0.428571	0.571429	0.571429	0.836474	0	0	0	16
chr1.175138602	chr1	175138602	rs10912901	A	G	0.616843	0.475524	1.75292e-06	0.00174406	-0.141318	0.000575907	-3.3822	G	A	143	68	75	0.475524	0.524476	0.524476	0.383157	75	0	0	0
chr1.175567218	chr1	175567218	rs7541077	A	G	0.783594	0.575342	1.32069e-06	0.0033469	-0.208251	5.26972e-05	-3.59899	G	A	73	42	31	0.575342	0.424658	0.424658	0.216406	31	0	0	0
chr1.17559837	chr1	17559837	rs4920359	G	A	0.656066	0.529412	2.36464e-06	0.00133227	-0.126655	0.00030699	-3.46688	A	G	187	99	88	0.529412	0.470588	0.470588	0.343934	0	0	88	0
chr1.17560262	chr1	17560262	rs34130414	A	G	0.662547	0.504	2.3951e-06	0.00199987	-0.158547	0.000228242	-3.54322	G	A	125	63	62	0.504	0.496	0.496	0.337453	62	0	0	0
chr1.17560389	chr1	17560389	rs4920576	A	T	0.664249	0.542601	2.44976e-06	0.00111294	-0.121648	0.000137855	-3.64244	T	A	223	121	102	0.542601	0.457399	0.457399	0.335751	102	0	0	0
chr1.176072002	chr1	176072002	rs10913133	C	T	0.58035	0.441379	1.79631e-06	0.00170044	-0.138971	0.000750119	-3.36833	T	C	145	64	81	0.441379	0.558621	0.558621	0.41965	0	81	0	0
chr1.178062930	chr1	178062930	rs1332947	A	G	0.886441	0.958824	8.22385e-07	0.00011612	0.0723825	3.9419e-05	6.6934	A	G	340	326	14	0.958824	0.0411765	0.0411765	0.113559	0	1	14	0
chr1.178189125	chr1	178189125	rs74556252	A	T	0.92568	0.705882	4.05481e-07	0.00407083	-0.219797	2.80318e-06	-3.44476	T	A	51	36	15	0.705882	0.294118	0.294118	0.0743202	15	0	0	0
chr1.178512331	chr1	178512331	rs12405456	T	G	0.62058	0.88125	1.89294e-06	0.000654053	0.26067	1.22714e-11	10.1779	T	G	160	141	19	0.88125	0.11875	0.11875	0.37942	0	0	19	0
chr1.178657616	chr1	178657616	rs2773091	C	T	0.249091	0	1.5703e-06	2.12745e-06	-0.249091	0.000103926	-129.536	T	C	47	0	47	0	1	1	0.750909	0	47	0	0
chr1.178657678	chr1	178657678	rs2811250	G	A	0.24739	0.0363636	1.49827e-06	0.000637115	-0.211026	0.000269828	-8.35059	A	G	55	2	53	0.0363636	0.963636	0.963636	0.75261	0	0	53	0
chr1.179006462	chr1	179006462	rs6425513	G	A	0.415142	0.705882	1.9741e-06	0.00407083	0.290741	2.9156e-05	4.55574	G	A	51	36	15	0.705882	0.294118	0.294118	0.584858	15	0	0	0
chr1.179139556	chr1	179139556	rs2816193	G	A	0.42193	0.759259	1.79567e-06	0.00169245	0.337329	1.08064e-12	8.19531	G	A	108	82	26	0.759259	0.240741	0.240741	0.57807	26	0	0	0
chr1.17914846	chr1	17914846	rs1193343	C	T	0.205358	0.470588	1.1389e-06	0.0073275	0.26523	0.00047807	3.09821	C	T	34	16	18	0.470588	0.529412	0.529412	0.794642	0	0	0	18
chr1.179335264	chr1	179335264	rs56018642	A	G	0.333365	1	1.86436e-06	2.38071e-06	0.666635	9.17539e-21	323.553	A	G	42	42	0	1	0	0	0.666635	0	0	0	0
chr1.179335265	chr1	179335265	rs61253865	T	G	0.333365	1	1.86436e-06	2.63132e-06	0.666635	7.42927e-19	314.406	T	G	38	38	0	1	0	0	0.666635	0	0	0	0
chr1.179784249	chr1	179784249	rs111748247	G	C	0.680218	0.898148	3.13646e-06	0.000847019	0.21793	1.06411e-06	7.47427	G	C	108	97	11	0.898148	0.101852	0.101852	0.319782	0	11	0	0
chr1.180143112	chr1	180143112	rs76955468	G	A	0.982008	0.821429	3.09645e-07	0.0052387	-0.16058	0.000131117	-2.21854	A	G	28	23	5	0.821429	0.178571	0.178571	0.0179916	0	0	5	0
chr1.180475079	chr1	180475079	rs9730180	C	T	0.749337	1	1.59045e-06	2.222e-06	0.250663	0.000156925	128.377	C	T	45	45	0	1	0	0	0.250663	0	0	0	0
chr1.180510253	chr1	180510253	rs73052310	A	G	0.91064	0.702703	5.84586e-07	0.00564626	-0.207937	0.000274262	-2.76712	G	A	37	26	11	0.702703	0.297297	0.297297	0.0893604	11	0	0	0
chr1.180601006	chr1	180601006	rs4651075	G	A	0.181464	0.090301	1.0087e-06	0.000274738	-0.0911635	5.8398e-05	-5.48991	A	G	299	27	272	0.090301	0.909699	0.909699	0.818536	0	0	272	0
chr1.18091071	chr1	18091071	rs11590138	A	C	0.662008	0.962963	1.70998e-06	0.00132094	0.300955	0.00070877	8.27522	A	C	27	26	1	0.962963	0.037037	0.037037	0.337992	0	1	0	0
chr1.181105027	chr1	181105027	rs10797672	T	C	0.0976914	0.481481	1.06178e-06	0.00462328	0.38379	6.47157e-13	5.64376	T	C	54	26	28	0.481481	0.518519	0.518519	0.902309	0	28	0	0
chr1.18164131	chr1	18164131	rs624178	A	G	0.425312	0.103448	1.43285e-06	0.00319816	-0.321863	0.000461493	-5.69015	G	A	29	3	26	0.103448	0.896552	0.896552	0.574688	26	0	0	0
chr1.182309582	chr1	182309582	rs16858866	A	G	0.855105	0.607843	1.19207e-06	0.00467392	-0.247262	1.33299e-05	-3.61627	G	A	51	31	20	0.607843	0.392157	0.392157	0.144895	20	0	0	0
chr1.182361506	chr1	182361506	rs10797771	C	T	0.47255	0.62	1.95992e-06	0.00157067	0.14745	0.000304414	3.7182	C	T	150	93	57	0.62	0.38	0.38	0.52745	0	0	0	57
chr1.183074582	chr1	183074582	rs3768629	T	C	0.408313	0.833333	2.07268e-06	0.00771605	0.425021	0.000281759	4.83787	T	C	18	15	3	0.833333	0.166667	0.166667	0.591687	0	3	0	0
chr1.183074764	chr1	183074764	rs2147584	T	C	0.408313	0.916667	2.07268e-06	0.00212191	0.508354	2.28775e-10	11.0304	T	C	36	33	3	0.916667	0.0833333	0.0833333	0.591687	0	3	0	0
chr1.183074875	chr1	183074875	rs2147585	C	T	0.408313	0.727273	2.07268e-06	0.00601052	0.31896	0.000215724	4.11344	C	T	33	24	9	0.727273	0.272727	0.272727	0.591687	0	0	0	9
chr1.183075415	chr1	183075415	rs10911243	G	A	0.408313	0.681818	2.07268e-06	0.0049305	0.273506	0.000245236	3.8943	G	A	44	30	14	0.681818	0.318182	0.318182	0.591687	14	0	0	0
chr1.183075456	chr1	183075456	rs2333622	T	C	0.408313	0.688889	2.07268e-06	0.00476269	0.280576	0.000145038	4.06472	T	C	45	31	14	0.688889	0.311111	0.311111	0.591687	0	14	0	0
chr1.183109236	chr1	183109236	rs729672	G	A	0.428364	0.904762	2.06937e-06	0.00410323	0.476398	7.47077e-06	7.43528	G	A	21	19	2	0.904762	0.0952381	0.0952381	0.571636	2	0	0	0
chr1.183158143	chr1	183158143	rs549844	G	A	0.456501	0.714286	2.55575e-06	0.00485909	0.257785	0.000944571	3.69714	G	A	42	30	12	0.714286	0.285714	0.285714	0.543499	12	0	0	0
chr1.183160973	chr1	183160973	rs689375	A	G	0.463664	0.947368	2.51178e-06	0.00131214	0.483704	2.03903e-10	13.3406	A	G	38	36	2	0.947368	0.0526316	0.0526316	0.536336	0	0	2	0
chr1.183161037	chr1	183161037	rs563026	A	T	0.458202	0.875	2.63314e-06	0.00273437	0.416798	4.83302e-08	7.96686	A	T	40	35	5	0.875	0.125	0.125	0.541798	0	0	0	5
chr1.183167858	chr1	183167858	rs552361	T	C	0.664622	0.418605	1.79466e-06	0.00565988	-0.246017	0.000848322	-3.26959	C	T	43	18	25	0.418605	0.581395	0.581395	0.335378	0	0	0	25
chr1.183440720	chr1	183440720	rs4047761	C	T	0.933567	0.880126	4.19731e-07	0.00033282	-0.0534407	0.000348709	-2.92747	T	C	317	279	38	0.880126	0.119874	0.119874	0.0664332	0	38	1	0
chr1.183690371	chr1	183690371	rs1926825	G	A	0.360229	0.84	2.37839e-06	0.005376	0.479771	1.14756e-06	6.54196	G	A	25	21	4	0.84	0.16	0.16	0.639771	4	0	0	0
chr1.183811400	chr1	183811400	rs4262497	G	A	0.524801	0.728395	2.48345e-06	0.00244242	0.203594	0.000312281	4.1175	G	A	81	59	22	0.728395	0.271605	0.271605	0.475199	22	0	0	0
chr1.183839005	chr1	183839005	rs9425326	C	T	0.643243	0.204545	1.81758e-06	0.00369788	-0.438698	3.32955e-09	-7.21245	T	C	44	9	35	0.204545	0.795455	0.795455	0.356757	0	35	0	0
chr1.183839101	chr1	183839101	rs60020970	T	C	0.875435	0.706897	8.42847e-07	0.00357231	-0.168539	0.000515331	-2.81951	C	T	58	41	17	0.706897	0.293103	0.293103	0.124565	0	0	0	17
chr1.183839115	chr1	183839115	rs9425615	A	G	0.795211	0.535714	1.36423e-06	0.00444151	-0.259497	1.18334e-05	-3.89314	G	A	56	30	26	0.535714	0.464286	0.464286	0.204789	26	0	0	0
chr1.184461104	chr1	184461104	rs2180077	C	T	0.542922	0.755319	2.46848e-06	0.00196609	0.212398	4.24326e-05	4.78714	C	T	94	71	23	0.755319	0.244681	0.244681	0.457078	0	0	0	23
chr1.185081574	chr1	185081574	rs12385701	G	A	0.584096	0.192308	2.20734e-06	0.00597406	-0.391789	5.36474e-05	-5.06801	A	G	26	5	21	0.192308	0.807692	0.807692	0.415904	0	0	21	0
chr1.186003090	chr1	186003090	rs61829959	A	T	0.724957	0.974359	1.5588e-06	0.000640604	0.249402	0.000515487	9.84185	A	T	39	38	1	0.974359	0.025641	0.025641	0.275043	0	0	0	1
chr1.186443461	chr1	186443461	rs12406189	A	G	0.849181	0.632653	9.3616e-07	0.00474292	-0.216528	0.000164954	-3.14376	G	A	49	31	18	0.632653	0.367347	0.367347	0.150819	18	0	0	0
chr1.186443589	chr1	186443589	rs12406209	C	G	0.849181	0.533333	9.3616e-07	0.00553086	-0.315848	5.1511e-07	-4.24664	G	C	45	24	21	0.533333	0.466667	0.466667	0.150819	0	21	0	0
chr1.187616070	chr1	187616070	rs2066084	C	T	0.804194	0.375	1.50693e-06	0.0146484	-0.429194	0.000205895	-3.54597	T	C	16	6	10	0.375	0.625	0.625	0.195806	0	10	0	0
chr1.187660659	chr1	187660659	rs7526773	A	G	0.795361	0.93578	1.5887e-06	0.000551339	0.140419	0.000383643	5.97161	A	G	109	102	7	0.93578	0.0642202	0.0642202	0.204639	0	0	7	0
chr1.188395056	chr1	188395056	rs10159396	G	T	0.0855963	0.4375	1.09277e-06	0.0153809	0.351904	0.000191867	2.83738	G	T	16	7	9	0.4375	0.5625	0.5625	0.914404	0	0	0	9
chr1.18902257	chr1	18902257	rs2816057	C	G	0.479277	0.0625	2.4498e-06	0.00366211	-0.416777	0.000602058	-6.88483	G	C	16	1	15	0.0625	0.9375	0.9375	0.520723	0	15	0	0
chr1.192117602	chr1	192117602	rs6687273	C	T	0.434061	0.868421	2.60541e-06	0.003007	0.43436	3.5824e-08	7.91764	C	T	38	33	5	0.868421	0.131579	0.131579	0.565939	0	0	0	5
chr1.192777807	chr1	192777807	rs2746072	C	G	0.828328	0.698361	1.18584e-06	0.000690666	-0.129968	1.73213e-08	-4.94117	G	C	305	213	92	0.698361	0.301639	0.301639	0.171672	0	92	0	0
chr1.193403667	chr1	193403667	rs17601806	C	A	0.80732	0.591837	1.10322e-06	0.00492992	-0.215483	0.000415911	-3.06863	A	C	49	29	20	0.591837	0.408163	0.408163	0.19268	0	20	0	0
chr1.193455963	chr1	193455963	rs7519036	G	T	0.503229	0.837209	1.79849e-06	0.00316953	0.33398	9.11743e-06	5.93062	G	T	43	36	7	0.837209	0.162791	0.162791	0.496771	0	0	0	7
chr1.193456000	chr1	193456000	rs7556310	T	A	0.503229	0.795455	1.79849e-06	0.00369788	0.292225	0.000107518	4.80436	T	A	44	35	9	0.795455	0.204545	0.204545	0.496771	9	0	0	0
chr1.193456592	chr1	193456592	rs4146990	T	A	0.515747	0.863636	1.7567e-06	0.00535312	0.34789	0.000960645	4.75408	T	A	22	19	3	0.863636	0.136364	0.136364	0.484253	3	0	0	0
chr1.193676468	chr1	193676468	rs57730370	T	C	0.867537	0.673077	9.09426e-07	0.00423162	-0.19446	0.000253835	-2.98903	C	T	52	35	17	0.673077	0.326923	0.326923	0.132463	0	0	0	17
chr1.193676606	chr1	193676606	rs61242642	C	T	0.867537	0.75	9.09426e-07	0.0015121	-0.117537	0.000309695	-3.02172	T	C	124	93	31	0.75	0.25	0.25	0.132463	0	31	0	0
chr1.193676667	chr1	193676667	rs57049435	T	C	0.855486	0.722628	9.5125e-07	0.00146304	-0.132859	4.10176e-05	-3.47232	C	T	137	99	38	0.722628	0.277372	0.277372	0.144514	0	0	0	38
chr1.195951106	chr1	195951106	rs61820405	G	A	0.869464	0.985401	1.23964e-06	0.000105003	0.115937	0.000144405	11.2479	G	A	137	135	2	0.985401	0.0145985	0.0145985	0.130536	2	0	0	0
chr1.196150447	chr1	196150447	rs2094027	T	A	0.155173	0.222482	8.88642e-07	0.000405115	0.0673097	0.00017611	3.34051	T	A	427	95	332	0.222482	0.777518	0.777518	0.844827	332	0	0	0
chr1.1976558	chr1	1976558	rs4648794	C	T	0.846417	0.392857	1.55107e-06	0.00851859	-0.45356	5.66678e-08	-4.91373	T	C	28	11	17	0.392857	0.607143	0.607143	0.153583	0	17	0	0
chr1.198189170	chr1	198189170	rs10737697	G	A	0.660165	0.392405	2.30359e-06	0.00301802	-0.26776	1.05035e-06	-4.87213	A	G	79	31	48	0.392405	0.607595	0.607595	0.339835	0	0	48	0
chr1.198227322	chr1	198227322	rs55822392	G	C	0.660165	0.836538	2.30359e-06	0.00131483	0.176374	0.000173286	4.85981	G	C	104	87	17	0.836538	0.163462	0.163462	0.339835	0	17	0	0
chr1.19978895	chr1	19978895	rs753612	A	G	0.39583	0.75	3.53933e-06	0.0078125	0.35417	0.000469525	4.00607	A	G	24	18	6	0.75	0.25	0.25	0.60417	0	0	6	0
chr1.199824875	chr1	199824875	rs2491873	A	G	0.612828	0.775862	2.76168e-06	0.000999426	0.163034	1.15559e-05	5.14996	A	G	174	135	39	0.775862	0.224138	0.224138	0.387172	0	0	39	0
chr1.19986252	chr1	19986252	rs4912014	C	G	0.467183	0.846154	2.28575e-06	0.00333788	0.378971	1.23468e-06	6.55725	C	G	39	33	6	0.846154	0.153846	0.153846	0.532817	0	0	6	0
chr1.201012044	chr1	201012044	rs5010839	A	T	0.704375	1	1.59399e-06	3.12469e-06	0.295625	0.000448239	136.092	A	T	32	32	0	1	0	0	0.295625	0	0	0	0
chr1.201449762	chr1	201449762	rs12758212	A	G	0.448326	0.62766	2.17976e-06	0.0024862	0.179333	0.000561544	3.59503	A	G	94	59	35	0.62766	0.37234	0.37234	0.551674	0	0	35	0
chr1.201474690	chr1	201474690	rs3767526	C	G	0.419081	0.648148	2.43466e-06	0.00422319	0.229067	0.000811884	3.52384	C	G	54	35	19	0.648148	0.351852	0.351852	0.580919	0	0	19	0
chr1.201521609	chr1	201521609	rs12031389	T	C	0.426787	0.833333	2.30655e-06	0.00462963	0.406546	5.88083e-06	5.97349	T	C	30	25	5	0.833333	0.166667	0.166667	0.573213	0	5	0	0
chr1.201562604	chr1	201562604	rs685982	A	T	0.610663	0.463576	2.01283e-06	0.00164684	-0.147087	0.000237872	-3.6223	T	A	151	70	81	0.463576	0.536424	0.536424	0.389337	81	0	0	0
chr1.201573004	chr1	201573004	rs617301	T	C	0.688546	0.788927	1.77902e-06	0.000576197	0.100381	0.000216736	4.17539	T	C	289	228	61	0.788927	0.211073	0.211073	0.311454	0	61	1	0
chr1.202934765	chr1	202934765	rs12125832	C	T	0.192085	0.686275	1.24975e-06	0.0042216	0.49419	2.20733e-14	7.60485	C	T	51	35	16	0.686275	0.313725	0.313725	0.807915	0	0	0	16
chr1.203009909	chr1	203009909	rs61151040	C	G	0.670738	0.34375	1.83874e-06	0.00704956	-0.326988	0.000157038	-3.89398	G	C	32	11	21	0.34375	0.65625	0.65625	0.329262	0	21	0	0
chr1.203010668	chr1	203010668	rs903363	C	T	0.670738	0.296875	1.83874e-06	0.00326157	-0.373863	1.07369e-09	-6.5445	T	C	64	19	45	0.296875	0.703125	0.703125	0.329262	0	45	0	0
chr1.203489485	chr1	203489485	rs116300643	G	A	0.731882	1	2.13632e-06	3.12469e-06	0.268118	0.000458976	116.894	G	A	32	32	0	1	0	0	0.268118	0	0	0	0
chr1.203490400	chr1	203490400	rs13303281	T	C	0.829866	0.666667	1.2551e-06	0.00296296	-0.163199	0.000447375	-2.99752	C	T	75	50	25	0.666667	0.333333	0.333333	0.170134	0	0	0	25
chr1.203539366	chr1	203539366	rs2798636	A	G	0.67233	0.403226	2.12736e-06	0.0019406	-0.269104	7.31712e-10	-6.1054	G	A	124	50	74	0.403226	0.596774	0.596774	0.32767	74	0	0	0
chr1.203643584	chr1	203643584	rs4462216	A	G	0.308583	0.525424	2.09247e-06	0.00422633	0.21684	0.00046633	3.33465	A	G	59	31	28	0.525424	0.474576	0.474576	0.691417	0	0	28	0
chr1.205114665	chr1	205114665	rs12137465	G	T	0.501064	0.857143	1.43621e-06	0.00437318	0.356079	0.000180149	5.38364	G	T	28	24	4	0.857143	0.142857	0.142857	0.498936	0	0	0	4
chr1.205240145	chr1	205240145	rs1768584	G	A	0.681512	0.467391	1.67262e-06	0.00270583	-0.214121	1.77944e-05	-4.11505	A	G	92	43	49	0.467391	0.532609	0.532609	0.318488	0	0	49	0
chr1.205240251	chr1	205240251	rs1668867	T	C	0.697488	0.396825	1.68383e-06	0.00189964	-0.300663	2.96135e-12	-6.89527	C	T	126	50	76	0.396825	0.603175	0.603175	0.302512	0	0	0	76
chr1.205240659	chr1	205240659	rs4951184	A	T	0.697488	0.444444	1.68383e-06	0.00211037	-0.253044	1.16389e-08	-5.50608	T	A	117	52	65	0.444444	0.555556	0.555556	0.302512	65	0	0	0
chr1.205344061	chr1	205344061	rs11240460	T	C	0.927094	1	4.47341e-07	5.98743e-07	0.0729063	0.000494145	71.2823	T	C	167	167	0	1	0	0	0.0729063	0	0	0	0
chr1.20538163	chr1	20538163	rs4654840	C	T	0.280751	0.685185	2.04046e-06	0.00399456	0.404434	8.13173e-10	6.39738	C	T	54	37	17	0.685185	0.314815	0.314815	0.719249	0	0	0	17
chr1.20539175	chr1	20539175	rs11807163	C	A	0.291691	0.705882	1.89158e-06	0.0122125	0.414192	0.000493308	3.74771	C	A	17	12	5	0.705882	0.294118	0.294118	0.708309	5	0	0	0
chr1.205649173	chr1	205649173	rs6689008	T	C	0.239228	0.448276	1.81877e-06	0.00213211	0.209048	6.62958e-07	4.52539	T	C	116	52	64	0.448276	0.551724	0.551724	0.760772	0	64	0	0
chr1.206568043	chr1	206568043	rs369015048	T	C	0.941236	0.473684	4.31599e-07	0.0131214	-0.467552	2.76999e-08	-4.08162	C	T	19	9	10	0.473684	0.526316	0.526316	0.0587635	0	0	0	10
chr1.206645932	chr1	206645932	rs6673596	T	A	0.641651	0.354167	2.17969e-06	0.00476526	-0.287485	5.00193e-05	-4.16363	A	T	48	17	31	0.354167	0.645833	0.645833	0.358349	0	0	0	31
chr1.207100694	chr1	207100694	rs6700889	C	T	0.944404	0.763158	4.90171e-07	0.00475652	-0.181246	0.000188993	-2.62785	T	C	38	29	9	0.763158	0.236842	0.236842	0.0555965	0	9	0	0
chr1.207378841	chr1	207378841	rs7543002	G	A	0.294447	0.666667	2.00912e-06	0.00823045	0.37222	6.94606e-05	4.10237	G	A	27	18	9	0.666667	0.333333	0.333333	0.705553	9	0	0	0
chr1.207378939	chr1	207378939	rs55957981	A	G	0.334685	0.645161	2.14223e-06	0.00738478	0.310477	0.000401544	3.61241	A	G	31	20	11	0.645161	0.354839	0.354839	0.665315	0	0	11	0
chr1.207494416	chr1	207494416	rs2564978	C	T	0.278393	0.155	1.55657e-06	0.000654875	-0.123393	0.000105523	-4.81611	T	C	200	31	169	0.155	0.845	0.845	0.721607	0	169	0	0
chr1.207535335	chr1	207535335	rs35028790	A	G	0.601843	1	2.28e-06	4.9995e-06	0.398157	0.00033658	147.572	A	G	20	20	0	1	0	0	0.398157	0	0	0	0
chr1.207535631	chr1	207535631	rs12066318	T	C	0.601843	0.925926	2.28e-06	0.00254026	0.324083	0.00051431	6.4272	T	C	27	25	2	0.925926	0.0740741	0.0740741	0.398157	0	2	0	0
chr1.207854484	chr1	207854484	rs2147023	T	G	0.907205	0.733333	8.96157e-07	0.00260741	-0.173871	1.15134e-05	-3.40446	G	T	75	55	20	0.733333	0.266667	0.266667	0.0927954	0	0	0	20
chr1.207854552	chr1	207854552	rs2147024	C	T	0.907205	0.790698	8.96157e-07	0.00192436	-0.116507	0.000818307	-2.65526	T	C	86	68	18	0.790698	0.209302	0.209302	0.0927954	0	18	0	0
chr1.207854638	chr1	207854638	rs4336852	A	T	0.505865	0.169811	2.45516e-06	0.00265991	-0.336054	5.84202e-07	-6.51291	T	A	53	9	44	0.169811	0.830189	0.830189	0.494135	44	0	0	0
chr1.207854672	chr1	207854672	rs12032970	T	C	0.614212	0.38	2.28543e-06	0.004712	-0.234212	0.000808188	-3.41116	C	T	50	19	31	0.38	0.62	0.62	0.385788	0	0	0	31
chr1.207854703	chr1	207854703	rs1853526	A	G	0.505865	0.181818	2.45516e-06	0.00450789	-0.324047	0.000169096	-4.82507	G	A	33	6	27	0.181818	0.818182	0.818182	0.494135	27	0	0	0
chr1.207880920	chr1	207880920	rs1977267	C	T	0.45374	0.740385	2.21565e-06	0.00184822	0.286645	3.1368e-09	6.66357	C	T	104	77	27	0.740385	0.259615	0.259615	0.54626	0	0	0	27
chr1.207881036	chr1	207881036	rs1977268	A	C	0.446165	0.712963	2.21247e-06	0.00189488	0.266798	2.12104e-08	6.12545	A	C	108	77	31	0.712963	0.287037	0.287037	0.553835	0	31	0	0
chr1.207881489	chr1	207881489	rs35438924	T	G	0.45374	1	2.21565e-06	2.63132e-06	0.54626	9.0919e-14	248.122	T	G	38	38	0	1	0	0	0.54626	0	0	0	0
chr1.207881491	chr1	207881491	rs34277355	C	A	0.45374	1	2.21565e-06	2.7775e-06	0.54626	4.41613e-13	244.463	C	A	36	36	0	1	0	0	0.54626	0	0	0	0
chr1.207881557	chr1	207881557	rs6683902	A	G	0.45374	0.74	2.21565e-06	0.003848	0.28626	4.92685e-05	4.61337	A	G	50	37	13	0.74	0.26	0.26	0.54626	0	0	13	0
chr1.207971186	chr1	207971186	rs528237469	G	T	0.351172	1	9.59044e-06	6.24937e-06	0.648828	5.34964e-08	163.025	G	T	16	16	0	1	0	0	0.648828	0	0	0	0
chr1.208281347	chr1	208281347	rs17011949	G	T	0.59155	0.466321	2.40889e-06	0.00128946	-0.125229	0.000434628	-3.48414	T	G	193	90	103	0.466321	0.533679	0.533679	0.40845	0	0	103	0
chr1.208339232	chr1	208339232	rs2590685	G	A	0.247948	0.47619	2.27052e-06	0.00395926	0.228242	7.3262e-05	3.62631	G	A	63	30	33	0.47619	0.52381	0.52381	0.752052	33	0	0	0
chr1.208348211	chr1	208348211	rs2016717	A	C	0.617048	0.449541	2.36201e-06	0.00227022	-0.167507	0.000379583	-3.51377	C	A	109	49	60	0.449541	0.550459	0.550459	0.382952	60	0	0	0
chr1.210001173	chr1	210001173	rs661755	C	T	0.577119	0.790323	2.30474e-06	0.00267279	0.213204	0.000693798	4.12217	C	T	62	49	13	0.790323	0.209677	0.209677	0.422881	0	0	0	13
chr1.210053096	chr1	210053096	rs35898529	G	A	0.809317	0.952756	1.14773e-06	0.000354426	0.143439	6.03958e-05	7.60682	G	A	127	121	6	0.952756	0.0472441	0.0472441	0.190683	6	0	0	0
chr1.210466625	chr1	210466625	rs635084	A	G	0.806087	0.628866	1.69201e-06	0.00240612	-0.177221	3.65445e-05	-3.61163	G	A	97	61	36	0.628866	0.371134	0.371134	0.193913	36	0	0	0
chr1.210468292	chr1	210468292	rs655829	C	G	0.620783	1	3.76885e-06	5.26263e-06	0.379217	0.00044129	126.185	C	G	19	19	0	1	0	0	0.379217	0	0	0	0
chr1.210468300	chr1	210468300	rs655847	G	A	0.620758	1	1.96264e-06	5.555e-06	0.379242	0.00087158	138.317	G	A	18	18	0	1	0	0	0.379242	0	0	0	0
chr1.210485099	chr1	210485099	rs144930831	A	G	0.512927	1	2.58974e-06	4.34739e-06	0.487073	2.79689e-07	184.929	A	G	23	23	0	1	0	0	0.487073	0	0	0	0
chr1.210547517	chr1	210547517	rs12062126	T	C	0.859293	0.769231	1.03457e-06	0.000718683	-0.0900624	0.000100266	-3.35708	C	T	247	190	57	0.769231	0.230769	0.230769	0.140707	0	0	0	57
chr1.210547616	chr1	210547616	rs60935759	C	T	0.740605	1	1.31799e-06	1.12348e-06	0.259395	6.18989e-08	166.011	C	T	89	89	0	1	0	0	0.259395	0	0	0	0
chr1.211517765	chr1	211517765	rs6672742	G	A	0.779384	0.529412	1.56171e-06	0.004885	-0.249972	6.89355e-05	-3.57593	A	G	51	27	24	0.529412	0.470588	0.470588	0.220616	0	0	24	0
chr1.211685556	chr1	211685556	rs2358241	T	C	0.533618	0.837838	2.05262e-06	0.00367204	0.30422	0.000186175	5.01895	T	C	37	31	6	0.837838	0.162162	0.162162	0.466382	0	6	0	0
chr1.211686672	chr1	211686672	rs10863910	A	G	0.581313	0.954545	1.94155e-06	0.0019722	0.373233	0.000263202	8.40022	A	G	22	21	1	0.954545	0.0454545	0.0454545	0.418687	0	0	1	0
chr1.211688726	chr1	211688726	rs10863914	T	G	0.569742	0.418367	1.95584e-06	0.00124151	-0.151375	1.98035e-05	-4.29275	G	T	196	82	114	0.418367	0.581633	0.581633	0.430258	0	0	0	114
chr1.211786815	chr1	211786815	rs7545312	C	T	0.58024	0.427746	2.16753e-06	0.00141491	-0.152494	5.69555e-05	-4.05094	T	C	173	74	99	0.427746	0.572254	0.572254	0.41976	0	99	0	0
chr1.211813010	chr1	211813010	rs4951541	A	C	0.130295	0.00692042	9.00904e-07	2.37804e-05	-0.123375	6.93931e-09	-24.8337	C	A	289	2	287	0.00692042	0.99308	0.99308	0.869705	287	0	0	0
chr1.211813454	chr1	211813454	rs10158305	G	C	0.552184	0.347518	2.22959e-06	0.00160815	-0.204666	1.08384e-06	-5.10014	C	G	141	49	92	0.347518	0.652482	0.652482	0.447816	0	0	92	0
chr1.211813503	chr1	211813503	rs10158307	G	C	0.552184	0.38	2.22959e-06	0.002356	-0.172184	0.000588138	-3.54568	C	G	100	38	62	0.38	0.62	0.62	0.447816	0	0	62	0
chr1.211822370	chr1	211822370	rs12727505	T	C	0.484991	0.814815	2.19418e-06	0.00558858	0.329824	0.000717094	4.4111	T	C	27	22	5	0.814815	0.185185	0.185185	0.515009	0	5	0	0
chr1.211849226	chr1	211849226	rs701928	T	A	0.281947	0.427419	1.32453e-06	0.00197365	0.145472	0.00040692	3.2734	T	A	124	53	71	0.427419	0.572581	0.572581	0.718053	71	0	0	0
chr1.212811947	chr1	212811947	rs3123537	C	A	0.393809	0.6125	2.19028e-06	0.0029668	0.218691	8.43398e-05	4.01353	C	A	80	49	31	0.6125	0.3875	0.3875	0.606191	31	0	0	0
chr1.212872553	chr1	212872553	rs28549276	T	C	0.346645	0.591837	2.06205e-06	0.00492992	0.245192	0.000407921	3.49137	T	C	49	29	20	0.591837	0.408163	0.408163	0.653355	0	20	0	0
chr1.213031709	chr1	213031709	rs2201603	C	T	0.510885	0.618529	2.10444e-06	0.000642918	0.107643	3.54181e-05	4.23838	C	T	367	227	140	0.618529	0.381471	0.381471	0.489115	0	0	0	140
chr1.214386365	chr1	214386365	rs59048154	A	T	0.869217	0.987097	1.10378e-06	8.21725e-05	0.117879	3.69045e-05	12.9175	A	T	155	153	2	0.987097	0.0129032	0.0129032	0.130783	0	0	0	2
chr1.214386549	chr1	214386549	rs59411523	A	G	0.869217	0.973451	1.10378e-06	0.000114353	0.104234	7.19237e-06	9.70061	A	G	226	220	6	0.973451	0.0265487	0.0265487	0.130783	0	0	6	0
chr1.214386730	chr1	214386730	rs73073968	C	T	0.863345	0.991701	1.09961e-06	3.41489e-05	0.128356	9.29722e-08	21.6196	C	T	241	239	2	0.991701	0.00829876	0.00829876	0.136655	0	0	0	2
chr1.214386791	chr1	214386791	rs79207868	A	C	0.914058	1	6.30081e-07	5.26263e-07	0.0859423	8.30362e-05	79.9214	A	C	190	190	0	1	0	0	0.0859423	0	0	0	0
chr1.214476736	chr1	214476736	rs10864092	G	C	0.472939	0.315789	1.67043e-06	0.00189532	-0.157149	0.00094222	-3.60811	C	G	114	36	78	0.315789	0.684211	0.684211	0.527061	0	0	78	0
chr1.214618908	chr1	214618908	rs5028966	C	A	0.595755	0.876543	2.06176e-06	0.00133599	0.280788	1.94794e-07	7.67614	C	A	81	71	10	0.876543	0.123457	0.123457	0.404245	10	0	0	0
chr1.214725199	chr1	214725199	rs4072734	G	T	0.226494	1	1.94339e-06	7.9992e-07	0.773506	2.41048e-81	467.01	G	T	125	125	0	1	0	0	0.773506	0	0	0	0
chr1.215164363	chr1	215164363	rs201679362	A	T	0.780138	1	1.94637e-06	2.1737e-06	0.219862	0.000321262	108.317	A	T	46	46	0	1	0	0	0.219862	0	0	0	0
chr1.215225999	chr1	215225999	rs61818270	G	A	0.918719	0.773585	6.47831e-07	0.00330474	-0.145134	0.000940253	-2.5244	A	G	53	41	12	0.773585	0.226415	0.226415	0.0812812	0	0	12	0
chr1.215456074	chr1	215456074	rs11120540	T	C	0.218136	0.527273	1.79788e-06	0.00453193	0.309137	5.16862e-07	4.59117	T	C	55	29	26	0.527273	0.472727	0.472727	0.781864	0	26	0	0
chr1.215649591	chr1	215649591	rs1876406	T	A	0.709554	0.909091	1.5527e-06	0.00107331	0.199537	0.00015769	6.08622	T	A	77	70	7	0.909091	0.0909091	0.0909091	0.290446	7	0	0	0
chr1.217575665	chr1	217575665	rs955301	A	C	0.801967	0.45	1.23276e-06	0.012375	-0.351967	0.000515338	-3.16379	C	A	20	9	11	0.45	0.55	0.55	0.198033	11	0	0	0
chr1.21766663	chr1	21766663	rs1566523	G	C	0.468822	0.730435	1.85237e-06	0.00171217	0.261613	1.28233e-08	6.31903	G	C	115	84	31	0.730435	0.269565	0.269565	0.531178	0	31	0	0
chr1.21817397	chr1	21817397	rs72659148	A	G	0.910821	0.723404	9.93272e-07	0.00425725	-0.187417	0.00017246	-2.87206	G	A	47	34	13	0.723404	0.276596	0.276596	0.0891789	13	0	0	0
chr1.218458058	chr1	218458058	rs3753592	T	C	0.54683	0.752809	1.94163e-06	0.00209087	0.205979	0.000102063	4.50254	T	C	89	67	22	0.752809	0.247191	0.247191	0.45317	0	22	0	0
chr1.218458551	chr1	218458551	rs946213	T	C	0.575793	0.904412	3.51327e-06	0.00063567	0.328619	2.99359e-15	12.9981	T	C	136	123	13	0.904412	0.0955882	0.0955882	0.424207	0	13	0	0
chr1.218471383	chr1	218471383	rs10863387	T	C	0.569312	0.920455	3.47434e-06	0.000832022	0.351143	1.46477e-11	12.1482	T	C	88	81	7	0.920455	0.0795455	0.0795455	0.430688	0	7	0	0
chr1.219596699	chr1	219596699	rs7523871	T	C	0.685121	0.804469	1.90445e-06	0.000878762	0.119348	0.000693154	4.0217	T	C	179	144	35	0.804469	0.195531	0.195531	0.314879	0	35	0	0
chr1.219632717	chr1	219632717	rs61836180	T	A	0.486865	0.254545	1.92289e-06	0.00345004	-0.232319	0.000614848	-3.95414	A	T	55	14	41	0.254545	0.745455	0.745455	0.513135	0	0	0	41
chr1.2208751	chr1	2208751	rs12725264	C	A	0.882265	0.732558	1.20158e-06	0.0022781	-0.149707	0.00011461	-3.13575	A	C	86	63	23	0.732558	0.267442	0.267442	0.117735	0	23	0	0
chr1.221052765	chr1	221052765	rs2738752	A	G	0.651334	0.890411	1.71917e-06	0.000445568	0.239077	3.62794e-13	11.3043	A	G	219	195	24	0.890411	0.109589	0.109589	0.348666	0	0	24	0
chr1.221052937	chr1	221052937	rs2738754	A	C	0.28281	0.393305	1.99236e-06	0.000998394	0.110496	0.000195174	3.4935	A	C	239	94	145	0.393305	0.606695	0.606695	0.71719	0	145	0	0
chr1.221261239	chr1	221261239	rs11591136	G	A	0.976248	0.83871	1.87521e-07	0.00436373	-0.137539	0.000766758	-2.08203	A	G	31	26	5	0.83871	0.16129	0.16129	0.0237517	0	0	5	0
chr1.22137881	chr1	22137881	rs36008135	G	A	0.794589	0.444444	1.17742e-06	0.00914495	-0.350144	6.63271e-05	-3.66124	A	G	27	12	15	0.444444	0.555556	0.555556	0.205411	0	0	15	0
chr1.221508712	chr1	221508712	rs11118696	A	T	0.29373	0.629032	3.00169e-06	0.00376372	0.335303	4.65725e-08	5.4633	A	T	62	39	23	0.629032	0.370968	0.370968	0.70627	0	0	0	23
chr1.221749115	chr1	221749115	rs11118759	A	G	0.727714	0.333333	1.74572e-06	0.0123457	-0.394381	0.000548631	-3.54918	G	A	18	6	12	0.333333	0.666667	0.666667	0.272286	12	0	0	0
chr1.221749712	chr1	221749712	rs9727407	T	C	0.64764	0.291667	2.14685e-06	0.00860822	-0.355974	0.000412484	-3.83625	C	T	24	7	17	0.291667	0.708333	0.708333	0.35236	0	0	0	17
[truncated: 7,961 more rows]

## Sheet: clQTL
idx	chrom	position	rsid	open_allele	closed_allele	pre_freq	post_freq	pre_variance	post_variance	beta	p_value	z_value	ref	alt	depth	ref_depth	alt_depth	ref_freq	alt_freq	snp_postfreq	snp_prefreq	a_count	c_count	g_count	t_count
[truncated: 7,084 more rows]
