# Supplementary material for: Molecular mechanisms of coronary disease revealed using quantitative trait loci for TCF21 binding, chromatin accessibility, and chromosomal looping
Source: Genome Biol. 2020 Jun 8;21:135. doi: 10.1186/s13059-020-02049-5 (PMC7278146; doi:10.1186/s13059-020-02049-5)
Supplement: Supplementary file 3 — Additional file 3: Table S2. The candidate CAD associated genes with TCF21 binding, chromatin accessibility and chromosomal looping QTLs loci. [file 13059_2020_2049_MOESM3_ESM.xlsx]

## Sheet: all_loci
chr_GWAS	pos_GWAS	rsID_GWAS	chr_QTL	pos_QTL	rsID_QTL	gene
chr15	89574218	rs8042271	chr15	89739259	rs2283435_bQTL	ABHD2
chr15	89574218	rs8042271	chr15	89739259	rs2283435_caQTL	ABHD2
chr15	89574484	rs2083460	chr15	89739259	rs2283435_bQTL	ABHD2
chr15	89574484	rs2083460	chr15	89739259	rs2283435_caQTL	ABHD2
chr15	86056462	rs2880765	chr15	86127408	rs12906184_caQTL	AKAP13
chr15	86056462	rs2880765	chr15	86127408	rs12906184_bQTL	AKAP13
chr15	86056462	rs2880765	chr15	86127561	rs7173705_caQTL	AKAP13
chr15	86056462	rs2880765	chr15	86127561	rs7173705_bQTL	AKAP13
chr19	8429323	rs116843064	chr19	7993807	rs532434060_caQTL	ANGPTL4
chr19	8429323	rs116843064	chr19	7993807	rs532434060_bQTL	ANGPTL4
chr19	8429323	rs116843064	chr19	8582689	rs1599869_clQTL	ANGPTL4
chr19	8429323	rs116843064	chr19	8582689	rs1599869_caQTL	ANGPTL4
chr1	150543128	rs11204666	chr1	150135291	rs72694957_bQTL	ARNT
chr1	150543128	rs11204666	chr1	150135291	rs72694957_caQTL	ARNT
chr11	13301548	rs1351525	chr11	12879123	rs546512774_clQTL	ARNTL
chr11	13301548	rs1351525	chr11	12879123	rs546512774_bQTL	ARNTL
chr11	13303071	rs3993105	chr11	12879123	rs546512774_clQTL	ARNTL
chr11	13303071	rs3993105	chr11	12879123	rs546512774_bQTL	ARNTL
chr11	13301548	rs1351525	chr11	13361005	rs1037169_bQTL	ARNTL
chr11	13301548	rs1351525	chr11	13361005	rs1037169_caQTL	ARNTL
chr11	13303071	rs3993105	chr11	13361005	rs1037169_bQTL	ARNTL
chr11	13303071	rs3993105	chr11	13361005	rs1037169_caQTL	ARNTL
chr22	24575333	rs12485143	chr22	24867882	rs3966269_bQTL	CABIN1
chr22	24575333	rs12485143	chr22	24867882	rs3966269_caQTL	CABIN1
chr22	24658858	rs180803	chr22	24867882	rs3966269_bQTL	CABIN1
chr22	24658858	rs180803	chr22	24867882	rs3966269_caQTL	CABIN1
chr22	24575333	rs12485143	chr22	25047100	rs60726546_caQTL	CABIN1
chr22	24575333	rs12485143	chr22	25047100	rs60726546_bQTL	CABIN1
chr22	24658858	rs180803	chr22	25047100	rs60726546_caQTL	CABIN1
chr22	24658858	rs180803	chr22	25047100	rs60726546_bQTL	CABIN1
chr3	55184213	rs6782380	chr3	54789974	rs72874207_bQTL	CACNA2D3
chr3	55184213	rs6782380	chr3	54789974	rs72874207_caQTL	CACNA2D3
chr3	55184213	rs6782380	chr3	54789974	rs72874207_bQTL	CACNA2D3-AS1
chr3	55184213	rs6782380	chr3	54789974	rs72874207_caQTL	CACNA2D3-AS1
chr18	57832855	rs35614134	chr18	57358447	rs3114275_bQTL	CCBE1
chr18	57832855	rs35614134	chr18	57358447	rs3114275_caQTL	CCBE1
chr18	57838401	rs663129	chr18	57358447	rs3114275_bQTL	CCBE1
chr18	57838401	rs663129	chr18	57358447	rs3114275_caQTL	CCBE1
chr16	83045790	rs7500448	chr16	82672483	rs12444113_clQTL	CDH13
chr16	83045790	rs7500448	chr16	82672483	rs12444113_caQTL	CDH13
chr18	46528787	rs833509	chr18	46520142	rs11663222_bQTL	DYM
chr18	46528787	rs833509	chr18	46520142	rs11663222_caQTL	DYM
chr18	47179901	rs948937	chr18	47461041	rs1790778_caQTL	DYM
chr18	47179901	rs948937	chr18	47461041	rs1790778_bQTL	DYM
chr18	47229717	rs9964304	chr18	47461041	rs1790778_caQTL	DYM
chr18	47229717	rs9964304	chr18	47461041	rs1790778_bQTL	DYM
chr2	63130926	rs72375964	chr2	62806286	rs9636442_caQTL	EHBP1
chr2	63130926	rs72375964	chr2	62806286	rs9636442_bQTL	EHBP1
chr2	63130926	rs72375964	chr2	62806359	rs1906202_caQTL	EHBP1
chr2	63130926	rs72375964	chr2	62806359	rs1906202_bQTL	EHBP1
chr2	63130926	rs72375964	chr2	62806373	rs1906201_bQTL	EHBP1
chr2	63130926	rs72375964	chr2	62806373	rs1906201_caQTL	EHBP1
chr12	13452780	rs899435	chr12	13145457	rs3782568_caQTL	EMP1
chr12	13452780	rs899435	chr12	13145457	rs3782568_bQTL	EMP1
chr12	13452780	rs899435	chr12	13176226	rs7979663_bQTL	EMP1
chr12	13452780	rs899435	chr12	13176226	rs7979663_caQTL	EMP1
chr2	46642249	rs2346177	chr2	46567276	rs4953353_caQTL	EPAS1
chr2	46642249	rs2346177	chr2	46567276	rs4953353_bQTL	EPAS1
chr13	28973621	rs9319428	chr13	29229833	rs2511245_caQTL	FLT1
chr13	28973621	rs9319428	chr13	29229833	rs2511245_clQTL	FLT1
chr13	28984063	rs9508025	chr13	29229833	rs2511245_caQTL	FLT1
chr13	28984063	rs9508025	chr13	29229833	rs2511245_clQTL	FLT1
chr13	29022645	rs1924981	chr13	29229833	rs2511245_caQTL	FLT1
chr13	29022645	rs1924981	chr13	29229833	rs2511245_clQTL	FLT1
chr2	216245392	rs3732355	chr2	216263926	rs2692224_caQTL	FN1
chr2	216245392	rs3732355	chr2	216263926	rs2692224_clQTL	FN1
chr2	216285375	rs17458018	chr2	216263926	rs2692224_caQTL	FN1
chr2	216285375	rs17458018	chr2	216263926	rs2692224_clQTL	FN1
chr2	216291359	rs17517928	chr2	216263926	rs2692224_caQTL	FN1
chr2	216291359	rs17517928	chr2	216263926	rs2692224_clQTL	FN1
chr2	216304384	rs1250229	chr2	216263926	rs2692224_caQTL	FN1
chr2	216304384	rs1250229	chr2	216263926	rs2692224_clQTL	FN1
chr1	234726012	rs744487	chr1	234735980	rs112096491_caQTL	IRF2BP2
chr1	234726012	rs744487	chr1	234735980	rs112096491_bQTL	IRF2BP2
chr10	3538794	rs7092929	chr10	3179703	rs4881107_caQTL	KLF6
chr10	3538794	rs7092929	chr10	3179703	rs4881107_bQTL	KLF6
chr10	3538794	rs7092929	chr10	3179708	rs4881108_bQTL	KLF6
chr10	3538794	rs7092929	chr10	3179708	rs4881108_caQTL	KLF6
chr19	10838486	rs11671653	chr19	11275842	rs3185010_bQTL	LDLR
chr19	10838486	rs11671653	chr19	11275842	rs3185010_caQTL	LDLR
chr19	10964632	rs12979495	chr19	11275842	rs3185010_bQTL	LDLR
chr19	10964632	rs12979495	chr19	11275842	rs3185010_caQTL	LDLR
chr19	11092139	rs11669133	chr19	11275842	rs3185010_bQTL	LDLR
chr19	11092139	rs11669133	chr19	11275842	rs3185010_caQTL	LDLR
chr19	11163601	rs1122608	chr19	11275842	rs3185010_bQTL	LDLR
chr19	11163601	rs1122608	chr19	11275842	rs3185010_caQTL	LDLR
chr19	11171865	rs111397563	chr19	11275842	rs3185010_bQTL	LDLR
chr19	11171865	rs111397563	chr19	11275842	rs3185010_caQTL	LDLR
chr19	11188247	rs56289821	chr19	11275842	rs3185010_bQTL	LDLR
chr19	11188247	rs56289821	chr19	11275842	rs3185010_caQTL	LDLR
chr19	11202306	rs6511720	chr19	11275842	rs3185010_bQTL	LDLR
chr19	11202306	rs6511720	chr19	11275842	rs3185010_caQTL	LDLR
chr19	11206575	rs6511721	chr19	11275842	rs3185010_bQTL	LDLR
chr19	11206575	rs6511721	chr19	11275842	rs3185010_caQTL	LDLR
chr19	11228726	rs2738448	chr19	11275842	rs3185010_bQTL	LDLR
chr19	11228726	rs2738448	chr19	11275842	rs3185010_caQTL	LDLR
chr19	11263650	rs892115	chr19	11275842	rs3185010_bQTL	LDLR
chr19	11263650	rs892115	chr19	11275842	rs3185010_caQTL	LDLR
chr19	11334295	rs4804155	chr19	11275842	rs3185010_bQTL	LDLR
chr19	11334295	rs4804155	chr19	11275842	rs3185010_caQTL	LDLR
chr19	11526765	rs167479	chr19	11275842	rs3185010_bQTL	LDLR
chr19	11526765	rs167479	chr19	11275842	rs3185010_caQTL	LDLR
chr19	10838486	rs11671653	chr19	11307564	rs73506605_bQTL	LDLR
chr19	10838486	rs11671653	chr19	11307564	rs73506605_caQTL	LDLR
chr19	10964632	rs12979495	chr19	11307564	rs73506605_bQTL	LDLR
chr19	10964632	rs12979495	chr19	11307564	rs73506605_caQTL	LDLR
chr19	11092139	rs11669133	chr19	11307564	rs73506605_bQTL	LDLR
chr19	11092139	rs11669133	chr19	11307564	rs73506605_caQTL	LDLR
chr19	11163601	rs1122608	chr19	11307564	rs73506605_bQTL	LDLR
chr19	11163601	rs1122608	chr19	11307564	rs73506605_caQTL	LDLR
chr19	11171865	rs111397563	chr19	11307564	rs73506605_bQTL	LDLR
chr19	11171865	rs111397563	chr19	11307564	rs73506605_caQTL	LDLR
chr19	11188247	rs56289821	chr19	11307564	rs73506605_bQTL	LDLR
chr19	11188247	rs56289821	chr19	11307564	rs73506605_caQTL	LDLR
chr19	11202306	rs6511720	chr19	11307564	rs73506605_bQTL	LDLR
chr19	11202306	rs6511720	chr19	11307564	rs73506605_caQTL	LDLR
chr19	11206575	rs6511721	chr19	11307564	rs73506605_bQTL	LDLR
chr19	11206575	rs6511721	chr19	11307564	rs73506605_caQTL	LDLR
chr19	11228726	rs2738448	chr19	11307564	rs73506605_bQTL	LDLR
chr19	11228726	rs2738448	chr19	11307564	rs73506605_caQTL	LDLR
chr19	11263650	rs892115	chr19	11307564	rs73506605_bQTL	LDLR
chr19	11263650	rs892115	chr19	11307564	rs73506605_caQTL	LDLR
chr19	11334295	rs4804155	chr19	11307564	rs73506605_bQTL	LDLR
chr19	11334295	rs4804155	chr19	11307564	rs73506605_caQTL	LDLR
chr19	11526765	rs167479	chr19	11307564	rs73506605_bQTL	LDLR
chr19	11526765	rs167479	chr19	11307564	rs73506605_caQTL	LDLR
chr18	40059621	rs16976171	chr18	39772981	rs12458631_caQTL	LINC00907
chr18	40059621	rs16976171	chr18	39772981	rs12458631_bQTL	LINC00907
chr15	96146414	rs17581137	chr15	95908691	rs7183898_caQTL	LINC00924
chr15	96146414	rs17581137	chr15	95908691	rs7183898_bQTL	LINC00924
chr11	33806822	rs11825259	chr11	33912937	rs10768036_caQTL	LMO2
chr11	33806822	rs11825259	chr11	33912937	rs10768036_bQTL	LMO2
chr10	29632242	rs7094201	chr10	29845316	rs2505922_caQTL	LYZL1
chr10	29632242	rs7094201	chr10	29845316	rs2505922_bQTL	LYZL1
chr10	29632242	rs7094201	chr10	29871949	rs7079620_caQTL	LYZL1
chr10	29632242	rs7094201	chr10	29871949	rs7079620_bQTL	LYZL1
chr10	29632242	rs7094201	chr10	30096628	rs2986971_clQTL	LYZL1
chr10	29632242	rs7094201	chr10	30096628	rs2986971_caQTL	LYZL1
chr1	222762709	rs17464857	chr1	222354720	rs158754_bQTL	MIA3
chr1	222762709	rs17464857	chr1	222354720	rs158754_caQTL	MIA3
chr1	222823529	rs17465637	chr1	222354720	rs158754_bQTL	MIA3
chr1	222823529	rs17465637	chr1	222354720	rs158754_caQTL	MIA3
chr1	222823743	rs67180937	chr1	222354720	rs158754_bQTL	MIA3
chr1	222823743	rs67180937	chr1	222354720	rs158754_caQTL	MIA3
chr17	55747416	rs11079321	chr17	55976622	rs11868004_caQTL	MSI2
chr17	55747416	rs11079321	chr17	55976622	rs11868004_bQTL	MSI2
chr12	125307053	rs11057830	chr12	125166166	rs838492_bQTL	NCOR2
chr12	125307053	rs11057830	chr12	125166166	rs838492_caQTL	NCOR2
chr12	125312425	rs10846744	chr12	125166166	rs838492_bQTL	NCOR2
chr12	125312425	rs10846744	chr12	125166166	rs838492_caQTL	NCOR2
chr12	125316743	rs11057841	chr12	125166166	rs838492_bQTL	NCOR2
chr12	125316743	rs11057841	chr12	125166166	rs838492_caQTL	NCOR2
chr12	125441159	rs7973725	chr12	125166166	rs838492_bQTL	NCOR2
chr12	125441159	rs7973725	chr12	125166166	rs838492_caQTL	NCOR2
chr12	125307053	rs11057830	chr12	125166664	rs838491_bQTL	NCOR2
chr12	125307053	rs11057830	chr12	125166664	rs838491_caQTL	NCOR2
chr12	125312425	rs10846744	chr12	125166664	rs838491_bQTL	NCOR2
chr12	125312425	rs10846744	chr12	125166664	rs838491_caQTL	NCOR2
chr12	125316743	rs11057841	chr12	125166664	rs838491_bQTL	NCOR2
chr12	125316743	rs11057841	chr12	125166664	rs838491_caQTL	NCOR2
chr12	125441159	rs7973725	chr12	125166664	rs838491_bQTL	NCOR2
chr12	125441159	rs7973725	chr12	125166664	rs838491_caQTL	NCOR2
chr7	44205906	rs2971672	chr7	44622555	rs117617486_caQTL	OGDH
chr7	44205906	rs2971672	chr7	44622555	rs117617486_clQTL	OGDH
chr7	44763122	rs1088868	chr7	44622555	rs117617486_caQTL	OGDH
chr7	44763122	rs1088868	chr7	44622555	rs117617486_clQTL	OGDH
chr7	45077978	rs2107732	chr7	44622555	rs117617486_caQTL	OGDH
chr7	45077978	rs2107732	chr7	44622555	rs117617486_clQTL	OGDH
chr22	24575333	rs12485143	chr22	24867882	rs3966269_bQTL	POM121L9P
chr22	24575333	rs12485143	chr22	24867882	rs3966269_caQTL	POM121L9P
chr22	24658858	rs180803	chr22	24867882	rs3966269_bQTL	POM121L9P
chr22	24658858	rs180803	chr22	24867882	rs3966269_caQTL	POM121L9P
chr22	24575333	rs12485143	chr22	25047100	rs60726546_caQTL	POM121L9P
chr22	24575333	rs12485143	chr22	25047100	rs60726546_bQTL	POM121L9P
chr22	24658858	rs180803	chr22	25047100	rs60726546_caQTL	POM121L9P
chr22	24658858	rs180803	chr22	25047100	rs60726546_bQTL	POM121L9P
chr6	57148971	rs1330633	chr6	57518048	rs6459280_caQTL	PRIM2
chr6	57148971	rs1330633	chr6	57518048	rs6459280_clQTL	PRIM2
chr6	57160572	rs9367716	chr6	57518048	rs6459280_caQTL	PRIM2
chr6	57160572	rs9367716	chr6	57518048	rs6459280_clQTL	PRIM2
chr6	57148971	rs1330633	chr6	57525297	rs1830743_caQTL	PRIM2
chr6	57148971	rs1330633	chr6	57525297	rs1830743_clQTL	PRIM2
chr6	57160572	rs9367716	chr6	57525297	rs1830743_caQTL	PRIM2
chr6	57160572	rs9367716	chr6	57525297	rs1830743_clQTL	PRIM2
chr6	57148971	rs1330633	chr6	57538272	rs2894934_caQTL	PRIM2
chr6	57148971	rs1330633	chr6	57538272	rs2894934_clQTL	PRIM2
chr6	57160572	rs9367716	chr6	57538272	rs2894934_caQTL	PRIM2
chr6	57160572	rs9367716	chr6	57538272	rs2894934_clQTL	PRIM2
chr6	57148971	rs1330633	chr6	57540138	rs2498203_clQTL	PRIM2
chr6	57148971	rs1330633	chr6	57540138	rs2498203_caQTL	PRIM2
chr6	57160572	rs9367716	chr6	57540138	rs2498203_clQTL	PRIM2
chr6	57160572	rs9367716	chr6	57540138	rs2498203_caQTL	PRIM2
chr6	57148971	rs1330633	chr6	57562599	rs9349899_clQTL	PRIM2
chr6	57148971	rs1330633	chr6	57562599	rs9349899_caQTL	PRIM2
chr6	57160572	rs9367716	chr6	57562599	rs9349899_clQTL	PRIM2
chr6	57160572	rs9367716	chr6	57562599	rs9349899_caQTL	PRIM2
chr6	57148971	rs1330633	chr6	57563453	rs9370662_clQTL	PRIM2
chr6	57148971	rs1330633	chr6	57563453	rs9370662_caQTL	PRIM2
chr6	57160572	rs9367716	chr6	57563453	rs9370662_clQTL	PRIM2
chr6	57160572	rs9367716	chr6	57563453	rs9370662_caQTL	PRIM2
chr19	45319631	rs118147862	chr19	44915739	rs55668336_bQTL	PVR
chr19	45319631	rs118147862	chr19	44915739	rs55668336_caQTL	PVR
chr19	45395619	rs2075650	chr19	44915739	rs55668336_bQTL	PVR
chr19	45395619	rs2075650	chr19	44915739	rs55668336_caQTL	PVR
chr19	45408836	rs405509	chr19	44915739	rs55668336_bQTL	PVR
chr19	45408836	rs405509	chr19	44915739	rs55668336_caQTL	PVR
chr19	45412079	rs7412	chr19	44915739	rs55668336_bQTL	PVR
chr19	45412079	rs7412	chr19	44915739	rs55668336_caQTL	PVR
chr19	45415640	rs445925	chr19	44915739	rs55668336_bQTL	PVR
chr19	45415640	rs445925	chr19	44915739	rs55668336_caQTL	PVR
chr19	45319631	rs118147862	chr19	45129772	rs846859_caQTL	PVR
chr19	45319631	rs118147862	chr19	45129772	rs846859_bQTL	PVR
chr19	45395619	rs2075650	chr19	45129772	rs846859_caQTL	PVR
chr19	45395619	rs2075650	chr19	45129772	rs846859_bQTL	PVR
chr19	45408836	rs405509	chr19	45129772	rs846859_caQTL	PVR
chr19	45408836	rs405509	chr19	45129772	rs846859_bQTL	PVR
chr19	45412079	rs7412	chr19	45129772	rs846859_caQTL	PVR
chr19	45412079	rs7412	chr19	45129772	rs846859_bQTL	PVR
chr19	45415640	rs445925	chr19	45129772	rs846859_caQTL	PVR
chr19	45415640	rs445925	chr19	45129772	rs846859_bQTL	PVR
chr19	45422846	rs56131196	chr19	45129772	rs846859_caQTL	PVR
chr19	45422846	rs56131196	chr19	45129772	rs846859_bQTL	PVR
chr19	45422946	rs4420638	chr19	45129772	rs846859_caQTL	PVR
chr19	45422946	rs4420638	chr19	45129772	rs846859_bQTL	PVR
chr19	45449284	rs2288911	chr19	45129772	rs846859_caQTL	PVR
chr19	45449284	rs2288911	chr19	45129772	rs846859_bQTL	PVR
chr19	45319631	rs118147862	chr19	45699240	rs3848526_bQTL	PVR
chr19	45319631	rs118147862	chr19	45699240	rs3848526_caQTL	PVR
chr19	45395619	rs2075650	chr19	45699240	rs3848526_bQTL	PVR
chr19	45395619	rs2075650	chr19	45699240	rs3848526_caQTL	PVR
chr19	45408836	rs405509	chr19	45699240	rs3848526_bQTL	PVR
chr19	45408836	rs405509	chr19	45699240	rs3848526_caQTL	PVR
chr19	45412079	rs7412	chr19	45699240	rs3848526_bQTL	PVR
chr19	45412079	rs7412	chr19	45699240	rs3848526_caQTL	PVR
chr19	45415640	rs445925	chr19	45699240	rs3848526_bQTL	PVR
chr19	45415640	rs445925	chr19	45699240	rs3848526_caQTL	PVR
chr19	45422846	rs56131196	chr19	45699240	rs3848526_bQTL	PVR
chr19	45422846	rs56131196	chr19	45699240	rs3848526_caQTL	PVR
chr19	45422946	rs4420638	chr19	45699240	rs3848526_bQTL	PVR
chr19	45422946	rs4420638	chr19	45699240	rs3848526_caQTL	PVR
chr19	45449284	rs2288911	chr19	45699240	rs3848526_bQTL	PVR
chr19	45449284	rs2288911	chr19	45699240	rs3848526_caQTL	PVR
chr12	125307053	rs11057830	chr12	125166166	rs838492_bQTL	SCARB1
chr12	125307053	rs11057830	chr12	125166166	rs838492_caQTL	SCARB1
chr12	125312425	rs10846744	chr12	125166166	rs838492_bQTL	SCARB1
chr12	125312425	rs10846744	chr12	125166166	rs838492_caQTL	SCARB1
chr12	125316743	rs11057841	chr12	125166166	rs838492_bQTL	SCARB1
chr12	125316743	rs11057841	chr12	125166166	rs838492_caQTL	SCARB1
chr12	125441159	rs7973725	chr12	125166166	rs838492_bQTL	SCARB1
chr12	125441159	rs7973725	chr12	125166166	rs838492_caQTL	SCARB1
chr12	125307053	rs11057830	chr12	125166664	rs838491_bQTL	SCARB1
chr12	125307053	rs11057830	chr12	125166664	rs838491_caQTL	SCARB1
chr12	125312425	rs10846744	chr12	125166664	rs838491_bQTL	SCARB1
chr12	125312425	rs10846744	chr12	125166664	rs838491_caQTL	SCARB1
chr12	125316743	rs11057841	chr12	125166664	rs838491_bQTL	SCARB1
chr12	125316743	rs11057841	chr12	125166664	rs838491_caQTL	SCARB1
chr12	125441159	rs7973725	chr12	125166664	rs838491_bQTL	SCARB1
chr12	125441159	rs7973725	chr12	125166664	rs838491_caQTL	SCARB1
chr15	48005470	rs8028579	chr15	47723981	rs4143629_bQTL	SEMA6D
chr15	48005470	rs8028579	chr15	47723981	rs4143629_caQTL	SEMA6D
chr21	37284291	rs117696200	chr21	36984290	rs9982035_bQTL	SETD4
chr21	37284291	rs117696200	chr21	36984290	rs9982035_caQTL	SETD4
chr21	37284291	rs117696200	chr21	36984295	rs9982040_bQTL	SETD4
chr21	37284291	rs117696200	chr21	36984295	rs9982040_caQTL	SETD4
chr8	142230003	rs58594043	chr8	142315995	rs4961357_clQTL	SLC45A4
chr8	142230003	rs58594043	chr8	142315995	rs4961357_caQTL	SLC45A4
chr8	142466821	rs11777747	chr8	142315995	rs4961357_clQTL	SLC45A4
chr8	142466821	rs11777747	chr8	142315995	rs4961357_caQTL	SLC45A4
chr18	46528787	rs833509	chr18	46520142	rs11663222_bQTL	SMAD7
chr18	46528787	rs833509	chr18	46520142	rs11663222_caQTL	SMAD7
chr11	126281897	rs4937126	chr11	126728188	rs7126443_caQTL	ST3GAL4
chr11	126281897	rs4937126	chr11	126728188	rs7126443_bQTL	ST3GAL4
chr10	29632242	rs7094201	chr10	29845316	rs2505922_caQTL	SVIL
chr10	29632242	rs7094201	chr10	29845316	rs2505922_bQTL	SVIL
chr10	30287398	rs7917431	chr10	29845316	rs2505922_caQTL	SVIL
chr10	30287398	rs7917431	chr10	29845316	rs2505922_bQTL	SVIL
chr10	30316072	rs3739998	chr10	29845316	rs2505922_caQTL	SVIL
chr10	30316072	rs3739998	chr10	29845316	rs2505922_bQTL	SVIL
chr10	30321598	rs1887318	chr10	29845316	rs2505922_caQTL	SVIL
chr10	30321598	rs1887318	chr10	29845316	rs2505922_bQTL	SVIL
chr10	30323892	rs2487928	chr10	29845316	rs2505922_caQTL	SVIL
chr10	30323892	rs2487928	chr10	29845316	rs2505922_bQTL	SVIL
chr10	30335122	rs2505083	chr10	29845316	rs2505922_caQTL	SVIL
chr10	30335122	rs2505083	chr10	29845316	rs2505922_bQTL	SVIL
chr10	29632242	rs7094201	chr10	29871949	rs7079620_caQTL	SVIL
chr10	29632242	rs7094201	chr10	29871949	rs7079620_bQTL	SVIL
chr10	30287398	rs7917431	chr10	29871949	rs7079620_caQTL	SVIL
chr10	30287398	rs7917431	chr10	29871949	rs7079620_bQTL	SVIL
chr10	30316072	rs3739998	chr10	29871949	rs7079620_caQTL	SVIL
chr10	30316072	rs3739998	chr10	29871949	rs7079620_bQTL	SVIL
chr10	30321598	rs1887318	chr10	29871949	rs7079620_caQTL	SVIL
chr10	30321598	rs1887318	chr10	29871949	rs7079620_bQTL	SVIL
chr10	30323892	rs2487928	chr10	29871949	rs7079620_caQTL	SVIL
chr10	30323892	rs2487928	chr10	29871949	rs7079620_bQTL	SVIL
chr10	30335122	rs2505083	chr10	29871949	rs7079620_caQTL	SVIL
chr10	30335122	rs2505083	chr10	29871949	rs7079620_bQTL	SVIL
chr10	29632242	rs7094201	chr10	30096628	rs2986971_clQTL	SVIL
chr10	29632242	rs7094201	chr10	30096628	rs2986971_caQTL	SVIL
chr10	30287398	rs7917431	chr10	30096628	rs2986971_clQTL	SVIL
chr10	30287398	rs7917431	chr10	30096628	rs2986971_caQTL	SVIL
chr10	30316072	rs3739998	chr10	30096628	rs2986971_clQTL	SVIL
chr10	30316072	rs3739998	chr10	30096628	rs2986971_caQTL	SVIL
chr10	30321598	rs1887318	chr10	30096628	rs2986971_clQTL	SVIL
chr10	30321598	rs1887318	chr10	30096628	rs2986971_caQTL	SVIL
chr10	30323892	rs2487928	chr10	30096628	rs2986971_clQTL	SVIL
chr10	30323892	rs2487928	chr10	30096628	rs2986971_caQTL	SVIL
chr10	30335122	rs2505083	chr10	30096628	rs2986971_clQTL	SVIL
chr10	30335122	rs2505083	chr10	30096628	rs2986971_caQTL	SVIL
chr1	234726012	rs744487	chr1	234735980	rs112096491_caQTL	TARBP1
chr1	234726012	rs744487	chr1	234735980	rs112096491_bQTL	TARBP1
chr11	13301548	rs1351525	chr11	12879123	rs546512774_clQTL	TEAD1
chr11	13301548	rs1351525	chr11	12879123	rs546512774_bQTL	TEAD1
chr11	13303071	rs3993105	chr11	12879123	rs546512774_clQTL	TEAD1
chr11	13303071	rs3993105	chr11	12879123	rs546512774_bQTL	TEAD1
chr11	13301548	rs1351525	chr11	13361005	rs1037169_bQTL	TEAD1
chr11	13301548	rs1351525	chr11	13361005	rs1037169_caQTL	TEAD1
chr11	13303071	rs3993105	chr11	13361005	rs1037169_bQTL	TEAD1
chr11	13303071	rs3993105	chr11	13361005	rs1037169_caQTL	TEAD1
chr19	31764851	rs10423964	chr19	31927547	rs8105753_bQTL	TSHZ3
chr19	31764851	rs10423964	chr19	31927547	rs8105753_caQTL	TSHZ3
chr16	72931085	rs16971384	chr16	73012164	rs11075954_caQTL	ZFHX3
chr16	72931085	rs16971384	chr16	73012164	rs11075954_bQTL	ZFHX3
