# Supplementary material for: Molecular mechanisms of coronary disease revealed using quantitative trait loci for TCF21 binding, chromatin accessibility, and chromosomal looping
Source: Genome Biol. 2020 Jun 8;21:135. doi: 10.1186/s13059-020-02049-5 (PMC7278146; doi:10.1186/s13059-020-02049-5)
Supplement: Supplementary file 4 — Additional file 4: Table S3. The samples source and subject information. [file 13059_2020_2049_MOESM4_ESM.xlsx]

## Sheet: HCASMC lines
Cell Line	Type of Cell	Manufacturer	Catalog #	Age	Gender	Ethnicity		HiC &TCF21 ChIP	ATAC
1238	HCASMC	Cell Applications	350-05a	48	M	caucasian		1238	1238
1278	HCASMC	Cell Applications	350-05a	75	f	unknown		1278	1278
1347	HCASMC	Cell Applications	350-05a	40	m	caucasian		1346	1346
1369	HCASMC	Cell Applications	350-05a	51	m	caucasian		1347	1347
1386.1	HCASMC	Cell Applications	350-05a	35	f	caucasian		1369	1369
1401	HCASMC	Cell Applications	350-05a	39	M	African Americans		1386	1386
1448	HCASMC	Cell Applications	350-05a	63	m	caucasian		1401	1401
1483	HCASMC	Cell Applications	350-05a	44	f	caucasian		1448	1448
1497	HCASMC	Cell Applications	350-05a	54	m	African Americans		1483	1483
1508	HCASMC	Cell Applications	350-05a	56	F	caucasian		1497	1497
1522	HCASMC	Cell Applications	350-05a	54	m	African Americans		1508	1508
1559	HCASMC	Cell Applications	350-05a	22	m	African Americans		1522	1522
1576	HCASMC	Cell Applications	350-05a	46	f	caucasian		1559	1559
1587	HCASMC	Lifeline Cell Tech	FC-0031	34	F	caucasian		1576	1576
1795	HCASMC	Cell Applications	350-05a	39	m	African Americans		1587	1587
1848	HCASMC	Cell Applications	350-05a	48	m	caucasian		1596	1596
1858	HCASMC	Cell Applications	350-05a	20	M	hispanic		1795	1795
2102	HCASMC	Cell Applications	350-05a	15	m	African Americans		1848	1848
2105	HCASMC	Cell Applications	350-05a	27	f	hispanic		1858	1858
2115	HCASMC	Cell Applications	350-05a	59	m	caucasian		1923	1923
2139	HCASMC	Cell Applications	350-05a	21	m	caucasian		2102	2102
2161	HCASMC	Cell Applications	350-05a	56	F	caucasian		2105	2105
2228	HCASMC	Cell Applications	350-05a	21	f	caucasian		2109	2109
2282.1	HCASMC	Lifeline Cell Tech	FC-0031	20	M	hispanic		2115	2115
2305	HCASMC	Cell Applications	350-05a	23	m	African Americans		2139	2139
2315	HCASMC	Cell Applications	350-05a	19	m	hispanic		2228	2161
2356	HCASMC	Lifeline Cell Tech	FC-0031	46	M	hispanic		2282	2228
2435	HCASMC	Cell Applications	350-05a	33	m	hispanic		2305	2282
2463	HCASMC	Cell Applications	350-05a	26	m	asian		2135	2305
2477	HCASMC	Cell Applications	350-05a	39	M	asian		2356	2135
2510	HCASMC	Cell Applications	350-05a	21	f	caucasian		2435	2356
2989	HCASMC	Cell Applications	350-05a	27	m	caucasian		2510	2435
2999	HCASMC	Cell Applications	350-05a	22	m	caucasian		2989	2463
3003	HCASMC	Cell Applications	350-05a	38	m	caucasian		2999	2477
3141	HCASMC	Cell Applications	350-05a	31	m	caucasian		3141	2510
10705	HCASMC	Promocell	C-12511	52	M	caucasian		10705	2989
20805.4	HCASMC	Promocell	C-12511	59	M	caucasian		20805	2999
102902	HCASMC	Promocell	C-12511	15	M	caucasian		112201	3003
177089	HCASMC	Lonza	CC-2583	50	M	African Americans		177089	3141
200212	HCASMC	Lonza	CC-2583	51	M	African Americans		200212	10705
289727	HCASMC	Lonza	CC-2583	57	F	African Americans		289727	20805
313605	HCASMC	Lonza	CC-2583	17	F	caucasian		313605	102901
317155	HCASMC	Lonza	CC-2583	30	M	caucasian		317155	112201
1.0203e+06	HCASMC	Promocell	C-12511	53	F	caucasian		1020301	177089
1.0427e+06	HCASMC	Promocell	C-12511	51	f	caucasian		1042702	200212
1.0516e+06	HCASMC	Promocell	C-12511	48	M	caucasian		1060602	289727
1.0606e+06	HCASMC	Promocell	C-12511	21	M	caucasian		1.0622e+06	313605
1.0622e+06	HCASMC	Promocell	C-12511	64	M	caucasian		2030801	317155
2.0308e+06	HCASMC	Promocell	C-12511	14	M	caucasian		2040401	1020301
2.0404e+06	HCASMC	Promocell	C-12511	52	F	caucasian		3100203	1042702
3.1002e+06	HCASMC	Promocell	C-12511	32	M	caucasian		3101801	1060602
3.1018e+06	HCASMC	Promocell	C-12511	67	M	caucasian		61646600	1.0622e+06
7.103e+06	HCASMC	Promocell	C-12511	51	m	caucasian		7103002	2030801
8.0725e+06	HCASMC	Promocell	C-12511	55	M	caucasian		8072501	2040401
8.1009e+06	HCASMC	Promocell	C-12511	58	M	caucasian		8100901	3100203
9.052e+06	HCASMC	Promocell	C-12511	54	M	caucasian		9052004	3101801
9070202	HCASMC	Promocell	C-12511	56	M	caucasian		9070202	61646600
9071501	HCASMC	Promocell	C-12511	28	M	caucasian		9071501	7103002
9.0907e+06	HCASMC	Promocell	C-12511	62	M	caucasian		9092401	8072501
9.0924e+06	HCASMC	Promocell	C-12511	42	M	caucasian		9102101	8100901
9.1021e+06	HCASMC	Promocell	C-12511	59	M	caucasian		59386145	9052004
59386145	HCASMC	ATCC	PCS-100-021	21	M	caucasian		59885590	9070202
59885590	HCASMC	ATCC	PCS-100-021	16	F	caucasian		397Z030	9071501
61646600	HCASMC	ATCC	PCS-100-021	19	F	African Americans		399Z015	9090701
0112201.8.2	HCASMC	Promocell	C-12511	50	m	caucasian		400Z012	9092401
1346	HCASMC	Cell Applications	350-05a	41	f	caucasian			9102101
1596.5P	HCASMC	Cell Applications	350-05a	53	m	caucasian			59386145
1923n.1	HCASMC	Lifeline Cell Tech	FC-0031	44	M	caucasian			59885590
2109	HCASMC	Cell Applications	350-05a	59	m	caucasian			397Z030
397Z030.2	HCASMC	Promocell	C-12511	30	f	caucasian			399Z015
399Z015.2	HCASMC	Promocell	C-12511	51	m	caucasian			400Z012
400Z012.4	HCASMC	Promocell	C-12511	53	m	caucasian
