# Supplementary material for: Molecular mechanisms of coronary disease revealed using quantitative trait loci for TCF21 binding, chromatin accessibility, and chromosomal looping
Source: Genome Biol. 2020 Jun 8;21:135. doi: 10.1186/s13059-020-02049-5 (PMC7278146; doi:10.1186/s13059-020-02049-5)
Supplement: Supplementary file 5 — Additional file 5: Table S4. The analyzed loci in GWAS catalog and CardiogramplusC4D databases. [file 13059_2020_2049_MOESM5_ESM.xlsx]

## Sheet: GWAS catalog
chr	pos	disease	genes
3	64526567	Asthma	ADAMTS9
2	102966549	Asthma	IL18R1_IL1RL1
1	197325908	Asthma	CRB1
2	141422979	Peak_cortisol_response_to_low_dose_short_synacthen_test_in_corticosteroid_treated_asthma	LRP1B
4	22795999	Peak_cortisol_response_to_low_dose_short_synacthen_test_in_corticosteroid_treated_asthma	GBA3
6	136328070	Peak_cortisol_response_to_low_dose_short_synacthen_test_in_corticosteroid_treated_asthma	AL1388281_PDE7B
6	25701968	Peak_cortisol_response_to_low_dose_short_synacthen_test_in_corticosteroid_treated_asthma	SCGN
12	99785814	Peak_cortisol_response_to_low_dose_short_synacthen_test_in_corticosteroid_treated_asthma	ANKS1B
19	48522690	Peak_cortisol_response_to_low_dose_short_synacthen_test_in_corticosteroid_treated_asthma	ELSPBP1
12	117759315	Baseline_cortisol_levels_in_response_to_low_dose_short_synacthen_test_in_corticosteroid_treated_asthma	NOS1
14	106161093	Baseline_cortisol_levels_in_response_to_low_dose_short_synacthen_test_in_corticosteroid_treated_asthma	ELK2AP__IGHA1
20	45348406	Baseline_cortisol_levels_in_response_to_low_dose_short_synacthen_test_in_corticosteroid_treated_asthma	SLC2A10
22	18168278	Baseline_cortisol_levels_in_response_to_low_dose_short_synacthen_test_in_corticosteroid_treated_asthma	BCL2L13
1	2510755	Allergic_disease_asthma_hay_fever_or_eczema	AL1392462__AL1392463
1	8482078	Allergic_disease_asthma_hay_fever_or_eczema	RERE
1	25251923	Allergic_disease_asthma_hay_fever_or_eczema	RUNX3
1	35681738	Allergic_disease_asthma_hay_fever_or_eczema	RF00019__ZMYM4
1	150265704	Allergic_disease_asthma_hay_fever_or_eczema	CIART__MRPS21
1	152285861	Allergic_disease_asthma_hay_fever_or_eczema	FLGAS1_FLG
1	152179152	Allergic_disease_asthma_hay_fever_or_eczema	AL5899862_FLGAS1
1	151796742	Allergic_disease_asthma_hay_fever_or_eczema	RORC
1	154426970	Allergic_disease_asthma_hay_fever_or_eczema	IL6R
1	161185058	Allergic_disease_asthma_hay_fever_or_eczema	FCER1G
1	167431352	Allergic_disease_asthma_hay_fever_or_eczema	CD247
1	173146921	Allergic_disease_asthma_hay_fever_or_eczema	AL0223101__TNFSF4
1	172700868	Allergic_disease_asthma_hay_fever_or_eczema	FASLG__SLC25A38P1
1	226914734	Allergic_disease_asthma_hay_fever_or_eczema	ITPKB
2	8442248	Allergic_disease_asthma_hay_fever_or_eczema	LINC00299
2	64836267	Allergic_disease_asthma_hay_fever_or_eczema	LINC02579
2	102941311	Allergic_disease_asthma_hay_fever_or_eczema	IL18R1_IL1RL1
2	112388538	Allergic_disease_asthma_hay_fever_or_eczema	ANAPC1_AC0170026_AC0170025
2	112269127	Allergic_disease_asthma_hay_fever_or_eczema	AC0170025_MIR44352HG_AC0170023_AC0170026
2	113590467	Allergic_disease_asthma_hay_fever_or_eczema	IL1B
2	143831599	Allergic_disease_asthma_hay_fever_or_eczema	KYNU__ARHGAP15
2	198950240	Allergic_disease_asthma_hay_fever_or_eczema	PLCL1
2	228707862	Allergic_disease_asthma_hay_fever_or_eczema	CCL20__TDGF1P2
2	234115629	Allergic_disease_asthma_hay_fever_or_eczema	INPP5D_INPP5D
2	242698640	Allergic_disease_asthma_hay_fever_or_eczema	D2HGDH
3	33069091	Allergic_disease_asthma_hay_fever_or_eczema	GLB1
3	72394852	Allergic_disease_asthma_hay_fever_or_eczema	AC1345081__RYBP
3	101242751	Allergic_disease_asthma_hay_fever_or_eczema	FAM172BP__TRMT10C
3	121652141	Allergic_disease_asthma_hay_fever_or_eczema	SLC15A2
3	141321837	Allergic_disease_asthma_hay_fever_or_eczema	RASA2
3	188133336	Allergic_disease_asthma_hay_fever_or_eczema	LPP
3	188402586	Allergic_disease_asthma_hay_fever_or_eczema	LPP
3	187633268	Allergic_disease_asthma_hay_fever_or_eczema	AC1086811__AC0682951
3	187793833	Allergic_disease_asthma_hay_fever_or_eczema	AC0929411__AC0224981
3	196372546	Allergic_disease_asthma_hay_fever_or_eczema	PIGX_NRROS
4	4775401	Allergic_disease_asthma_hay_fever_or_eczema	STX18AS1__AC0924371
4	38798648	Allergic_disease_asthma_hay_fever_or_eczema	TLR1
4	103593898	Allergic_disease_asthma_hay_fever_or_eczema	MANBA
4	123316076	Allergic_disease_asthma_hay_fever_or_eczema	ADAD1
4	123454111	Allergic_disease_asthma_hay_fever_or_eczema	IL2__IL21
5	14610309	Allergic_disease_asthma_hay_fever_or_eczema	OTULINL
5	35862841	Allergic_disease_asthma_hay_fever_or_eczema	IL7R
5	40492655	Allergic_disease_asthma_hay_fever_or_eczema	AC1149771
5	110470137	Allergic_disease_asthma_hay_fever_or_eczema	WDR36__AC0104683
5	110166083	Allergic_disease_asthma_hay_fever_or_eczema	SLC25A46__AC0087821
5	118684297	Allergic_disease_asthma_hay_fever_or_eczema	TNFAIP8
5	131996500	Allergic_disease_asthma_hay_fever_or_eczema	IL13_TH2LCRR
5	131799626	Allergic_disease_asthma_hay_fever_or_eczema	AC1163663_C5orf56
5	141494934	Allergic_disease_asthma_hay_fever_or_eczema	NDFIP1
5	140925362	Allergic_disease_asthma_hay_fever_or_eczema	DIAPH1
5	159909345	Allergic_disease_asthma_hay_fever_or_eczema	MIR3142HG
5	176782218	Allergic_disease_asthma_hay_fever_or_eczema	LMAN2__RGS14
6	32626403	Allergic_disease_asthma_hay_fever_or_eczema	HLADQA1__HLADQB1
6	31323012	Allergic_disease_asthma_hay_fever_or_eczema	MIR6891_HLAB_HLAB_HLAB_HLAB_HLAB_HLAB
6	33647058	Allergic_disease_asthma_hay_fever_or_eczema	ITPR3
6	29893575	Allergic_disease_asthma_hay_fever_or_eczema	MCCD1P1__HCG4B
6	31574525	Allergic_disease_asthma_hay_fever_or_eczema	NCR3__UQCRHP1
6	33046752	Allergic_disease_asthma_hay_fever_or_eczema	HLADPB1_HLADPB1_HLADPB1_HLADPB1_HLADPB1_HLADPB1_HLADPB1_HLADPA1_HLADPA1_HLADPA1_HLADPA1_HLADPA1_HLADPA1_HLADPA1
6	90987512	Allergic_disease_asthma_hay_fever_or_eczema	BACH2
6	106667535	Allergic_disease_asthma_hay_fever_or_eczema	ATG5
6	128294709	Allergic_disease_asthma_hay_fever_or_eczema	PTPRK_PTPRK
6	138195151	Allergic_disease_asthma_hay_fever_or_eczema	TNFAIP3
6	157419508	Allergic_disease_asthma_hay_fever_or_eczema	ARID1B
6	167390672	Allergic_disease_asthma_hay_fever_or_eczema	Z947211
7	20560996	Allergic_disease_asthma_hay_fever_or_eczema	ITGB8__EEF1A1P27
7	20376018	Allergic_disease_asthma_hay_fever_or_eczema	ITGB8
7	28156887	Allergic_disease_asthma_hay_fever_or_eczema	JAZF1
7	50253897	Allergic_disease_asthma_hay_fever_or_eczema	AC0207432
7	77018542	Allergic_disease_asthma_hay_fever_or_eczema	GSAP
8	81292599	Allergic_disease_asthma_hay_fever_or_eczema	AC0341142
8	128814091	Allergic_disease_asthma_hay_fever_or_eczema	PVT1
9	6208030	Allergic_disease_asthma_hay_fever_or_eczema	GTF3AP1__IL33
9	6051399	Allergic_disease_asthma_hay_fever_or_eczema	AL1623841
9	5064193	Allergic_disease_asthma_hay_fever_or_eczema	JAK2
9	123650534	Allergic_disease_asthma_hay_fever_or_eczema	PHF19
9	131613191	Allergic_disease_asthma_hay_fever_or_eczema	KYAT1
10	6094697	Allergic_disease_asthma_hay_fever_or_eczema	IL2RA
10	9049253	Allergic_disease_asthma_hay_fever_or_eczema	AC0447841__LINC00709
10	8605553	Allergic_disease_asthma_hay_fever_or_eczema	KRT8P37__CHCHD3P1
10	8841669	Allergic_disease_asthma_hay_fever_or_eczema	AL3553331__AC0447842
10	64382359	Allergic_disease_asthma_hay_fever_or_eczema	ZNF365_AC0677521_AC0245981
10	104225832	Allergic_disease_asthma_hay_fever_or_eczema	ACTR1A_MFSD13A
11	65551957	Allergic_disease_asthma_hay_fever_or_eczema	AP5B1__OVOL1
11	76293758	Allergic_disease_asthma_hay_fever_or_eczema	EMSY__AP0011892
11	95425526	Allergic_disease_asthma_hay_fever_or_eczema	AP0008202
11	111470567	Allergic_disease_asthma_hay_fever_or_eczema	LAYN__SIK2
11	118743286	Allergic_disease_asthma_hay_fever_or_eczema	RF00019__CXCR5
11	128158189	Allergic_disease_asthma_hay_fever_or_eczema	LINC02098__ETS1
12	48196982	Allergic_disease_asthma_hay_fever_or_eczema	HDAC7
12	50345671	Allergic_disease_asthma_hay_fever_or_eczema	AQP2_AC0251542
12	57489709	Allergic_disease_asthma_hay_fever_or_eczema	STAT6
12	56401085	Allergic_disease_asthma_hay_fever_or_eczema	SUOX__IKZF4
12	111932800	Allergic_disease_asthma_hay_fever_or_eczema	ATXN2
12	121363724	Allergic_disease_asthma_hay_fever_or_eczema	RPL12P33__HNF1AAS1
12	123742693	Allergic_disease_asthma_hay_fever_or_eczema	AC0687681
13	41173408	Allergic_disease_asthma_hay_fever_or_eczema	FOXO1
13	73627275	Allergic_disease_asthma_hay_fever_or_eczema	PSMD10P3__KLF5
14	35761675	Allergic_disease_asthma_hay_fever_or_eczema	PSMA6_AL1215941
14	38097002	Allergic_disease_asthma_hay_fever_or_eczema	TTC6
14	68754417	Allergic_disease_asthma_hay_fever_or_eczema	RAD51B
14	75968608	Allergic_disease_asthma_hay_fever_or_eczema	JDP2__BATF
14	103235012	Allergic_disease_asthma_hay_fever_or_eczema	RCOR1__AL1328011
15	41782684	Allergic_disease_asthma_hay_fever_or_eczema	RTF1__ITPKA
15	61068347	Allergic_disease_asthma_hay_fever_or_eczema	RORA
15	67448363	Allergic_disease_asthma_hay_fever_or_eczema	SMAD3
15	91045408	Allergic_disease_asthma_hay_fever_or_eczema	IQGAP1
16	11277358	Allergic_disease_asthma_hay_fever_or_eczema	CLEC16A__AC0072201
16	11491007	Allergic_disease_asthma_hay_fever_or_eczema	AC0994891
17	4521473	Allergic_disease_asthma_hay_fever_or_eczema	LINC01996__RNU6955P
17	38069076	Allergic_disease_asthma_hay_fever_or_eczema	GSDMB
17	38764524	Allergic_disease_asthma_hay_fever_or_eczema	AC0045852__SMARCE1
17	40414862	Allergic_disease_asthma_hay_fever_or_eczema	STAT5B
17	43430696	Allergic_disease_asthma_hay_fever_or_eczema	AC0030707__AC0030702
17	47398070	Allergic_disease_asthma_hay_fever_or_eczema	ZNF652
18	52336175	Allergic_disease_asthma_hay_fever_or_eczema	DYNAP__RAB27B
18	60009814	Allergic_disease_asthma_hay_fever_or_eczema	TNFRSF11A
19	33721455	Allergic_disease_asthma_hay_fever_or_eczema	SLC7A10__AC0087386
20	50157837	Allergic_disease_asthma_hay_fever_or_eczema	NFATC2
20	52208356	Allergic_disease_asthma_hay_fever_or_eczema	ZNF217
20	62322699	Allergic_disease_asthma_hay_fever_or_eczema	RTEL1TNFRSF6B_RTEL1
21	36467830	Allergic_disease_asthma_hay_fever_or_eczema	RUNX1
21	44846426	Allergic_disease_asthma_hay_fever_or_eczema	SIK1
22	41816652	Allergic_disease_asthma_hay_fever_or_eczema	TEF__AL0085821
11	76299431	Allergic_disease_asthma_hay_fever_or_eczema	EMSY__AP0011892
11	76343428	Allergic_disease_asthma_hay_fever_or_eczema	AP0011895__AP0011893
17	38149033	Allergic_disease_asthma_hay_fever_or_eczema	PSMD3
17	38770642	Allergic_disease_asthma_hay_fever_or_eczema	AC0045852__SMARCE1
2	102926362	Allergic_disease_asthma_hay_fever_or_eczema	FAM183DP__IL1RL1
5	110159879	Allergic_disease_asthma_hay_fever_or_eczema	SLC25A46__AC0087821
5	110401872	Allergic_disease_asthma_hay_fever_or_eczema	AC0103951__TSLP
5	131989136	Allergic_disease_asthma_hay_fever_or_eczema	TH2LCRR
6	31351664	Allergic_disease_asthma_hay_fever_or_eczema	HLAS__AL6459332
10	6074451	Allergic_disease_asthma_hay_fever_or_eczema	IL2RA_AL1371861
10	8936162	Allergic_disease_asthma_hay_fever_or_eczema	AL3553331__AC0447842
10	9032555	Allergic_disease_asthma_hay_fever_or_eczema	AC0447841__LINC00709
10	9064361	Allergic_disease_asthma_hay_fever_or_eczema	AC0447841__LINC00709
2	15920323	Asthma_or_chronic_obstructive_pulmonary_disease	LINC01804__AC1136082
5	115597048	Asthma_or_chronic_obstructive_pulmonary_disease	COMMD10
13	47843377	Asthma_or_chronic_obstructive_pulmonary_disease	HTR2A__GNG5P5
8	16789235	Allergic_rhinitis_in_asthma	AC0115862__FGF20
5	124588158	Allergic_rhinitis_in_nonasthmatics	LINC02240
6	122416341	Allergic_rhinitis_in_nonasthmatics	HMGB3P18__RNU118P
7	19477981	Allergic_rhinitis_in_nonasthmatics	AC0070911
21	16462268	Allergic_rhinitis_in_nonasthmatics	AF1275775__AF2469281
21	36125818	Allergic_rhinitis_in_nonasthmatics	LINC01426
13	42786680	Pulmonary_function_in_asthmatics	DGKH
11	71872777	Pulmonary_function_in_asthmatics	AP0008123__AP0008121
6	19677824	Pulmonary_function_in_asthmatics	AL0220681
3	141102833	Pulmonary_function_in_asthmatics	ZBTB38
3	10885920	Pulmonary_function_in_asthmatics	SLC6A11
7	9616980	Pulmonary_function_in_asthmatics	AC0048522__GAPDHP68
5	124588390	Allergic_rhinitis_in_nonasthmatics	LINC02240
21	16465149	Allergic_rhinitis_in_nonasthmatics	AF1275775__AF2469281
10	4240870	Asthma_bronchodilator_response	AC0258222__LINC00702
8	139884509	Asthma_bronchodilator_response	COL22A1
22	45668012	Pulmonary_function_in_asthmatics	AL0087182__AL0087181
10	119227342	Pulmonary_function_in_asthmatics	AC0058712
18	849178	Pulmonary_function_in_asthmatics	BOLA2P1__AP0008941
19	18132540	Pulmonary_function_in_asthmatics	ARRDC2__AC0209042
2	52983773	Bronchodilator_response_in_asthma	AC0109671
6	98358575	Response_to_inhaled_glucocorticoid_treatment_in_asthma_change_in_FEV1	AL5897401
11	20253599	Response_to_inhaled_glucocorticoid_treatment_in_asthma_change_in_FEV1	DBX1__HTATIP2
2	102955082	Asthma	IL1RL1_IL18R1
6	32379489	Asthma	TSBP1AS1__HLADRA
5	108444554	Asthma	FER
12	57394635	Asthma	ZBTB39
6	32365896	Asthma	TSBP1AS1_TSBP1AS1_TSBP1AS1_TSBP1AS1_TSBP1AS1_TSBP1AS1_TSBP1AS1_BTNL2_BTNL2_BTNL2_BTNL2_BTNL2_BTNL2_BTNL2
2	48175338	Asthma	AC0926501
2	234876843	Asthma	TRPM8
10	88065112	Asthma	GRID1
13	23762272	Asthma	SGCG
14	70079300	Asthma	SUSD6
16	11229128	Asthma	CLEC16A
8	101431801	Asthma	AP0034721__AP0034722
6	32365896	Asthma	TSBP1AS1_TSBP1AS1_TSBP1AS1_TSBP1AS1_TSBP1AS1_TSBP1AS1_TSBP1AS1_BTNL2_BTNL2_BTNL2_BTNL2_BTNL2_BTNL2_BTNL2
4	54794475	Asthma	AC0588221
3	65545567	Asthma	MAGI1
12	11941579	Asthma	ETV6
2	174250868	Asthma	CDCA7__AC0734651
9	136586954	Asthma	SARDH
2	40354477	Asthma	SLC8A1AS1_SLC8A1
8	6191418	Asthma	AC0094351__AC0160651
5	131973177	Asthma	TH2LCRR_RAD50_AC1163663
22	23675803	Asthma	LINC02556__CES5AP1
21	23151443	Asthma	LINC01425
11	30613013	Asthma	MPPED2AS1
20	16264763	Asthma	KIF16B
15	54165037	Asthma	AC0847591__AC0847593
16	13907160	Asthma	U957431__ERCC4
3	139995126	Asthma	CLSTN2
7	86227511	Asthma	SOCS5P1__GRM3
9	105045704	Asthma	RNU6329P__AL4426441
9	123129972	Asthma	MIR147A__CDK5RAP2
9	30001315	Asthma	ME2P1__LINC01242
8	114292796	Asthma	CSMD3
14	84800604	Asthma	MTCYBP27__RNU6976P
13	33292461	Asthma	PDS5B
9	19994736	Asthma	AL5912223__AL5126351
6	105859167	Asthma	PREP__Z972062
19	49465493	Asthma	BAX__AC0268032
2	238070885	Asthma	AC1070791__AC1127151
10	126302936	Asthma	LHPP
7	6315702	Asthma	CYTH3__FAM220A
6	147993054	Asthma	AL0335041_SAMD5
5	110401872	Asthma	AC0103951__TSLP
9	132502801	Asthma	PTGES
5	110401872	Asthma	AC0103951__TSLP
9	27308288	Asthma	EQTN__MOB3B
6	34156444	Asthma	GRM4__KRT18P9
9	27308288	Asthma	EQTN__MOB3B
10	65100016	Asthma	JMJD1C
10	65426785	Asthma	AC0223871
6	31088145	Adult_asthma	PSORS1C1_PSORS1C1_PSORS1C1_PSORS1C1_PSORS1C1_PSORS1C1_CDSN_CDSN_CDSN_CDSN_CDSN_CDSN
1	228644232	Adult_asthma	RPL23AP15__HIST3H2A
11	993745	Adult_asthma	AP2A2
6	30279074	Adult_asthma	HCG18_HCG18_HCG18_HCG18_HCG18_HCG18_HCG17_HCG17_HCG17_HCG17_HCG17_HCG17_HCG17
16	11210415	Adult_asthma	CLEC16A
5	123137892	Adult_asthma	KRT18P16__LINC01170
12	113425154	Adult_asthma	OAS2_AC0045511
12	77289420	Adult_asthma	AC1247841__AC0251611
1	55167773	Adult_asthma	MROH7_MROH7TTC4
10	38759553	Adult_asthma	AL1332161__ABCD1P2
12	83078619	Adult_asthma	AC0899981__TMTC2
8	73009266	Adult_asthma	MSCAS1
2	209186122	Adult_asthma	PIKFYVE
6	31451923	Adult_asthma	HCP5__MICB
4	83793921	Adult_asthma	SEC31A
3	146929105	Adult_asthma	AC0929571
6	31088145	Adult_asthma	PSORS1C1_PSORS1C1_PSORS1C1_PSORS1C1_PSORS1C1_PSORS1C1_CDSN_CDSN_CDSN_CDSN_CDSN_CDSN
1	228644232	Adult_asthma	RPL23AP15__HIST3H2A
12	113425154	Adult_asthma	OAS2_AC0045511
1	55167773	Adult_asthma	MROH7_MROH7TTC4
6	32365896	Adult_asthma	TSBP1AS1_TSBP1AS1_TSBP1AS1_TSBP1AS1_TSBP1AS1_TSBP1AS1_TSBP1AS1_BTNL2_BTNL2_BTNL2_BTNL2_BTNL2_BTNL2_BTNL2
4	54794475	Adult_asthma	AC0588221
9	27308288	Adult_asthma	EQTN__MOB3B
9	27308288	Adult_asthma	EQTN__MOB3B
3	113937335	Asthma_childhood_onset	AC0930102
10	88065112	Asthma_childhood_onset	GRID1
5	96064	Asthma_childhood_onset	PLEKHG4B
5	108444554	Asthma_childhood_onset	FER
2	153256712	Asthma_childhood_onset	FMNL2
17	38063738	Asthma_childhood_onset	GSDMB
9	1995749	Asthma_childhood_onset	SMARCA2
2	142000895	Asthma_childhood_onset	LRP1B
6	167569519	Asthma_childhood_onset	TCP10L2
5	124310692	Asthma_childhood_onset	LINC02240
6	154477913	Asthma_childhood_onset	IPCEF1_OPRM1
2	134638499	Asthma_childhood_onset	RN7SKP93__MGAT5
16	84844445	Asthma_childhood_onset	USP10__AC0252803
13	22630603	Asthma_childhood_onset	LINC00540
2	234876037	Asthma_childhood_onset	TRPM8
17	38063738	Asthma_childhood_onset	GSDMB
3	113937335	Asthma_childhood_onset	AC0930102
10	88065112	Asthma_childhood_onset	GRID1
5	96064	Asthma_childhood_onset	PLEKHG4B
5	108444554	Asthma_childhood_onset	FER
3	65545567	Asthma_childhood_onset	MAGI1
8	6191418	Asthma_childhood_onset	AC0094351__AC0160651
21	23151443	Asthma_childhood_onset	LINC01425
16	13907160	Asthma_childhood_onset	U957431__ERCC4
6	34156444	Asthma_childhood_onset	GRM4__KRT18P9
10	65100016	Asthma_childhood_onset	JMJD1C
10	65426785	Asthma_childhood_onset	AC0223871
10	27740959	Asthma_childhood_onset	PTCHD3__RAB18
7	83157804	Asthma_childhood_onset	SEMA3E
19	7264549	Asthma_childhood_onset	INSR
17	38026169	Asthma	ZPBP2
6	32603487	Asthma	HLADQA1_HLADQA1_HLADQA1_HLADQA1_HLADQA1_HLADQA1
9	6208030	Asthma	GTF3AP1__IL33
5	110401872	Asthma	AC0103951__TSLP
2	102913643	Asthma	FAM183DP__IL1RL1
15	67448363	Asthma	SMAD3
11	76293758	Asthma	EMSY__AP0011892
6	31322197	Asthma	HLAB_HLAB_HLAB_HLAB_HLAB_HLAB
5	131901225	Asthma	RAD50_AC1163663
2	242698640	Asthma	D2HGDH
16	11230703	Asthma	CLEC16A
1	161159147	Asthma	ADAMTS4
10	9049253	Asthma	AC0447841__LINC00709
8	81285139	Asthma	AC0341142
15	61068704	Asthma	RORA
4	38798648	Asthma	TLR1
6	90985198	Asthma	BACH2
12	57509055	Asthma	STAT6
3	188402471	Asthma	LPP
1	203100504	Asthma	ADORA1
2	8458080	Asthma	LINC00299
1	167433420	Asthma	CD247
14	68749927	Asthma	RAD51B
7	105676505	Asthma	AC0048361
5	141529762	Asthma	NDFIP1
1	173152036	Asthma	AL0223101__TNFSF4
1	10557251	Asthma	PEX14
6	33048661	Aspirin_exacerbated_respiratory_disease_in_asthmatics	HLADPB1_HLADPB1_HLADPB1_HLADPB1_HLADPB1_HLADPB1_HLADPB1
6	32604372	Asthma	HLADQA1_HLADQA1_HLADQA1_HLADQA1_HLADQA1_HLADQA1
11	123648333	IgE_levels_in_asthmatics_Dp_specific	RNU121P__OR6M1
7	105658451	Asthma_childhood_onset	CDHR3
19	52607765	Bronchodilator_response_in_asthma_inhaled_corticosteroid_treatment_interaction	ZNF841__AC0114684
19	52601399	Bronchodilator_response_in_asthma_inhaled_corticosteroid_treatment_interaction	ZNF841__AC0114684
19	52586919	Bronchodilator_response_in_asthma_inhaled_corticosteroid_treatment_interaction	ZNF841_ZNF432
19	52532271	Bronchodilator_response_in_asthma_inhaled_corticosteroid_treatment_interaction	ZNF614
8	114885432	Bronchodilator_response_in_asthma_inhaled_corticosteroid_treatment_interaction	AC1039931__RF00019
6	166534742	Asthma	AL6274431__TBXT
1	244511176	Asthma_childhood_onset	AL5904832__C1orf100
3	3614887	Asthma_childhood_onset	AC0341951
11	127761666	Asthma_childhood_onset	AP0035321__AP0010001
13	36351766	Asthma_childhood_onset	DCLK1
17	13559080	Asthma_childhood_onset	HS3ST3A1__COX10AS1
2	102971200	Asthma	IL18R1
5	131796922	Asthma	C5orf56_AC1163663
5	141445980	Asthma	AC0057402__NDFIP1
9	32433526	Asthma	ACO1
17	38089344	Asthma	AC0908442
19	53682042	Asthma	ZNF665
9	126446778	Body_mass_index_in_nonasthmatics	DENND1A
20	51557161	Body_mass_index_in_nonasthmatics	RPL36P1__TSHZ2
17	46749791	Body_mass_index_in_nonasthmatics	LINC02086
2	25103108	Body_mass_index_in_nonasthmatics	ADCY3
17	46720565	Body_mass_index_in_nonasthmatics	AC1037022
2	25305756	Body_mass_index_in_nonasthmatics	EFR3B
2	25158281	Body_mass_index_in_nonasthmatics	ADCY3__DNAJC27
6	51068717	Body_mass_index_in_nonasthmatics	FTH1P5__AL1580502
9	12521826	Asthma_childhood_onset	RNU247P__TYRP1
1	117129711	Asthma_childhood_onset	IGSF3
10	100855702	Asthma_childhood_onset	HPSE2
10	73591530	Asthma_childhood_onset	PSAP
20	7385958	Asthma_childhood_onset	MIR8062__RN7SL547P
3	112269287	Asthma_childhood_onset	ATG3
3	35639826	Asthma_childhood_onset	RNU6243P__ARPP21
6	44769237	Asthma_childhood_onset	AL1361402__SUPT3H
2	40115696	Asthma_childhood_onset	SLC8A1AS1
9	89527458	Asthma_childhood_onset	AL3536132__GAS1
7	24240165	Asthma_childhood_onset	AC0044851
7	131021099	Asthma_childhood_onset	MKLN1
1	180645441	Asthma_childhood_onset	XPR1
3	177855632	Asthma_childhood_onset	RNU61120P__AC1097791
4	59213845	Asthma_childhood_onset	AC0967251__LINC02494
8	34045261	Asthma_childhood_onset	AC0878552__AC0909931
3	100476713	Asthma_childhood_onset	ABI3BP
4	39088341	Asthma_childhood_onset	KLHL5
6	113479335	Asthma_childhood_onset	FCF1P10__SOCS5P5
18	2946291	Body_mass_index_in_asthmatics	AP0009191_LPIN2
13	33798262	Body_mass_index_in_asthmatics	STARD13_STARD13AS
10	6572225	Body_mass_index_in_asthmatics	PRKCQ
9	19579427	Body_mass_index_in_asthmatics	SLC24A2
11	72894273	Body_mass_index_in_asthmatics	AP0027612__AP0027611
2	211495587	Body_mass_index_in_asthmatics	CPS1
16	54489793	Asthma_corticosteroid_response	LINC02140__LINC02183
5	15783596	Asthma_corticosteroid_response	FBXL7
17	38062196	Asthma_childhood_onset	GSDMB
9	6213387	Asthma_childhood_onset	GTF3AP1__IL33
5	131969874	Asthma_childhood_onset	TH2LCRR_RAD50_AC1163663
17	38121993	Asthma_childhood_onset	GSDMA
5	131995843	Asthma_childhood_onset	IL13_TH2LCRR
6	32626601	Asthma_and_hay_fever	HLADQA1__HLADQB1
4	38799710	Asthma_and_hay_fever	TLR1
5	110467499	Asthma_and_hay_fever	WDR36__AC0104683
2	102966549	Asthma_and_hay_fever	IL18R1_IL1RL1
17	38122680	Asthma_and_hay_fever	GSDMA
5	110401872	Asthma_and_hay_fever	AC0103951__TSLP
9	6175855	Asthma_and_hay_fever	AL1623841__GTF3AP1
15	67468285	Asthma_and_hay_fever	SMAD3
8	81291879	Asthma_and_hay_fever	AC0341142
16	11228712	Asthma_and_hay_fever	CLEC16A
5	110154309	Asthma_and_hay_fever	SLC25A46__AC0087821
12	28195125	Asthma_and_hay_fever	PTHLH__CCDC91
17	37972708	Asthma_and_hay_fever	IKZF3
8	10813474	Asthma_and_hay_fever	XKR6
10	6124621	Asthma_and_hay_fever	RPL32P23__RBM17
5	83907229	Asthma_and_hay_fever	AC1133831__PPIAP79
2	218677586	Asthma_and_hay_fever	TNS1
1	108322535	Asthma_and_hay_fever	VAV3
21	38007943	Asthma_and_hay_fever	AP0006961
12	62250420	Asthma_and_hay_fever	FAM19A2
9	6068077	Asthma_and_hay_fever	AL1623841__GTF3AP1
4	34925064	Body_mass_index_in_nonasthmatics	AC0939131__RF01210
2	36675530	IgE_levels_in_asthmatics	CRIM1
19	57132238	IgE_levels_in_asthmatics	ZNF71
9	35700837	IgE_levels_in_asthmatics	TLN1
4	119863476	IgE_levels_in_asthmatics	SYNPO2
8	54119214	IgE_levels_in_asthmatics_Dp_specific	AC0096462
2	225558042	IgE_levels_in_asthmatics_Dp_specific	CUL3__CCDC195
14	98486545	IgE_levels_in_asthmatics_Df_specific	LINC01550__AL1639321
16	83358776	IgE_levels_in_asthmatics_Df_specific	CDH13
2	201150040	Asthma_bronchodilator_response	MAIP1__SPATS2L
1	197325908	Asthma	CRB1
5	131901225	Asthma	RAD50_AC1163663
15	51969668	Asthma	DMXL2__SCG3
20	3827309	Asthma	AP5S1__MAVS
9	20497142	Response_to_montelukast_in_asthma_change_in_FEV1	MLLT3
7	70738729	Response_to_montelukast_in_asthma_change_in_FEV1	GALNT17
2	3723026	Response_to_inhaled_corticosteroid_treatment_in_asthma_change_in_FEV1	ALLC
3	155045430	Response_to_inhaled_corticosteroid_treatment_in_asthma_change_in_FEV1	PABPC1P10__PLCH1
13	49250997	Response_to_inhaled_corticosteroid_treatment_in_asthma_change_in_FEV1	CYSLTR2
13	81062941	Response_to_inhaled_corticosteroid_treatment_in_asthma_change_in_FEV1	RNU661P__HNRNPA1P31
8	9264711	Response_to_inhaled_corticosteroid_treatment_in_asthma_change_in_FEV1	AC0212422_AC0227841
12	96634205	Response_to_inhaled_corticosteroid_treatment_in_asthma_change_in_FEV1	ELK3
6	91956663	Response_to_inhaled_corticosteroid_treatment_in_asthma_change_in_FEV1	MAP3K7__AL0802841
5	93697852	Response_to_inhaled_corticosteroid_treatment_in_asthma_change_in_FEV1	KIAA0825
13	64210398	Response_to_inhaled_corticosteroid_treatment_in_asthma_change_in_FEV1	LINC00376__LINC00395
5	131829297	Asthma_sex_interaction	AC1163663
10	119647256	Asthma_sex_interaction	AL5133241__RAB11FIP2
2	150655221	Asthma_sex_interaction	AC0073641_LINC01931
2	213189729	Asthma_sex_interaction	ERBB4
6	165565895	Asthma_sex_interaction	AL1361001__C6orf118
17	2938533	Asthma_sex_interaction	RAP1GAP2
2	46411207	Response_to_zileuton_treatment_in_asthma_FEV1_change_interaction	PRKCE
2	51136802	Response_to_zileuton_treatment_in_asthma_FEV1_change_interaction	NRXN1
2	211840828	Response_to_zileuton_treatment_in_asthma_FEV1_change_interaction	CPS1__AC0124911
3	29047444	Response_to_zileuton_treatment_in_asthma_FEV1_change_interaction	RBMS3_AC0986501
4	6177135	Response_to_zileuton_treatment_in_asthma_FEV1_change_interaction	C4orf50_JAKMIP1
4	6018891	Response_to_zileuton_treatment_in_asthma_FEV1_change_interaction	C4orf50
6	84234144	Response_to_zileuton_treatment_in_asthma_FEV1_change_interaction	PRSS35
6	70382870	Response_to_zileuton_treatment_in_asthma_FEV1_change_interaction	ADGRB3__LMBRD1
6	167549477	Response_to_zileuton_treatment_in_asthma_FEV1_change_interaction	Z947212_CCR6
7	50666033	Response_to_zileuton_treatment_in_asthma_FEV1_change_interaction	GRB10
8	17392357	Response_to_zileuton_treatment_in_asthma_FEV1_change_interaction	SLC7A2
8	27337791	Response_to_zileuton_treatment_in_asthma_FEV1_change_interaction	CHRNA2__EPHX2
10	61073614	Response_to_zileuton_treatment_in_asthma_FEV1_change_interaction	FAM13C
11	11109239	Response_to_zileuton_treatment_in_asthma_FEV1_change_interaction	AC1111881
12	129462703	Response_to_zileuton_treatment_in_asthma_FEV1_change_interaction	GLT1D1
12	60086206	Response_to_zileuton_treatment_in_asthma_FEV1_change_interaction	SLC16A7
14	35639120	Response_to_zileuton_treatment_in_asthma_FEV1_change_interaction	KIAA0391_AL1215941
17	71528080	Response_to_zileuton_treatment_in_asthma_FEV1_change_interaction	SDK2
18	73401650	Response_to_zileuton_treatment_in_asthma_FEV1_change_interaction	AC1160032__LINC01898
14	71648072	Response_to_zileuton_treatment_in_asthma_FEV1_change_interaction	AC0048173__AC0048172
14	35740941	Response_to_zileuton_treatment_in_asthma_FEV1_change_interaction	KIAA0391_AL1215941
17	38066240	Bronchial_hyperresponsiveness_in_asthma	GSDMB
17	37922259	Asthma	IKZF3
17	38023745	Asthma	IKZF3__ZPBP2
1	4193551	Diisocyanateinduced_asthma	AL8059612__EEF1DP6
2	144598432	Diisocyanateinduced_asthma	AC0795841__RF00019
2	45999988	Diisocyanateinduced_asthma	PRKCE
2	222207613	Diisocyanateinduced_asthma	AC0112331__EPHA4
10	6070539	Diisocyanateinduced_asthma	IL2RA_AL1371861
15	28365618	Diisocyanateinduced_asthma	HERC2_HERC2
2	222921916	Diisocyanateinduced_asthma	RPL23AP28__PAX3
2	13682804	Diisocyanateinduced_asthma	AC0730621
11	12480087	Diisocyanateinduced_asthma	PARVA
12	127007870	Diisocyanateinduced_asthma	AC0060651__NDUFA5P6
1	9789150	Diisocyanateinduced_asthma	CLSTN1_PIK3CD
2	11738091	Diisocyanateinduced_asthma	GREB1
15	98764847	Diisocyanateinduced_asthma	AC0225231
4	12099335	Diisocyanateinduced_asthma	AC1080371__LINC02270
5	21259138	Diisocyanateinduced_asthma	AC1401721__AC0932741
10	23393066	Diisocyanateinduced_asthma	MSRB2
11	113942151	Diisocyanateinduced_asthma	ZBTB16
2	157868868	Diisocyanateinduced_asthma	RPLP0P7__CDK7P1
5	15607448	Diisocyanateinduced_asthma	FBXL7_CTD2350J171
5	15783500	Diisocyanateinduced_asthma	FBXL7
8	29716261	Diisocyanateinduced_asthma	AC1312541__AC1312543
6	29387003	Diisocyanateinduced_asthma	OR5V1_OR5V1_OR5V1_OR5V1_OR5V1
10	73095793	Diisocyanateinduced_asthma	SLC29A3
18	31321994	Diisocyanateinduced_asthma	ASXL3
4	86693317	Diisocyanateinduced_asthma	ARHGAP24
20	3457616	Diisocyanateinduced_asthma	ATRN
7	13683763	Diisocyanateinduced_asthma	AC0112871
9	88963008	Diisocyanateinduced_asthma	TUT7
2	13726613	Diisocyanateinduced_asthma	AC0730621
12	313839	Diisocyanateinduced_asthma	SLC6A12_AC0074064
3	158447784	Diisocyanateinduced_asthma	RARRES1
21	23145950	Diisocyanateinduced_asthma	LINC01425
12	117154262	Diisocyanateinduced_asthma	C12orf49
5	118009472	Diisocyanateinduced_asthma	LINC02215__RNU734P
6	21824394	Diisocyanateinduced_asthma	CASC15
18	48317159	Diisocyanateinduced_asthma	MAPK4__MRO
22	18260704	Diisocyanateinduced_asthma	LINC00528
2	240441158	Diisocyanateinduced_asthma	HDAC4AS1__AC0796121
7	79662227	Diisocyanateinduced_asthma	GNAI1
7	82082438	Diisocyanateinduced_asthma	CACNA2D1__MTHFD2P5
7	46720711	Diisocyanateinduced_asthma	AC0112941
11	6375809	Diisocyanateinduced_asthma	AC0687333__AC0687331
4	124663356	Diisocyanateinduced_asthma	LINC01091
11	103016193	Diisocyanateinduced_asthma	DYNC2H1
1	204767305	Diisocyanateinduced_asthma	RF00601__NFASC
18	76698027	Diisocyanateinduced_asthma	AC0910271__LINC01896
10	63185662	Diisocyanateinduced_asthma	TMEM26
1	9879349	Diisocyanateinduced_asthma	CLSTN1
8	6202964	Diisocyanateinduced_asthma	AC0094351__AC0160651
13	45475582	Diisocyanateinduced_asthma	LINC00330__NUFIP1
4	30704527	Diisocyanateinduced_asthma	AC1068681__PCDH7
11	12091007	Diisocyanateinduced_asthma	AC1242761
9	112128998	Diisocyanateinduced_asthma	RF00019__PTPN3
9	18890061	Diisocyanateinduced_asthma	SAXO1_ADAMTSL1
4	175125429	Diisocyanateinduced_asthma	LINC02268
10	28590383	Diisocyanateinduced_asthma	MPP7
16	86827007	Diisocyanateinduced_asthma	LINC02188__AC0935191
6	169558013	Diisocyanateinduced_asthma	AL1099243__LINC01615
2	233554196	Diisocyanateinduced_asthma	EFHD1__GIGYF2
6	75945750	Diisocyanateinduced_asthma	COL12A1__COX7A2
15	46078307	Diisocyanateinduced_asthma	AC0687221
15	74550050	Diisocyanateinduced_asthma	CCDC33
1	211738467	Diisocyanateinduced_asthma	RD3__SLC30A1
19	51398427	Diisocyanateinduced_asthma	KLKP1
20	10271367	Diisocyanateinduced_asthma	SNAP25AS1_SNAP25
9	3195775	Diisocyanateinduced_asthma	LINC01231
8	134967408	Diisocyanateinduced_asthma	AC1107413__AC1107412
8	76319166	Diisocyanateinduced_asthma	PKMP4__HNF4G
12	41713306	Diisocyanateinduced_asthma	PDZRN4
9	8658954	Diisocyanateinduced_asthma	PTPRD
18	75451077	Diisocyanateinduced_asthma	AC1237862__RNA5SP461
7	139040258	Diisocyanateinduced_asthma	LUC7L2_C7orf55LUC7L2
1	159308071	Diisocyanateinduced_asthma	OR10J3__AL5133231
17	1941048	Diisocyanateinduced_asthma	DPH1
16	57007512	Diisocyanateinduced_asthma	CETP
4	181103729	Diisocyanateinduced_asthma	AC0211931__NDUFB5P1
8	95167247	Diisocyanateinduced_asthma	CDH17
10	25240084	Diisocyanateinduced_asthma	PRTFDC1
1	112610895	Diisocyanateinduced_asthma	LINC01750__AL4454261
10	105390343	Diisocyanateinduced_asthma	SH3PXD2A
6	37454827	Diisocyanateinduced_asthma	CCDC167
3	64149167	Diisocyanateinduced_asthma	PRICKLE2
4	188841486	Diisocyanateinduced_asthma	ADAM20P3__AC1080731
4	86280638	Diisocyanateinduced_asthma	AC0974881__ARHGAP24
6	94083123	Diisocyanateinduced_asthma	EPHA7
18	75373447	Diisocyanateinduced_asthma	AC1237862__RNA5SP461
12	21428371	Diisocyanateinduced_asthma	SLCO1A2
3	129137127	Diisocyanateinduced_asthma	EFCAB12
5	82845489	Diisocyanateinduced_asthma	VCANAS1_VCAN
2	121620828	Diisocyanateinduced_asthma	GLI2
20	40949831	Diisocyanateinduced_asthma	PTPRT
10	15654887	Diisocyanateinduced_asthma	ITGA8
15	58033859	Diisocyanateinduced_asthma	POLR2M
2	135632981	Diisocyanateinduced_asthma	ACMSD_CCNT2AS1
8	94303801	Diisocyanateinduced_asthma	AC0168852_LINC00535
10	134832927	Diisocyanateinduced_asthma	LINC01168__ADGRA1
15	58082367	Diisocyanateinduced_asthma	POLR2M__ALDH1A2
7	19164880	Diisocyanateinduced_asthma	AC0039863__AC0039861
8	21506668	Diisocyanateinduced_asthma	AC0213551__GFRA2
12	52680766	Diisocyanateinduced_asthma	KRT86_KRT81
12	25140690	Diisocyanateinduced_asthma	AC0263101__C12orf77
18	31390868	Diisocyanateinduced_asthma	ASXL3__NOL4
3	184090266	Diisocyanateinduced_asthma	THPO
6	141123711	Diisocyanateinduced_asthma	AL0354462
2	206305262	Diisocyanateinduced_asthma	PARD3B
2	222870106	Diisocyanateinduced_asthma	HSPA9P1__RPL23AP28
3	1994644	Diisocyanateinduced_asthma	RPL21P17__AC0188141
8	21156593	Diisocyanateinduced_asthma	AC0213551
11	7400566	Diisocyanateinduced_asthma	SYT9
11	115711933	Diisocyanateinduced_asthma	AP0029911
16	4071722	Diisocyanateinduced_asthma	ADCY9
4	12172669	Diisocyanateinduced_asthma	AC1080371__LINC02270
8	131523283	Diisocyanateinduced_asthma	ASAP1__AC0909871
9	76710284	Diisocyanateinduced_asthma	AL5131241__AL3556741
11	26741262	Diisocyanateinduced_asthma	SLC5A12
12	126734269	Diisocyanateinduced_asthma	AC0073681
14	96088260	Diisocyanateinduced_asthma	AL1334672
17	65386214	Diisocyanateinduced_asthma	PITPNC1
2	136802456	Diisocyanateinduced_asthma	DARSAS1__AC0684921
19	38975449	Diisocyanateinduced_asthma	RYR1
5	77348640	Diisocyanateinduced_asthma	AP3B1
7	28271690	Diisocyanateinduced_asthma	JAZF1AS1
20	25225945	Diisocyanateinduced_asthma	AL1217721__PYGB
10	28017572	Diisocyanateinduced_asthma	MKX
7	155810501	Diisocyanateinduced_asthma	AC0212181__RF00019
2	9291234	Diisocyanateinduced_asthma	AC0939041__ASAP2
17	6282471	Diisocyanateinduced_asthma	AC0558722__AIPL1
16	24363769	Diisocyanateinduced_asthma	CACNG3
1	116761694	Diisocyanateinduced_asthma	LINC01779__RF00012
12	16699250	Diisocyanateinduced_asthma	MGST1
11	102887229	Diisocyanateinduced_asthma	AP0014863__AP0014861
15	31540395	Diisocyanateinduced_asthma	AC0122361__KLF13
15	91387379	Diisocyanateinduced_asthma	AC1242481__RN7SL363P
5	79029311	Diisocyanateinduced_asthma	CMYA5
4	154478742	Diisocyanateinduced_asthma	TMEM131L
1	168720621	Diisocyanateinduced_asthma	AL1359261
3	107562877	Diisocyanateinduced_asthma	LINC00636_LINC00635
1	120017927	Diisocyanateinduced_asthma	HSD3BP1__GAPDHP58
15	29876649	Diisocyanateinduced_asthma	FAM189A1__AC1029411
2	164630952	Diisocyanateinduced_asthma	AC0167661
2	75473916	Diisocyanateinduced_asthma	TACR1__GAPDHP57
14	51264126	Diisocyanateinduced_asthma	NIN
2	141591408	Diisocyanateinduced_asthma	LRP1B
5	116492833	Diisocyanateinduced_asthma	AC0935342__RPL35AP15
2	200671903	Diisocyanateinduced_asthma	FTCDNL1
12	130466631	Diisocyanateinduced_asthma	TMEM132D__AC0557172
18	31088078	Diisocyanateinduced_asthma	CCDC178__AC0911981
5	15616676	Diisocyanateinduced_asthma	FBXL7
9	16414506	Diisocyanateinduced_asthma	BNC2
2	164801785	Diisocyanateinduced_asthma	AC0167661
7	34114712	Diisocyanateinduced_asthma	BMPER
4	58464353	Diisocyanateinduced_asthma	AC1073961
4	165400820	Diisocyanateinduced_asthma	MARCH1__AC0741982
5	111071625	Diisocyanateinduced_asthma	NREP_STARD4AS1
11	11593573	Diisocyanateinduced_asthma	AC1040311_GALNT18
5	104467115	Diisocyanateinduced_asthma	AC0919871_AC0995201
5	130764936	Diisocyanateinduced_asthma	RAPGEF6_AC0086951
5	125848356	Diisocyanateinduced_asthma	AC0935351__ALDH7A1
8	3118779	Diisocyanateinduced_asthma	CSMD1
18	24866049	Diisocyanateinduced_asthma	LINC01908__AC0904031
11	17642129	Diisocyanateinduced_asthma	OTOG
6	24901861	Diisocyanateinduced_asthma	RIPOR2
3	23125989	Diisocyanateinduced_asthma	SALL4P5__RPL24P7
10	105356837	Diisocyanateinduced_asthma	SH3PXD2A
15	26722016	Diisocyanateinduced_asthma	LINC02248__GABRB3
17	6250054	Diisocyanateinduced_asthma	BTF3P14__AC0558722
7	28475255	Diisocyanateinduced_asthma	CREB5
12	130117149	Diisocyanateinduced_asthma	TMEM132D
14	33795591	Diisocyanateinduced_asthma	NPAS3
4	183543648	Diisocyanateinduced_asthma	TENM3
6	164343775	Diisocyanateinduced_asthma	RN7SL366P__Z972052
12	52640277	Diisocyanateinduced_asthma	KRT7AS_KRT7
6	16110383	Diisocyanateinduced_asthma	AL0214072__MYLIP
13	113020757	Diisocyanateinduced_asthma	LINC01044__SPACA7
13	87675072	Diisocyanateinduced_asthma	LINC00430__UBBP5
3	129209178	Diisocyanateinduced_asthma	IFT122
18	77374321	Diisocyanateinduced_asthma	AC0684734__AC0684731
18	56020509	Diisocyanateinduced_asthma	NEDD4L
8	134350106	Diisocyanateinduced_asthma	KC8773731__AF1861901
9	7267614	Diisocyanateinduced_asthma	AL1614431__RPL4P5
17	38064405	Asthma	GSDMB
4	119115917	Lung_function_FEV1FVC_in_asthma_dust_mite_allergen_exposure_interaction	NDST3
6	119078652	Lung_function_FEV1FVC_in_asthma_dust_mite_allergen_exposure_interaction	CEP85L__SELENOKP3
8	122930641	Lung_function_FEV1_in_asthma_dust_mite_allergen_exposure_interaction	HAS2AS1
3	143210189	Lung_function_FEV1_in_asthma_dust_mite_allergen_exposure_interaction	SLC9A9
9	26458550	Lung_function_FEV1_in_asthma_dust_mite_allergen_exposure_interaction	AL3537531__AL4426391
1	108211005	Lung_function_FEV1_in_asthma_dust_mite_allergen_exposure_interaction	VAV3
3	143193111	Lung_function_FEV1_in_asthma_dust_mite_allergen_exposure_interaction	SLC9A9
9	6209697	Asthma	GTF3AP1__IL33
17	37876835	Asthma	ERBB2
5	131995964	Asthma	TH2LCRR_IL13
15	61069421	Asthma	RORA
6	90986686	Asthma	BACH2
10	9046645	Asthma	AC0447841__LINC00709
16	11199980	Asthma	CLEC16A
8	81278885	Asthma	AC0341142
12	57503775	Asthma	STAT6
17	47461433	Asthma	AC0911805
5	141492419	Asthma	NDFIP1
6	28712247	Asthma	RPSAP2__NOP56P1
6	31472720	Asthma	MICB_MICB_MICB_MICB_MICB_MICB_MICB_MICB
11	76301316	Asthma	EMSY__AP0011892
15	67449660	Asthma	SMAD3
2	102957716	Asthma	IL18R1_IL1RL1
5	110404999	Asthma	AC0103951__TSLP
6	32604372	Asthma	HLADQA1_HLADQA1_HLADQA1_HLADQA1_HLADQA1_HLADQA1
1	154426264	Asthma	IL6R
2	102968285	Asthma_childhood_onset	IL1RL1_IL18R1
5	131996445	Asthma_childhood_onset	IL13_TH2LCRR
6	31412961	Asthma_childhood_onset	LINC01149_LINC01149_LINC01149_LINC01149_HCP5_HCP5_HCP5_HCP5
9	6231239	Asthma_childhood_onset	IL33
17	38057197	Asthma_childhood_onset	ZPBP2__GSDMB
1	163776298	Asthma	AL3558621__RF00012
12	129511610	Asthma	NLRP9P1__TMEM132D
1	74110649	Asthma	LINC02238
2	24490413	Asthma	ITSN2
3	36239406	Asthma	RFC3P1__STAC
14	32691785	Asthma	RNU68__AL1362982
1	235362960	Asthma	ARID4B
3	24282432	Asthma	THRB
11	114235730	Asthma	AP0025181
20	43859099	Asthma	AL0356601__AL0356602
7	42040986	Asthma	GLI3
1	201138428	Asthma	TMEM9
7	34043348	Asthma	BMPER
11	100709894	Asthma	ARHGAP42
20	3348407	Asthma	C20orf194
8	117333797	Asthma	LINC00536
21	21415693	Asthma	LINC01683__LINC02573
8	119964283	Asthma	TNFRSF11B
5	37881414	Asthma	GDNFAS1
1	79256105	Asthma	AC1048371__ADGRL4
1	196945789	Asthma	AL1394181__CFHR5
6	145404255	Response_to_mepolizumab_in_severe_asthma	UTRN__AL0232831
9	21255049	Response_to_mepolizumab_in_severe_asthma	IFNA14__IFNA22P
1	158932555	Asthma	PYHIN1
2	102953617	Asthma	IL1RL1_IL18R1
5	110401872	Asthma	AC0103951__TSLP
9	6193455	Asthma	AL1623841__GTF3AP1
17	38064405	Asthma	GSDMB
1	152492559	Asthma	CRCT1__LCE3E
11	114231255	Asthma	AP0025182__AP0025181
4	144003159	Asthma	AC1045961
4	144357737	Asthma	GAB1
5	110401872	Asthma	AC0103951__TSLP
6	32155581	Asthma	PBX2_PBX2_PBX2
6	32184345	Asthma	NOTCH4_NOTCH4_NOTCH4
6	32338695	Asthma	TSBP1AS1_TSBP1AS1_TSBP1AS1_TSBP1AS1_TSBP1AS1_TSBP1AS1_TSBP1AS1_TSBP1_TSBP1_TSBP1_TSBP1
6	32358513	Asthma	TSBP1AS1_TSBP1AS1_TSBP1AS1_TSBP1AS1_TSBP1AS1_TSBP1AS1_TSBP1AS1
6	32414273	Asthma	HLADRA__HLADRB9
6	32658079	Asthma	HLADQB1__MTCO3P1
6	32687973	Asthma	AL6627891__HLADQB3
6	32961361	Asthma	BRD2__HLADOA
10	8972018	Asthma	AC0447842__AC0447841
12	56364321	Asthma	PMEL_CDK2
12	56412487	Asthma	IKZF4
8	118025645	Asthma	SLC30A8
6	33042880	Asthma	HLADPA1_HLADPA1_HLADPA1_HLADPA1_HLADPA1_HLADPA1_HLADPA1
13	63638329	Asthma	AL3548101
10	53493473	Asthma	PRKG1
1	154426264	Asthma	IL6R
11	76270683	Asthma	EMSY__AP0011892
2	102986222	Asthma	IL18R1
6	32625869	Asthma	HLADQA1__HLADQB1
9	6190076	Asthma	AL1623841__GTF3AP1
15	67446785	Asthma	SMAD3
17	38062196	Asthma	GSDMB
17	38121993	Asthma	GSDMA
22	37534034	Asthma	IL2RB
5	131723288	Asthma	SLC22A5
5	131995843	Asthma	IL13_TH2LCRR
15	61069988	Asthma	RORA
17	38095174	Asthma	AC0908442
17	38069949	Asthma	GSDMB
13	27415673	Asthma_toluene_diisocyanateinduced	GPR12__FGFR1OP2P1
10	68088508	Asthma_toluene_diisocyanateinduced	CTNNA3
9	20098711	Asthma_toluene_diisocyanateinduced	AL5912223__AL5126351
5	59369794	Asthma	PDE4D
9	82039362	Asthma_childhood_onset	CHCHD2P9__LNCARSR
8	135850898	Bone_mineral_accretion_in_asthma_oral_corticosteroid_dose_interaction	NCRNA00250
17	80898088	Bone_mineral_accretion_in_asthma_oral_corticosteroid_dose_interaction	TBCD
2	237805687	Bone_mineral_accretion_in_asthma_oral_corticosteroid_dose_interaction	AC0840301__RNU61051P
16	88570134	Bone_mineral_accretion_in_asthma_oral_corticosteroid_dose_interaction	ZFPM1
18	38383483	Bone_mineral_accretion_in_asthma_oral_corticosteroid_dose_interaction	RPL17P45__KC6
7	154622457	Bone_mineral_accretion_in_asthma_oral_corticosteroid_dose_interaction	DPP6
8	96208726	Bone_mineral_accretion_in_asthma_oral_corticosteroid_dose_interaction	PLEKHF2__C8orf37AS1
18	6522756	Bone_mineral_accretion_in_asthma_oral_corticosteroid_dose_interaction	LINC01387
20	40493072	Bone_mineral_accretion_in_asthma_oral_corticosteroid_dose_interaction	RF00568__AL0498122
5	141492419	Asthma	NDFIP1
6	28712247	Asthma	RPSAP2__NOP56P1
6	90986686	Asthma	BACH2
12	57503775	Asthma	STAT6
17	47461433	Asthma	AC0911805
6	31412961	Asthma	LINC01149_LINC01149_LINC01149_LINC01149_HCP5_HCP5_HCP5_HCP5
10	9054787	Asthma	AC0447841__LINC00709
8	81289787	Asthma	AC0341142
16	11199980	Asthma	CLEC16A
2	102953617	Asthma	IL1RL1_IL18R1
5	110404999	Asthma	AC0103951__TSLP
5	131995964	Asthma	TH2LCRR_IL13
6	32604372	Asthma	HLADQA1_HLADQA1_HLADQA1_HLADQA1_HLADQA1_HLADQA1
9	6209697	Asthma	GTF3AP1__IL33
11	76299194	Asthma	EMSY__AP0011892
15	61069421	Asthma	RORA
15	67442596	Asthma	SMAD3
17	38062217	Asthma	GSDMB
6	31472720	Asthma	MICB_MICB_MICB_MICB_MICB_MICB_MICB_MICB
6	31410408	Asthma	HCP5_HCP5_HCP5_HCP5_LINC01149_LINC01149_LINC01149_LINC01149
2	102957716	Asthma	IL18R1_IL1RL1
5	110198114	Asthma	SLC25A46__AC0087821
5	131797547	Asthma	C5orf56_AC1163663
6	32375973	Asthma	TSBP1AS1__HLADRA
6	91001333	Asthma_moderate_or_severe	BACH2
11	76293726	Asthma_moderate_or_severe	EMSY__AP0011892
5	131799626	Asthma_moderate_or_severe	AC1163663_C5orf56
1	167427247	Asthma_moderate_or_severe	AL3599621_CD247_AL3599622
16	11230703	Asthma_moderate_or_severe	CLEC16A
2	242698640	Asthma_moderate_or_severe	D2HGDH
1	152285861	Asthma_moderate_or_severe	FLGAS1_FLG
10	8115362	Asthma_moderate_or_severe	GATA3
6	32581740	Asthma_moderate_or_severe	HLADRB1__HLADQA1
6	32627250	Asthma_moderate_or_severe	HLADQB1_HLADQB1_HLADQB1_HLADQB1_HLADQB1_HLADQB1_HLADQB1
17	37910368	Asthma_moderate_or_severe	GRB7__IKZF3
2	102949161	Asthma_moderate_or_severe	IL1RL1_IL18R1
9	6208030	Asthma_moderate_or_severe	GTF3AP1__IL33
4	123055702	Asthma_moderate_or_severe	RN7SL335P__KIAA1109
13	100112522	Asthma_moderate_or_severe	TM9SF2
10	9043404	Asthma_moderate_or_severe	AC0447841__LINC00709
8	81266938	Asthma_moderate_or_severe	AC0341142
11	1136478	Asthma_moderate_or_severe	MUC2__MUC5AC
5	131887986	Asthma_moderate_or_severe	IL5_AC1163663
1	8501786	Asthma_moderate_or_severe	RERE
15	61068704	Asthma_moderate_or_severe	RORA
12	56449875	Asthma_moderate_or_severe	RPS26__ERBB3
15	67441750	Asthma_moderate_or_severe	SMAD3
12	57497005	Asthma_moderate_or_severe	STAT6
5	110401872	Asthma_moderate_or_severe	AC0103951__TSLP
5	110467499	Asthma_moderate_or_severe	WDR36__AC0104683
17	47439302	Asthma_moderate_or_severe	AC0911802_ZNF652
9	126828514	Asthma_exacerbations_in_inhaled_corticosteroid_treatment	LHX2__NEK6
11	86167136	Asthma_exacerbations_in_inhaled_corticosteroid_treatment	ME3_AP0018311
6	15909525	Asthma_exacerbations_in_inhaled_corticosteroid_treatment	DTNBP1__ARPC3P5
1	6367219	Asthma_exacerbations_in_inhaled_corticosteroid_treatment	ACOT7
6	15909525	Asthma_exacerbations_in_inhaled_corticosteroid_treatment	DTNBP1__ARPC3P5
6	123886231	Asthma_exacerbations_in_inhaled_corticosteroid_treatment	TRDN
7	104006510	Asthma_exacerbations_in_inhaled_corticosteroid_treatment	LHFPL3
9	126828514	Asthma_exacerbations_in_inhaled_corticosteroid_treatment	LHX2__NEK6
11	86167136	Asthma_exacerbations_in_inhaled_corticosteroid_treatment	ME3_AP0018311
13	33578233	Asthma_exacerbations_in_inhaled_corticosteroid_treatment	TOMM22P3__KL
18	15182381	Asthma_exacerbations_in_inhaled_corticosteroid_treatment	AP0059012__AP0059013
19	18095769	Asthma_exacerbations_in_inhaled_corticosteroid_treatment	KCNN1
22	39399941	Asthma_exacerbations_in_inhaled_corticosteroid_treatment	APOBEC3BAS1__APOBEC3C
22	39404249	Asthma_exacerbations_in_inhaled_corticosteroid_treatment	APOBEC3BAS1__APOBEC3C
18	15097277	Asthma_exacerbations_in_inhaled_corticosteroid_treatment	AP0052421
22	39404249	Asthma_exacerbations_in_inhaled_corticosteroid_treatment	APOBEC3BAS1__APOBEC3C
12	21323611	Ischemic_stroke_large_artery_atherosclerosis	SLCO1B1_AC0223351
1	51298205	Ischemic_stroke_large_artery_atherosclerosis	FAF1
1	51439456	Ischemic_stroke_large_artery_atherosclerosis	CDKN2C
7	126324591	Carotid_atherosclerosis_in_HIV_infection	GRM8
5	165063884	Carotid_atherosclerosis_in_HIV_infection	AC0084151
15	33905410	Carotid_atherosclerosis_in_HIV_infection	RYR3
22	29847722	Carotid_atherosclerosis_in_HIV_infection	RFPL1S
5	66452175	Carotid_atherosclerosis_in_HIV_infection	MAST4
7	25608409	Carotid_atherosclerosis_in_HIV_infection	AC0917051__AC0051651
10	83153246	Carotid_atherosclerosis_in_HIV_infection	RPA2P2__NRG3
1	115655690	Ischemic_stroke_large_artery_atherosclerosis	LINC01765__AL0498251
7	19031935	Ischemic_stroke_large_artery_atherosclerosis	HDAC9
11	34019537	Coronary_atherosclerosis_increased_number_of_diseased_vessels_traffic_exposure_interaction	LMO2__CAPRIN1
21	15856974	Coronary_atherosclerosis_increased_number_of_diseased_vessels_traffic_exposure_interaction	HSPA13__SAMSN1
18	62767789	Coronary_atherosclerosis_increased_number_of_diseased_vessels_traffic_exposure_interaction	AC0275061__AC0079481
1	207143422	Coronary_atherosclerosis_increased_number_of_diseased_vessels_traffic_exposure_interaction	FCAMR
1	207153881	Coronary_atherosclerosis_increased_number_of_diseased_vessels_traffic_exposure_interaction	FCAMR__C1orf116
1	207110936	Coronary_atherosclerosis_increased_number_of_diseased_vessels_traffic_exposure_interaction	PIGR
10	20970477	Coronary_atherosclerosis_increased_number_of_diseased_vessels_traffic_exposure_interaction	MIR4675__NEBL
7	22601127	Coronary_atherosclerosis_increased_number_of_diseased_vessels_traffic_exposure_interaction	STEAP1B
10	129273673	Coronary_atherosclerosis_increased_number_of_diseased_vessels_traffic_exposure_interaction	DOCK1__NPS
10	129274503	Coronary_atherosclerosis_increased_number_of_diseased_vessels_traffic_exposure_interaction	DOCK1__NPS
18	65827943	Coronary_atherosclerosis_increased_number_of_diseased_vessels_traffic_exposure_interaction	AC0681121__LINC01912
5	126541479	Coronary_atherosclerosis_increased_number_of_diseased_vessels_traffic_exposure_interaction	AC0114162__AC0114163
5	143046538	Coronary_atherosclerosis_increased_number_of_diseased_vessels_traffic_exposure_interaction	AC0086962
18	62821954	Coronary_atherosclerosis_increased_number_of_diseased_vessels_traffic_exposure_interaction	AC0079481__AC0076311
6	88273969	Coronary_atherosclerosis_increased_number_of_diseased_vessels_traffic_exposure_interaction	RARS2
9	106010237	Ischemic_stroke_large_artery_atherosclerosis	LINC01492
1	115657799	Ischemic_stroke_large_artery_atherosclerosis	LINC01765__AL0498251
13	98943639	Ischemic_stroke_large_artery_atherosclerosis	FARP1
4	148414651	Ischemic_stroke_large_artery_atherosclerosis	AC0939081_EDNRA
7	19049388	Ischemic_stroke_large_artery_atherosclerosis	HDAC9__TWIST1
12	111884608	Ischemic_stroke_large_artery_atherosclerosis	SH2B3_ATXN2
6	161089307	Ischemic_stroke_large_artery_atherosclerosis	AL1099332
11	102730033	Ischemic_stroke_large_artery_atherosclerosis	MMP3__MMP12
2	204272090	Subclinical_atherosclerosis_traits_other	ABI2_RAPH1
10	50109223	Subclinical_atherosclerosis_traits_other	WDFY4_AC0602343
5	13764419	Subclinical_atherosclerosis_traits_other	DNAH5
1	189861404	Subclinical_atherosclerosis_traits_other	AL5915041__AL3599761
5	13769974	Subclinical_atherosclerosis_traits_other	DNAH5
4	126933292	Subclinical_atherosclerosis_traits_other	AC1059191__LINC02379
11	91952154	Subclinical_atherosclerosis_traits_other	RPL7AP57__NDUFB11P1
5	13779743	Subclinical_atherosclerosis_traits_other	DNAH5
9	106010237	Ischemic_stroke_large_artery_atherosclerosis	LINC01492
1	115657799	Ischemic_stroke_large_artery_atherosclerosis	LINC01765__AL0498251
4	148414651	Ischemic_stroke_large_artery_atherosclerosis	AC0939081_EDNRA
7	19049388	Ischemic_stroke_large_artery_atherosclerosis	HDAC9__TWIST1
11	102730033	Ischemic_stroke_large_artery_atherosclerosis	MMP3__MMP12
3	149157706	Ischemic_stroke_large_artery_atherosclerosis	AC1087512__AC1087513
3	36856030	Bipolar_disorder	HSPD1P6__LINC02033
6	27331596	Bipolar_disorder	ZNF204P__ZNF391
6	27480227	Bipolar_disorder	AL0219183
6	152793412	Bipolar_disorder	SYNE1
7	1950809	Bipolar_disorder	MAD1L1
8	143145547	Bipolar_disorder	AC1044171__AC1044172
11	61603510	Bipolar_disorder	FADS2
11	66551002	Bipolar_disorder	C11orf80
11	79077193	Bipolar_disorder	TENM4
12	98564216	Bipolar_disorder	AC0161521
19	13153035	Bipolar_disorder	NFIX
1	178100219	Bipolar_disorder	RASAL2
3	63133849	Bipolar_disorder	LINC00698__UBL5P3
6	28512882	Bipolar_disorder	GPX5__ZBED9
7	2031592	Bipolar_disorder	MAD1L1
10	98879661	Bipolar_disorder	SLIT1
10	127112829	Bipolar_disorder	MRPS21P6__RPS27P18
11	133776948	Bipolar_disorder	MIR4697HG__IGSF9B
12	39201470	Bipolar_disorder	CPNE8
17	8222777	Bipolar_disorder	ARHGEF15
22	34498035	Bipolar_disorder	LINC01643
2	97380229	Bipolar_disorder	LMAN2L
3	36856030	Bipolar_disorder	HSPD1P6__LINC02033
3	52814256	Bipolar_disorder	ITIH1
6	152714606	Bipolar_disorder	SYNE1
10	62076628	Bipolar_disorder	ANK3
10	111774807	Bipolar_disorder	ADD3
12	2419896	Bipolar_disorder	CACNA1C
12	49466994	Bipolar_disorder	RHEBL1__AC0116034
22	45251811	Binge_eating_behaviour_in_bipolar_disorder	ARHGAP8_PRR5ARHGAP8
10	17131753	Binge_eating_behaviour_in_bipolar_disorder	CUBN
2	184444370	Binge_eating_behaviour_in_bipolar_disorder	LIN28AP1__CACYBPP2
2	150531537	Binge_eating_behaviour_in_bipolar_disorder	AC0073641
20	24311177	Binge_eating_behaviour_in_bipolar_disorder	AL1580901__GAPDHP53
2	107982688	Binge_eating_behaviour_and_bipolar_disorder	AC0966691
6	81152773	Binge_eating_behaviour_and_bipolar_disorder	AL3597154__AL3597151
13	105275930	Binge_eating_behaviour_and_bipolar_disorder	ATP6V1G1P7__RPL7P45
3	66159153	Binge_eating_behaviour_and_bipolar_disorder	SLC25A26_SLC25A26
12	17523754	Binge_eating_behaviour_and_bipolar_disorder	AC0921101__PSMC1P8
12	66816139	Suicidal_ideation_in_depression_or_bipolar_disorder	GRIP1
2	21133883	Binge_eating_behaviour_and_bipolar_disorder	AC0123611__AC1156191
7	9070269	Binge_eating_behaviour_and_bipolar_disorder	AC0095001__AC0048522
22	45253895	Binge_eating_behaviour_in_bipolar_disorder	PRR5ARHGAP8_ARHGAP8
20	594780	Autism_spectrum_disorder_attention_deficithyperactivity_disorder_bipolar_disorder_major_depressive_disorder_and_schizophrenia_combined	TCF15__SRXN1
7	2041432	Autism_spectrum_disorder_attention_deficithyperactivity_disorder_bipolar_disorder_major_depressive_disorder_and_schizophrenia_combined	MAD1L1
10	6946263	Autism_spectrum_disorder_attention_deficithyperactivity_disorder_bipolar_disorder_major_depressive_disorder_and_schizophrenia_combined	AL3920861
16	9675246	Autism_spectrum_disorder_attention_deficithyperactivity_disorder_bipolar_disorder_major_depressive_disorder_and_schizophrenia_combined	AC0072212
16	9911386	Autism_spectrum_disorder_attention_deficithyperactivity_disorder_bipolar_disorder_major_depressive_disorder_and_schizophrenia_combined	GRIN2A
19	14713493	Autism_spectrum_disorder_attention_deficithyperactivity_disorder_bipolar_disorder_major_depressive_disorder_and_schizophrenia_combined	CLEC17A
10	18601928	Autism_spectrum_disorder_attention_deficithyperactivity_disorder_bipolar_disorder_major_depressive_disorder_and_schizophrenia_combined	CACNB2
16	23640467	Autism_spectrum_disorder_attention_deficithyperactivity_disorder_bipolar_disorder_major_depressive_disorder_and_schizophrenia_combined	PALB2
7	24692552	Autism_spectrum_disorder_attention_deficithyperactivity_disorder_bipolar_disorder_major_depressive_disorder_and_schizophrenia_combined	MPP6
1	30437268	Autism_spectrum_disorder_attention_deficithyperactivity_disorder_bipolar_disorder_major_depressive_disorder_and_schizophrenia_combined	AL6459441__LINC01648
6	32675109	Autism_spectrum_disorder_attention_deficithyperactivity_disorder_bipolar_disorder_major_depressive_disorder_and_schizophrenia_combined	MTCO3P1__AL6627891
8	34236992	Autism_spectrum_disorder_attention_deficithyperactivity_disorder_bipolar_disorder_major_depressive_disorder_and_schizophrenia_combined	AC0909931__LINC01288
3	36842623	Autism_spectrum_disorder_attention_deficithyperactivity_disorder_bipolar_disorder_major_depressive_disorder_and_schizophrenia_combined	HSPD1P6__LINC02033
18	52821124	Autism_spectrum_disorder_attention_deficithyperactivity_disorder_bipolar_disorder_major_depressive_disorder_and_schizophrenia_combined	RNA5SP459__TCF4
18	53066328	Autism_spectrum_disorder_attention_deficithyperactivity_disorder_bipolar_disorder_major_depressive_disorder_and_schizophrenia_combined	TCF4
3	52733106	Autism_spectrum_disorder_attention_deficithyperactivity_disorder_bipolar_disorder_major_depressive_disorder_and_schizophrenia_combined	GLT8D1
3	52833219	Autism_spectrum_disorder_attention_deficithyperactivity_disorder_bipolar_disorder_major_depressive_disorder_and_schizophrenia_combined	ITIH3
1	79263805	Autism_spectrum_disorder_attention_deficithyperactivity_disorder_bipolar_disorder_major_depressive_disorder_and_schizophrenia_combined	AC1048371__ADGRL4
15	88723712	Autism_spectrum_disorder_attention_deficithyperactivity_disorder_bipolar_disorder_major_depressive_disorder_and_schizophrenia_combined	NTRK3
16	89741496	Autism_spectrum_disorder_attention_deficithyperactivity_disorder_bipolar_disorder_major_depressive_disorder_and_schizophrenia_combined	AC0105381
12	99498187	Autism_spectrum_disorder_attention_deficithyperactivity_disorder_bipolar_disorder_major_depressive_disorder_and_schizophrenia_combined	ANKS1B_AC1173771
1	98502934	Autism_spectrum_disorder_attention_deficithyperactivity_disorder_bipolar_disorder_major_depressive_disorder_and_schizophrenia_combined	MIR137HG
2	102663628	Autism_spectrum_disorder_attention_deficithyperactivity_disorder_bipolar_disorder_major_depressive_disorder_and_schizophrenia_combined	IL1R2__IL1R1
4	102589283	Autism_spectrum_disorder_attention_deficithyperactivity_disorder_bipolar_disorder_major_depressive_disorder_and_schizophrenia_combined	BANK1
10	104660004	Autism_spectrum_disorder_attention_deficithyperactivity_disorder_bipolar_disorder_major_depressive_disorder_and_schizophrenia_combined	BORCS7ASMT_AS3MT
10	105297770	Autism_spectrum_disorder_attention_deficithyperactivity_disorder_bipolar_disorder_major_depressive_disorder_and_schizophrenia_combined	NEURL1
8	106142333	Autism_spectrum_disorder_attention_deficithyperactivity_disorder_bipolar_disorder_major_depressive_disorder_and_schizophrenia_combined	ZFPM2
11	107756551	Autism_spectrum_disorder_attention_deficithyperactivity_disorder_bipolar_disorder_major_depressive_disorder_and_schizophrenia_combined	SLC35F2
13	108668547	Autism_spectrum_disorder_attention_deficithyperactivity_disorder_bipolar_disorder_major_depressive_disorder_and_schizophrenia_combined	AL1369641__LIG4
7	110047964	Autism_spectrum_disorder_attention_deficithyperactivity_disorder_bipolar_disorder_major_depressive_disorder_and_schizophrenia_combined	AC0731141__AC0921671
5	130413981	Autism_spectrum_disorder_attention_deficithyperactivity_disorder_bipolar_disorder_major_depressive_disorder_and_schizophrenia_combined	AC1133672__HINT1
7	137858766	Autism_spectrum_disorder_attention_deficithyperactivity_disorder_bipolar_disorder_major_depressive_disorder_and_schizophrenia_combined	AC0838671__RF00019
5	146225244	Autism_spectrum_disorder_attention_deficithyperactivity_disorder_bipolar_disorder_major_depressive_disorder_and_schizophrenia_combined	PPP2R2B
6	152790573	Autism_spectrum_disorder_attention_deficithyperactivity_disorder_bipolar_disorder_major_depressive_disorder_and_schizophrenia_combined	SYNE1
4	152908169	Autism_spectrum_disorder_attention_deficithyperactivity_disorder_bipolar_disorder_major_depressive_disorder_and_schizophrenia_combined	RNA5SP169__LINC02273
2	181076749	Autism_spectrum_disorder_attention_deficithyperactivity_disorder_bipolar_disorder_major_depressive_disorder_and_schizophrenia_combined	CWC22__AC0126691
4	189861251	Autism_spectrum_disorder_attention_deficithyperactivity_disorder_bipolar_disorder_major_depressive_disorder_and_schizophrenia_combined	AC0939094__AC1221381
1	200960307	Autism_spectrum_disorder_attention_deficithyperactivity_disorder_bipolar_disorder_major_depressive_disorder_and_schizophrenia_combined	KIF21B
2	240112972	Autism_spectrum_disorder_attention_deficithyperactivity_disorder_bipolar_disorder_major_depressive_disorder_and_schizophrenia_combined	HDAC4
6	30913458	Autism_spectrum_disorder_attention_deficithyperactivity_disorder_bipolar_disorder_major_depressive_disorder_and_schizophrenia_combined	MUCL3_SFTA2
6	32913246	Autism_spectrum_disorder_attention_deficithyperactivity_disorder_bipolar_disorder_major_depressive_disorder_and_schizophrenia_combined	AL6459412
9	2194227	Autism_spectrum_disorder_attention_deficithyperactivity_disorder_bipolar_disorder_major_depressive_disorder_and_schizophrenia_combined	SMARCA2__RN7SL592P
10	62222107	Autism_spectrum_disorder_attention_deficithyperactivity_disorder_bipolar_disorder_major_depressive_disorder_and_schizophrenia_combined	ANK3
12	2345295	Autism_spectrum_disorder_attention_deficithyperactivity_disorder_bipolar_disorder_major_depressive_disorder_and_schizophrenia_combined	CACNA1C
6	30032522	Autism_spectrum_disorder_attention_deficithyperactivity_disorder_bipolar_disorder_major_depressive_disorder_and_schizophrenia_combined	ZNRD1_ZNRD1_ZNRD1_ZNRD1_ZNRD1_ZNRD1_ZNRD1
1	8422676	Autism_spectrum_disorder_attention_deficithyperactivity_disorder_bipolar_disorder_major_depressive_disorder_and_schizophrenia_combined	RERE
19	52494778	Autism_spectrum_disorder_attention_deficithyperactivity_disorder_bipolar_disorder_major_depressive_disorder_and_schizophrenia_combined	ZNF615
1	79238015	Autism_spectrum_disorder_attention_deficithyperactivity_disorder_bipolar_disorder_major_depressive_disorder_and_schizophrenia_combined	AC1048371__ADGRL4
8	34126948	Autism_spectrum_disorder_attention_deficithyperactivity_disorder_bipolar_disorder_major_depressive_disorder_and_schizophrenia_combined	AC0909931
3	36856030	Autism_spectrum_disorder_attention_deficithyperactivity_disorder_bipolar_disorder_major_depressive_disorder_and_schizophrenia_combined	HSPD1P6__LINC02033
8	89760311	Autism_spectrum_disorder_attention_deficithyperactivity_disorder_bipolar_disorder_major_depressive_disorder_and_schizophrenia_combined	AC0905781
7	83772415	Autism_spectrum_disorder_attention_deficithyperactivity_disorder_bipolar_disorder_major_depressive_disorder_and_schizophrenia_combined	SEMA3A
7	2278226	Autism_spectrum_disorder_attention_deficithyperactivity_disorder_bipolar_disorder_major_depressive_disorder_and_schizophrenia_combined	MRM2
21	31013159	Autism_spectrum_disorder_attention_deficithyperactivity_disorder_bipolar_disorder_major_depressive_disorder_and_schizophrenia_combined	GRIK1
2	233736244	Autism_spectrum_disorder_attention_deficithyperactivity_disorder_bipolar_disorder_major_depressive_disorder_and_schizophrenia_combined	SNORC
10	80953136	Autism_spectrum_disorder_attention_deficithyperactivity_disorder_bipolar_disorder_major_depressive_disorder_and_schizophrenia_combined	ZMIZ1
11	118341649	Autism_spectrum_disorder_attention_deficithyperactivity_disorder_bipolar_disorder_major_depressive_disorder_and_schizophrenia_combined	AP0012675_KMT2A
11	22312566	Autism_spectrum_disorder_attention_deficithyperactivity_disorder_bipolar_disorder_major_depressive_disorder_and_schizophrenia_combined	AC1040091
8	80103432	Suicide_in_bipolar_disorder	AC0838371__AC1386461
18	66214696	Suicide_in_bipolar_disorder	AC0678191__TMX3
5	112580290	Bipolar_disorder_and_schizophrenia	MCC
11	131336074	Bipolar_disorder_and_schizophrenia	NTM
8	121635396	Bipolar_disorder_and_schizophrenia	SNTB1
7	12937255	Bipolar_disorder_and_schizophrenia	AC0112871
X	144141319	Bipolar_disorder_and_schizophrenia	RN7SKP189__CYCSP44
19	6080482	Bipolar_disorder_and_schizophrenia	RFX2
15	62312840	Bipolar_disorder_and_schizophrenia	VPS13C
22	40996367	Bipolar_disorder_and_schizophrenia	MRTFA
2	134005569	Bipolar_disorder_and_schizophrenia	NCKAP5
3	170163474	Bipolar_disorder_and_schizophrenia	AC0263165_CLDN11
21	11002009	Bipolar_disorder_and_schizophrenia	AF2549831_BAGE2
5	4720585	Bipolar_disorder_and_schizophrenia	AC1067992
13	101708310	Bipolar_disorder_and_schizophrenia	NALCNAS1_NALCN
1	80134123	Bipolar_disorder_and_schizophrenia	ADH5P2__AC0996711
19	18467886	Bipolar_disorder_and_schizophrenia	PGPEP1
5	51217851	Bipolar_disorder_and_schizophrenia	RNA5SP182__KATNBL1P4
1	196042662	Bipolar_disorder_and_schizophrenia	LINC01724__KCNT2
3	20108546	Bipolar_disorder_and_schizophrenia	KAT2B
7	1886535	Bipolar_disorder_and_schizophrenia	MAD1L1_AC1041291
1	93401837	Bipolar_disorder_and_schizophrenia	DIPK1A
8	94169350	Bipolar_disorder_and_schizophrenia	C8orf87
13	111030578	Bipolar_disorder_and_schizophrenia	COL4A2
20	36957837	Bipolar_disorder_and_schizophrenia	BPI
7	2041432	Bipolar_disorder_and_schizophrenia	MAD1L1
3	20615273	Bipolar_disorder_and_schizophrenia	SGO1AS1
10	45123379	Bipolar_disorder_and_schizophrenia	AL3561571__EIF2AP4
5	79099464	Bipolar_disorder_and_schizophrenia	AC0084962
17	36026335	Bipolar_disorder_and_schizophrenia	AC2435712
7	2298227	Bipolar_disorder_and_schizophrenia	SNX8
20	24717085	Bipolar_disorder_and_schizophrenia	AL0495941__AL0356611
8	2040104	Bipolar_disorder_and_schizophrenia	MYOM2
9	6784726	Bipolar_disorder_and_schizophrenia	KDM4C
7	7399404	Bipolar_disorder_and_schizophrenia	COL28A1
10	18388434	Bipolar_disorder_and_schizophrenia	SLC39A12__CACNB2
14	58200725	Bipolar_disorder_and_schizophrenia	SLC35F4
2	12568996	Bipolar_disorder_and_schizophrenia	MIR3681HG
7	156048649	Bipolar_disorder_and_schizophrenia	RF00019__AC0938131
8	20066049	Bipolar_disorder_and_schizophrenia	ATP6V1B2
15	69650053	Bipolar_disorder_and_schizophrenia	PAQR5
4	95146135	Bipolar_disorder_and_schizophrenia	SMARCAD1
X	153006495	Bipolar_disorder_and_schizophrenia	U521111_ABCD1
12	48403765	Bipolar_disorder_and_schizophrenia	AC0048015
10	6407737	Bipolar_disorder_and_schizophrenia	AL1371451__PRKCQ
5	156942285	Bipolar_disorder_and_schizophrenia	ADAM19
9	121359286	Bipolar_disorder_and_schizophrenia	TPT1P9__AL3555921
5	40626753	Bipolar_disorder_and_schizophrenia	TTC33
9	15283097	Bipolar_disorder_and_schizophrenia	TTC39B
6	89732101	Bipolar_disorder_and_schizophrenia	AL0793421__AL0793422
11	18265799	Bipolar_disorder_and_schizophrenia	SAA2SAA4_SAA2
12	68532077	Bipolar_disorder_and_schizophrenia	IFNGAS1
16	7753704	Bipolar_disorder_and_schizophrenia	RBFOX1
3	54632547	Bipolar_disorder_and_schizophrenia	CACNA2D3
5	64534641	Bipolar_disorder_and_schizophrenia	ADAMTS6
22	42670965	Bipolar_disorder_and_schizophrenia	TCF20_TCF20_TCF20_TCF20_TCF20_OGFRP1
X	82535169	Bipolar_disorder_and_schizophrenia	ATG4AP1__Z821701
8	27076598	Bipolar_disorder_and_schizophrenia	AC0901501__STMN4
X	32225255	Bipolar_disorder_and_schizophrenia	DMD
2	22576100	Bipolar_disorder_and_schizophrenia	AC0965701
3	191196592	Bipolar_disorder_and_schizophrenia	AC0733651
18	66314072	Bipolar_disorder_and_schizophrenia	AC0678191__TMX3
6	108323759	Bipolar_disorder_and_schizophrenia	MTHFD2P3__RPL3P7
14	27406892	Bipolar_disorder_and_schizophrenia	AL1102921
5	10811474	Bipolar_disorder_and_schizophrenia	AC0126291__CTNND2
5	111107115	Bipolar_disorder_and_schizophrenia	NREP
19	3251219	Bipolar_disorder_and_schizophrenia	CELF5
9	90031669	Bipolar_disorder_and_schizophrenia	RF00568__AL3537521
8	58840924	Bipolar_disorder_and_schizophrenia	LINC01602
11	10740366	Bipolar_disorder_and_schizophrenia	MRVI1__RF00019
X	82711942	Bipolar_disorder_and_schizophrenia	ATG4AP1__Z821701
20	52610496	Bipolar_disorder_and_schizophrenia	BCAS1
7	81786220	Bipolar_disorder_and_schizophrenia	CACNA2D1
11	98125404	Bipolar_disorder_and_schizophrenia	AP0013171__AP0030381
5	106724588	Bipolar_disorder_and_schizophrenia	EFNA5
5	11298223	Bipolar_disorder_and_schizophrenia	CTNND2
15	39003763	Bipolar_disorder_and_schizophrenia	C15orf53
1	114715584	Bipolar_disorder_and_schizophrenia	SYT6__AL1219991
6	100756687	Bipolar_disorder_and_schizophrenia	AL0802851__SIM1
15	59719169	Bipolar_disorder_and_schizophrenia	FAM81A
17	39250639	Bipolar_disorder_and_schizophrenia	KRTAP47__KRTAP48
1	115875645	Bipolar_disorder_and_schizophrenia	NGF_NGFAS1
16	77916191	Bipolar_disorder_and_schizophrenia	VAT1L
13	26037960	Bipolar_disorder_and_schizophrenia	ATP8A2
22	27011420	Bipolar_disorder_and_schizophrenia	CRYBB1
7	57699151	Bipolar_disorder_and_schizophrenia	AC0648626
6	87466492	Bipolar_disorder_and_schizophrenia	AL3531331__AL3531332
1	30432219	Bipolar_disorder_and_schizophrenia	AL6459441__LINC01648
13	106651661	Bipolar_disorder_and_schizophrenia	RF00402__RNA5SP38
X	139166683	Bipolar_disorder_and_schizophrenia	HNRNPA3P3__RN7SL727P
X	139314056	Bipolar_disorder_and_schizophrenia	FO3934081__AL1370141
20	19852503	Bipolar_disorder_and_schizophrenia	RIN2
13	54435237	Bipolar_disorder_and_schizophrenia	LINC00558
8	142359550	Bipolar_disorder_and_schizophrenia	LINC01300__AC1008032
8	143691838	Bipolar_disorder_and_schizophrenia	MROH4P__ARC
9	124098535	Bipolar_disorder_and_schizophrenia	GSN__STOM
11	116400382	Bipolar_disorder_and_schizophrenia	LINC02151__AP0007702
7	145959243	Bipolar_disorder_and_schizophrenia	CNTNAP2
9	33217266	Bipolar_disorder_and_schizophrenia	B4GALT1AS1__SPINK4
13	40948151	Bipolar_disorder_and_schizophrenia	LINC00598
14	32433858	Bipolar_disorder_and_schizophrenia	AL3529842
6	104593867	Bipolar_disorder_and_schizophrenia	NPM1P10__AL3569671
13	94341096	Bipolar_disorder_and_schizophrenia	GPC6
3	25112171	Bipolar_disorder_and_schizophrenia	AC0924221
19	11330942	Bipolar_disorder_and_schizophrenia	DOCK6
3	36856030	Bipolar_disorder	HSPD1P6__LINC02033
6	98553894	Bipolar_disorder	AL5897401
7	1896413	Bipolar_disorder	MAD1L1
9	23347865	Bipolar_disorder	AL3911171
12	49389320	Bipolar_disorder	AC0116033_DDN
17	37846512	Bipolar_disorder	ERBB2_PGAP3
7	130812963	Bipolar_disorder_early_onset	MKLN1
5	7755900	Bipolar_disorder_age_of_onset_21_or_attention_deficit_hyperactivity_disorder	ADCY2
6	118639387	Bipolar_disorder_age_of_onset_21_or_attention_deficit_hyperactivity_disorder	SLC35F1__AL5899931
1	165377552	Bipolar_disorder_age_of_onset_21_or_attention_deficit_hyperactivity_disorder	RXRG
20	52551884	Bipolar_disorder_age_of_onset_21_or_attention_deficit_hyperactivity_disorder	SUMO1P1__BCAS1
1	34604567	Response_to_lithium_treatment_in_bipolar_disorder	CSMD2
7	18444419	Response_to_lithium_treatment_in_bipolar_disorder	HDAC9
21	20312612	Response_to_lithium_treatment_in_bipolar_disorder	AL1573592__AL1573591
4	182776777	Response_to_lithium_treatment_in_bipolar_disorder	RN7SKP13__TENM3AS1
6	17161118	Response_to_lithium_treatment_in_bipolar_disorder	STMND1__RBM24
7	104417276	Response_to_lithium_treatment_in_bipolar_disorder	LHFPL3AS1_LHFPL3
11	61589481	Bipolar_disorder	FADS2_FADS1
12	49422094	Bipolar_disorder	KMT2D
1	79261383	Bipolar_disorder_age_of_onset_21_or_attention_deficit_hyperactivity_disorder	AC1048371__ADGRL4
10	116753548	Bipolar_disorder_age_of_onset_21_or_attention_deficit_hyperactivity_disorder	TRUB1__AL3553401
10	116569565	Bipolar_disorder_or_attention_deficit_hyperactivity_disorder	TAF9BP2
6	118993632	Bipolar_disorder_or_attention_deficit_hyperactivity_disorder	CEP85L
3	173540106	Bipolar_disorder_or_attention_deficit_hyperactivity_disorder	NLGN1
5	7755900	Bipolar_disorder_or_attention_deficit_hyperactivity_disorder	ADCY2
1	165380623	Bipolar_disorder_or_attention_deficit_hyperactivity_disorder	RXRG
22	30216900	Bipolar_disorder_or_attention_deficit_hyperactivity_disorder	ASCC2
20	52551884	Bipolar_disorder_or_attention_deficit_hyperactivity_disorder	SUMO1P1__BCAS1
9	2411646	Bipolar_disorder_or_attention_deficit_hyperactivity_disorder	RN7SL592P__VLDLRAS1
1	79261383	Bipolar_disorder_or_attention_deficit_hyperactivity_disorder	AC1048371__ADGRL4
2	162575985	Bipolar_disorder_or_attention_deficit_hyperactivity_disorder	SLC4A10
2	195851665	Bipolar_disorder_or_attention_deficit_hyperactivity_disorder	LINC01790__AC0109831
3	61620234	Bipolar_disorder_or_attention_deficit_hyperactivity_disorder	PTPRG
6	118639387	Bipolar_disorder_or_attention_deficit_hyperactivity_disorder	SLC35F1__AL5899931
6	118794690	Bipolar_disorder_or_attention_deficit_hyperactivity_disorder	CEP85L
10	116758079	Bipolar_disorder_or_attention_deficit_hyperactivity_disorder	AL3553401__ATRNL1
7	70045941	Bipolar_disorder	AUTS2
9	15309928	Bipolar_disorder	TTC39B__RPL7P33
4	89220944	Bipolar_disorder	AC1070671
9	71943002	Bipolar_disorder	FAM189A2
10	20792334	Bipolar_disorder	AMD1P1__AL5900321
12	41247742	Bipolar_disorder	CNTN1
14	77684670	Bipolar_disorder	AC0073751_TMEM63C
14	77684842	Bipolar_disorder	AC0073751_TMEM63C
19	35973289	Bipolar_disorder	FFAR2__KRTDAP
20	43721493	Bipolar_disorder	KCNS1
6	84226595	Bipolar_disorder_with_moodincongruent_psychosis	PRSS35
3	36856030	Bipolar_disorder_with_moodincongruent_psychosis	HSPD1P6__LINC02033
14	73767214	Bipolar_disorder_with_moodincongruent_psychosis	NUMB
3	5705052	Bipolar_disorder_with_moodincongruent_psychosis	AC0262021__AC0878571
3	13737000	Bipolar_disorder_with_moodincongruent_psychosis	LINC00620
8	54555200	Bipolar_disorder_with_moodincongruent_psychosis	MAPK6P1__AC1037781
3	52718280	Bipolar_disorder_with_moodincongruent_psychosis	PBRM1_GNL3
17	6093951	Bipolar_disorder_with_moodincongruent_psychosis	AC1047701__RNU61264P
1	30525714	Bipolar_disorder_with_moodincongruent_psychosis	LINC01648__AL1370761
1	24431956	Bipolar_disorder_with_moodincongruent_psychosis	MYOM3
7	137858766	Bipolar_disorder_with_moodincongruent_psychosis	AC0838671__RF00019
10	32309005	Bipolar_disorder_with_moodincongruent_psychosis	KIF5B
5	17215444	Bipolar_disorder_with_moodincongruent_psychosis	BASP1_BASP1AS1
6	37174745	Bipolar_disorder_with_moodincongruent_psychosis	PIM1__TMEM217
2	99083892	Bipolar_disorder_with_moodincongruent_psychosis	INPP4A
22	25875265	Bipolar_disorder_with_moodincongruent_psychosis	AL0087212_CRYBB2P1
3	118121335	White_matter_integrity_bipolar_disorder_risk_interaction	AC0686331
3	64886110	White_matter_integrity_bipolar_disorder_risk_interaction	ADAMTS9AS2
4	114379379	White_matter_integrity_bipolar_disorder_risk_interaction	CAMK2D
3	187944924	White_matter_integrity_bipolar_disorder_risk_interaction	LPP
2	2926013	White_matter_integrity_bipolar_disorder_risk_interaction	LINC01250
1	100268991	White_matter_integrity_bipolar_disorder_risk_interaction	RF00019__AC0969491
13	85665879	Bipolar_disorder_mania	LINC00375__LINC00351
1	243608967	Schizophrenia_schizoaffective_disorder_or_bipolar_disorder	SDCCAG8_SDCCAG8
3	52815905	Schizophrenia_schizoaffective_disorder_or_bipolar_disorder	ITIH1
6	27710165	Schizophrenia_schizoaffective_disorder_or_bipolar_disorder	GPR89P__RSL24D1P1
7	2036669	Schizophrenia_schizoaffective_disorder_or_bipolar_disorder	MAD1L1
8	4238139	Schizophrenia_schizoaffective_disorder_or_bipolar_disorder	CSMD1
12	2345295	Schizophrenia_or_bipolar_disorder	CACNA1C
6	27710165	Schizophrenia_or_bipolar_disorder	GPR89P__RSL24D1P1
3	36856030	Schizophrenia_or_bipolar_disorder	HSPD1P6__LINC02033
7	1920826	Schizophrenia_or_bipolar_disorder	MAD1L1
11	17160148	Schizophrenia_or_bipolar_disorder	PIK3C2A
1	79238015	Schizophrenia_or_bipolar_disorder	AC1048371__ADGRL4
15	93889459	Bipolar_disorder_body_mass_index_interaction	AC0910781
10	114880551	Bipolar_disorder_body_mass_index_interaction	TCF7L2
16	78466704	Bipolar_disorder_body_mass_index_interaction	WWOX
12	126143346	Bipolar_disorder_body_mass_index_interaction	TMEM132B
10	73422284	Bipolar_disorder_body_mass_index_interaction	CDH23
4	145196206	Bipolar_disorder_body_mass_index_interaction	AC0985882_AC0985881
6	113124301	Bipolar_disorder_body_mass_index_interaction	AL3589421__AL3600851
2	66258701	Bipolar_disorder_body_mass_index_interaction	AC0073891
5	107281621	Bipolar_disorder_body_mass_index_interaction	FBXL17
1	79238015	Bipolar_disorder	AC1048371__ADGRL4
2	97405440	Bipolar_disorder	LMAN2L
3	52279594	Bipolar_disorder	AC0062521__PPM1M
3	36856030	Bipolar_disorder	HSPD1P6__LINC02033
10	62185494	Bipolar_disorder	ANK3
6	31327701	Bipolar_disorder	AL6718832__DHFRP2
17	55866287	Bipolar_disorder	AC0158452
16	23634026	Bipolar_disorder	AC0088704_PALB2
20	3776175	Bipolar_disorder	CDC25B
1	61059259	Bipolar_disorder	LINC01748
2	12037492	Bipolar_disorder	MIR3681HG
2	104983267	Bipolar_disorder	AC0965541__AHCYP3
2	116241186	Bipolar_disorder	DPP10
2	241522267	Bipolar_disorder	CAPN10DT
3	32347824	Bipolar_disorder	CMTM8
3	182870436	Bipolar_disorder	LAMP3
4	180688000	Bipolar_disorder	AC0205511__AC0211931
7	22985010	Bipolar_disorder	FAM126A
8	34236992	Bipolar_disorder	AC0909931__LINC01288
8	36941542	Bipolar_disorder	AC0928181__SMARCE1P4
9	82310898	Bipolar_disorder	TLE4
9	117260834	Bipolar_disorder	WHRN
10	72462994	Bipolar_disorder	ADAMTS14
11	28009463	Bipolar_disorder	AC0901591
14	58119196	Bipolar_disorder	SLC35F4
14	88559992	Bipolar_disorder	LINC01146
14	104509076	Bipolar_disorder	TDRD9
16	52912299	Bipolar_disorder	AC0264621__PHBP21
19	12691185	Bipolar_disorder	ZNF490_AC0104226
12	68779413	Temperament_bipolar_disorder	LINC02384
22	45961904	Temperament_bipolar_disorder	FBLN1
1	212155008	Temperament_bipolar_disorder	INTS7
21	40569779	Temperament_bipolar_disorder	BRWD1
3	20220712	Temperament_bipolar_disorder	SGO1AS1_SGO1
4	176662087	Temperament_bipolar_disorder	GPM6A
11	39908662	Temperament_bipolar_disorder	AC0217491__AC0218201
12	59440232	Temperament_bipolar_disorder	AC0683052
18	26606647	Temperament_bipolar_disorder	AC0239321__RNU6408P
13	85032327	Temperament_bipolar_disorder	AL4456041__MTND4P1
2	18243534	Temperament_bipolar_disorder	KCNS3
4	17135343	Temperament_bipolar_disorder	AC1068941__LINC02493
12	108602970	Temperament_bipolar_disorder	WSCD2
8	57505313	Suicide_in_bipolar_disorder	RPL37P6__AC0095971
10	32993268	Suicide_in_bipolar_disorder	CCDC7
10	62322034	Bipolar_disorder	ANK3
11	79083620	Bipolar_disorder	TENM4
5	7519298	Bipolar_disorder	ADCY2
6	98576223	Bipolar_disorder	AL5897401
3	36864489	Bipolar_disorder	LINC02033__AC1057491
17	46840541	Schizophrenia_or_bipolar_disorder	TTLL6
12	2345295	Schizophrenia_or_bipolar_disorder	CACNA1C
3	36856030	Schizophrenia_or_bipolar_disorder	HSPD1P6__LINC02033
12	2345295	Schizophrenia_or_bipolar_disorder	CACNA1C
6	27710165	Schizophrenia_or_bipolar_disorder	GPR89P__RSL24D1P1
7	1920826	Schizophrenia_or_bipolar_disorder	MAD1L1
3	140370012	Bipolar_disorder_body_mass_index_interaction	AC0483461__TRIM42
3	140417446	Bipolar_disorder_body_mass_index_interaction	TRIM42
10	114874019	Bipolar_disorder_body_mass_index_interaction	TCF7L2
12	125546575	Bipolar_disorder_body_mass_index_interaction	AC1226881__AACS
17	6781413	Bipolar_disorder_body_mass_index_interaction	ALOX12AS1_ALOX12P2
8	93219721	Bipolar_disorder_body_mass_index_interaction	AC1043391__AC0226951
1	43688550	Bipolar_disorder_body_mass_index_interaction	CFAP57_EBNA1BP2
19	52338641	Bipolar_disorder_body_mass_index_interaction	ZNF577
5	92343195	Bipolar_disorder_body_mass_index_interaction	LINC02058__AC0126251
15	23647749	Bipolar_disorder_body_mass_index_interaction	GOLGA8S__AC1007562
2	55418935	Bipolar_disorder_body_mass_index_interaction	CLHC1
6	113134476	Bipolar_disorder_body_mass_index_interaction	AL3589421__AL3600851
18	65470134	Bipolar_disorder_body_mass_index_interaction	AC1146893
18	65471518	Bipolar_disorder_body_mass_index_interaction	AC1146893
18	65472043	Bipolar_disorder_body_mass_index_interaction	AC1146893
5	143411346	Bipolar_disorder_body_mass_index_interaction	AC0086962__RN7SL87P
5	107282349	Bipolar_disorder_body_mass_index_interaction	FBXL17
5	143422945	Bipolar_disorder_body_mass_index_interaction	AC0086962__RN7SL87P
12	68956185	Bipolar_disorder_body_mass_index_interaction	RPSAP12__RF00017
12	68957164	Bipolar_disorder_body_mass_index_interaction	RPSAP12__RF00017
5	156945148	Bipolar_disorder_body_mass_index_interaction	ADAM19
3	175223896	Bipolar_disorder_body_mass_index_interaction	NAALADL2
20	51778123	Bipolar_disorder_body_mass_index_interaction	TSHZ2
20	19865956	Bipolar_disorder_body_mass_index_interaction	RIN2
5	107282348	Bipolar_disorder_body_mass_index_interaction	FBXL17
5	31917242	Bipolar_disorder_body_mass_index_interaction	PDZD2
3	140681913	Bipolar_disorder_body_mass_index_interaction	SLC25A36
3	140676800	Bipolar_disorder_body_mass_index_interaction	SLC25A36
7	125896748	Bipolar_disorder_body_mass_index_interaction	AC0039751__AC0003721
6	50352136	Bipolar_disorder_body_mass_index_interaction	AL1388261__AL3601751
2	90477118	Bipolar_disorder_body_mass_index_interaction	IGKV3D7__AC2332632
12	68955572	Bipolar_disorder_body_mass_index_interaction	RPSAP12__RF00017
6	113160344	Bipolar_disorder_body_mass_index_interaction	AL3600851__RNU61163P
7	105222451	Bipolar_disorder_body_mass_index_interaction	EFCAB10
7	105166853	Bipolar_disorder_body_mass_index_interaction	PUS7__AC0730731
20	60106873	Bipolar_disorder_body_mass_index_interaction	CDH4_CDH4
16	87678576	Bipolar_disorder_body_mass_index_interaction	JPH3
22	48923459	Bipolar_disorder_body_mass_index_interaction	FAM19A5
6	136545273	Bipolar_disorder_body_mass_index_interaction	AL1388281
18	65470749	Bipolar_disorder_body_mass_index_interaction	AC1146893
18	65483812	Bipolar_disorder_body_mass_index_interaction	AC1146893
5	156970144	Bipolar_disorder_body_mass_index_interaction	ADAM19
3	146816711	Functional_impairment_in_major_depressive_disorder_bipolar_disorder_and_schizophrenia	AC0929571
1	161463587	Functional_impairment_in_major_depressive_disorder_bipolar_disorder_and_schizophrenia	AL5922953__FCGR2A
8	134475077	Functional_impairment_in_major_depressive_disorder_bipolar_disorder_and_schizophrenia	ST3GAL1
5	5297200	Functional_impairment_in_major_depressive_disorder_bipolar_disorder_and_schizophrenia	ADAMTS16
17	4007594	Functional_impairment_in_major_depressive_disorder_bipolar_disorder_and_schizophrenia	ZZEF1
20	4352104	Autism_spectrum_disorder_attention_deficithyperactivity_disorder_bipolar_disorder_major_depressive_disorder_and_schizophrenia_combined	ADRA1D__AL1393501
2	48649705	Autism_spectrum_disorder_attention_deficithyperactivity_disorder_bipolar_disorder_major_depressive_disorder_and_schizophrenia_combined	FOXN2__AC0936351
1	150324284	Autism_spectrum_disorder_attention_deficithyperactivity_disorder_bipolar_disorder_major_depressive_disorder_and_schizophrenia_combined	PRPF3
2	185533580	Autism_spectrum_disorder_attention_deficithyperactivity_disorder_bipolar_disorder_major_depressive_disorder_and_schizophrenia_combined	ZNF804A
2	149865250	Autism_spectrum_disorder_attention_deficithyperactivity_disorder_bipolar_disorder_major_depressive_disorder_and_schizophrenia_combined	KIF5C
9	22819576	Autism_spectrum_disorder_attention_deficithyperactivity_disorder_bipolar_disorder_major_depressive_disorder_and_schizophrenia_combined	AL3911171_LINC01239
7	136146536	Autism_spectrum_disorder_attention_deficithyperactivity_disorder_bipolar_disorder_major_depressive_disorder_and_schizophrenia_combined	AC0788451__AC0095411
10	62279124	Autism_spectrum_disorder_attention_deficithyperactivity_disorder_bipolar_disorder_major_depressive_disorder_and_schizophrenia_combined	ANK3
11	79077193	Autism_spectrum_disorder_attention_deficithyperactivity_disorder_bipolar_disorder_major_depressive_disorder_and_schizophrenia_combined	TENM4
6	30174131	Autism_spectrum_disorder_attention_deficithyperactivity_disorder_bipolar_disorder_major_depressive_disorder_and_schizophrenia_combined	TRIM26_TRIM26_TRIM26_TRIM26_TRIM26_TRIM26_TRIM26_TRIM26
18	52752017	Autism_spectrum_disorder_attention_deficithyperactivity_disorder_bipolar_disorder_major_depressive_disorder_and_schizophrenia_combined	CCDC68__LINC01929
10	104775908	Autism_spectrum_disorder_attention_deficithyperactivity_disorder_bipolar_disorder_major_depressive_disorder_and_schizophrenia_combined	CNNM2
10	104906211	Autism_spectrum_disorder_attention_deficithyperactivity_disorder_bipolar_disorder_major_depressive_disorder_and_schizophrenia_combined	NT5C2
8	4180844	Autism_spectrum_disorder_attention_deficithyperactivity_disorder_bipolar_disorder_major_depressive_disorder_and_schizophrenia_combined	CSMD1
2	193984621	Autism_spectrum_disorder_attention_deficithyperactivity_disorder_bipolar_disorder_major_depressive_disorder_and_schizophrenia_combined	PCGEM1__AC0926381
11	125461709	Autism_spectrum_disorder_attention_deficithyperactivity_disorder_bipolar_disorder_major_depressive_disorder_and_schizophrenia_combined	STT3A_FEZ1
4	180655625	Bipolar_disorder_and_schizophrenia	AC0205511__AC0211931
4	180655625	Bipolar_disorder_and_schizophrenia	AC0205511__AC0211931
6	29899677	Bipolar_disorder_and_schizophrenia	HLAK__HLAU
9	94822540	Bipolar_disorder_and_schizophrenia	SPTLC1
3	178341582	Bipolar_disorder_and_schizophrenia	AC1174571_KCNMB2AS1_KCNMB2
16	57058582	Bipolar_disorder_and_schizophrenia	NLRC5
8	9986655	Bipolar_disorder_and_schizophrenia	MSRA_AC0233851
10	119181871	Bipolar_disorder_and_schizophrenia	PDZD8__AC0058712
5	152288453	Bipolar_disorder_and_schizophrenia	LINC01470
5	115568757	Bipolar_disorder_and_schizophrenia	COMMD10
2	207121782	Bipolar_disorder_and_schizophrenia	GPR1AS_GPR1AS
4	180655625	Bipolar_disorder	AC0205511__AC0211931
12	108742820	Bipolar_disorder	CMKLR1__LINC01498
1	234662890	Bipolar_disorder	TARBP1__LINC01354
8	13260536	Bipolar_disorder	DLC1
6	30782002	Bipolar_disorder_and_schizophrenia	LINC00243
6	32358270	Bipolar_disorder_and_schizophrenia	TSBP1AS1_TSBP1AS1_TSBP1AS1_TSBP1AS1_TSBP1AS1_TSBP1AS1_TSBP1AS1
1	61815799	Bipolar_disorder	NFIA
1	77148419	Bipolar_disorder	AC1044581__TPI1P1
6	21331907	Bipolar_disorder	CDKAL1__AL0317671
6	90307985	Bipolar_disorder	ANKRD6_LYRM2
12	128506201	Bipolar_disorder	LINC00507__LINC02441
1	159154312	Bipolar_disorder_and_eating_disorder	CADM3
1	237898435	Bipolar_disorder_and_eating_disorder	RYR2
3	180667565	Bipolar_disorder_and_eating_disorder	FXR1
3	180781100	Bipolar_disorder_and_eating_disorder	SOX2OT
9	23516288	Bipolar_disorder_and_eating_disorder	AL4456232
10	83655730	Bipolar_disorder_and_eating_disorder	NRG3
12	87728443	Bipolar_disorder_and_eating_disorder	RPL23AP68__AC0795984
13	89911704	Bipolar_disorder_and_eating_disorder	TRIM60P13__LINC00440
13	101726313	Bipolar_disorder_and_eating_disorder	NALCN
16	80105866	Bipolar_disorder_and_eating_disorder	AC0221661
3	3565527	Eating_disorder_in_bipolar_disorder	AC0341951
3	180667565	Eating_disorder_in_bipolar_disorder	FXR1
3	180798727	Eating_disorder_in_bipolar_disorder	SOX2OT
16	80105866	Eating_disorder_in_bipolar_disorder	AC0221661
21	43622267	Eating_disorder_in_bipolar_disorder	ABCG1
21	20326336	Response_to_lithium_treatment_in_bipolar_disorder	AL1573591
21	20326336	Response_to_lithium_treatment_in_bipolar_disorder	AL1573591
8	21662848	Response_to_lithium_treatment_in_bipolar_disorder	GFRA2
4	126359456	Bipolar_disorder_or_major_depressive_disorder	FAT4
15	38986368	Bipolar_disorder_or_major_depressive_disorder	C15orf53
7	86821980	Bipolar_disorder_or_major_depressive_disorder	DMTF1
12	2345295	Bipolar_disorder_or_major_depressive_disorder	CACNA1C
6	152738754	Bipolar_disorder_or_major_depressive_disorder	SYNE1
13	51066623	Bipolar_disorder_or_major_depressive_disorder	DLEU1
10	62181128	Bipolar_disorder_or_major_depressive_disorder	ANK3
18	278796	Bipolar_disorder_or_major_depressive_disorder	AP0008451__AP0009151
2	176239849	Bipolar_disorder_or_major_depressive_disorder	AC0934591
19	19443986	Bipolar_disorder	MAU2
7	150036664	Suicide_attempts_in_depression_or_bipolar_disorder	RARRES2_AC0055862
4	15995125	Suicide_attempts_in_depression_or_bipolar_disorder	PROM1
11	113120212	Suicide_attempts_in_depression_or_bipolar_disorder	NCAM1
20	61205412	Subjective_response_to_lithium_treatment_in_bipolar_disorder	BX6405142__AL4504692
18	74435154	Subjective_response_to_lithium_treatment_in_bipolar_disorder	ARL2BPP1__CCND3P2
7	45864727	Subjective_response_to_lithium_treatment_in_bipolar_disorder	AC0965821__RNU6326P
4	76495491	Subjective_response_to_lithium_treatment_in_bipolar_disorder	ODAPH__CDKL2
6	32186245	Objective_response_to_lithium_treatment_in_bipolar_disorder	NOTCH4_NOTCH4_NOTCH4
11	99298993	Objective_response_to_lithium_treatment_in_bipolar_disorder	CNTN5
14	78556464	Objective_response_to_lithium_treatment_in_bipolar_disorder	FXNP1__NRXN3
6	75082243	Objective_response_to_lithium_treatment_in_bipolar_disorder	AL3575071
2	7217472	Manic_episodes_in_bipolar_disorder	AC0684811
6	32870057	Manic_episodes_in_bipolar_disorder	HLAZ__HLADMB
1	210347990	Manic_episodes_in_bipolar_disorder	SYT14__SERTAD4AS1
2	97607071	Bipolar_disorder_lithium_response_continuous_or_schizophrenia	FAM178B
2	185750642	Bipolar_disorder_lithium_response_continuous_or_schizophrenia	ZNF804A
2	200986345	Bipolar_disorder_lithium_response_continuous_or_schizophrenia	MAIP1__SPATS2L
5	86947591	Bipolar_disorder_lithium_response_continuous_or_schizophrenia	AC0187541__LINC02488
6	29751005	Bipolar_disorder_lithium_response_continuous_or_schizophrenia	AL6459393__HLAV
6	32924584	Bipolar_disorder_lithium_response_continuous_or_schizophrenia	HLADMA_HLADMA_HLADMA_HLADMA_HLADMA_HLADMA
7	45646852	Bipolar_disorder_lithium_response_continuous_or_schizophrenia	ADCY1
14	35539131	Bipolar_disorder_lithium_response_continuous_or_schizophrenia	FAM177A1
5	87915582	Bipolar_disorder_lithium_response_categorical_or_schizophrenia	LINC00461
6	25177508	Bipolar_disorder_lithium_response_categorical_or_schizophrenia	CMAHP
6	29751753	Bipolar_disorder_lithium_response_categorical_or_schizophrenia	AL6459393__HLAV
8	27424696	Bipolar_disorder_lithium_response_categorical_or_schizophrenia	GULOP
11	123392846	Bipolar_disorder_lithium_response_categorical_or_schizophrenia	GRAMD1B
12	109884367	Bipolar_disorder_lithium_response_categorical_or_schizophrenia	AC0075701_MYO1H
15	84806060	Bipolar_disorder_lithium_response_categorical_or_schizophrenia	EFL1P1__DNM1P41
16	13749859	Bipolar_disorder_lithium_response_categorical_or_schizophrenia	U913191__U957431
19	42521108	Bipolar_disorder	GRIK5
20	49375242	Bipolar_disorder	PARD6B__BCAS4
15	79224683	Bipolar_disorder	CTSH
12	2419896	Bipolar_disorder	CACNA1C
11	66551002	Bipolar_disorder	C11orf80
12	49218171	Bipolar_disorder	CACNB3
11	79077193	Bipolar_disorder	TENM4
2	65758525	Bipolar_disorder	AC0073891
2	194872183	Bipolar_disorder	AC0681352__AC0681351
1	41839822	Bipolar_disorder	FOXO6_FOXO6
2	99382892	Bipolar_disorder	LINC02611
19	49228272	Bipolar_disorder	RASIP1
8	142300315	Bipolar_disorder	AC0116763_SLC45A4
1	79254762	Bipolar_disorder	AC1048371__ADGRL4
2	97410949	Bipolar_disorder	LMAN2L__CNNM4
3	52835354	Bipolar_disorder	ITIH3
6	152790573	Bipolar_disorder	SYNE1
10	62279124	Bipolar_disorder	ANK3
15	38986368	Bipolar_disorder	C15orf53
7	1950809	Bipolar_disorder	MAD1L1
3	36864489	Bipolar_disorder	LINC02033__AC1057491
6	166155457	Bipolar_disorder	PDE10A
1	220658234	Bipolar_disorder	PRELID3BP1__AC0966441
3	1897973	Bipolar_disorder	RPL23AP39__RPL21P17
11	10390581	Schizophrenia_bipolar_disorder_and_depression_combined	AMPD3
22	26403599	Schizophrenia_bipolar_disorder_and_depression_combined	MYO18B
13	21209512	Schizophrenia_bipolar_disorder_and_depression_combined	IFT88
9	75764565	Schizophrenia_bipolar_disorder_and_depression_combined	ALDH1A1__ANXA1
14	33476266	Schizophrenia_bipolar_disorder_and_depression_combined	NPAS3
17	64917033	Bipolar_disorder_and_schizophrenia	RNA5SP446__CACNG4
1	74339167	Bipolar_disorder_and_schizophrenia	AL5914631
3	43230723	Bipolar_disorder_and_schizophrenia	POMGNT2__SNRK
3	55571760	Bipolar_disorder_and_schizophrenia	ERC2
7	157510195	Bipolar_disorder_and_schizophrenia	PTPRN2
X	53974054	Bipolar_disorder_and_schizophrenia	PHF8
16	23634026	Bipolar_disorder	AC0088704_PALB2
6	42731115	Bipolar_disorder	BICRAL
3	182869818	Bipolar_disorder	LAMP3
2	241515596	Bipolar_disorder	RNPEPL1
20	3776175	Bipolar_disorder	CDC25B
13	42653437	Bipolar_disorder	DGKH
14	58119196	Bipolar_disorder	SLC35F4
14	104509076	Bipolar_disorder	TDRD9
10	62179812	Bipolar_disorder	ANK3
15	38995491	Bipolar_disorder	C15orf53
2	97413488	Bipolar_disorder	LMAN2L__CNNM4
9	130107964	Bipolar_disorder	GARNL3
11	79083620	Bipolar_disorder	TENM4
6	152738754	Bipolar_disorder	SYNE1
15	38511983	Bipolar_disorder	AC0874731
3	32329497	Bipolar_disorder	CMTM8
9	33799370	Bipolar_disorder	UBE2R2AS1
3	21706369	Bipolar_disorder	ZNF385D
14	33480922	Bipolar_disorder	NPAS3
14	24381515	Bipolar_disorder	AL1364192__LINC00596
3	21248642	Bipolar_disorder	AC0997531
1	101938477	Bipolar_disorder	LINC01307__LINC01709
9	113197263	Bipolar_disorder	SVEP1
11	124537995	Bipolar_disorder	SIAE
15	80694922	Bipolar_disorder	AC0167052
18	278796	Bipolar_disorder	AP0008451__AP0009151
3	3658840	Bipolar_disorder	AC0341951
10	80955067	Bipolar_disorder	ZMIZ1
12	2345295	Bipolar_disorder	CACNA1C
1	61095558	Bipolar_disorder	LINC01748
2	79539988	Bipolar_disorder	CTNNA2
2	99465502	Bipolar_disorder	KIAA1211L
3	52821011	Bipolar_disorder	ITIH1
3	163761964	Bipolar_disorder	AC0840171__MIR1263
4	55482818	Bipolar_disorder	LINC02260__KIT
5	94154588	Bipolar_disorder	MCTP1
8	34126948	Bipolar_disorder	AC0909931
9	135845035	Bipolar_disorder	GFI1B
11	66335308	Bipolar_disorder	CTSF
15	70480614	Bipolar_disorder	TLE3__RNU6745P
17	47564012	Bipolar_disorder	AC0911805__AC0156561
19	1811603	Bipolar_disorder	ATP8B3
19	32917455	Bipolar_disorder	DPY19L3
19	19361735	Bipolar_disorder	NCAN
5	104954328	Personality_traits_in_bipolar_disorder	AC0995201__RNA5SP189
10	96013705	Personality_traits_in_bipolar_disorder	PLCE1
3	13743132	Personality_traits_in_bipolar_disorder	LINC00620
1	165403903	Personality_traits_in_bipolar_disorder	RXRG
3	7403646	Personality_traits_in_bipolar_disorder	GRM7
5	156609000	Personality_traits_in_bipolar_disorder	ITK
20	13123733	Personality_traits_in_bipolar_disorder	SPTLC3
15	57762793	Bipolar_disorder_age_of_onset_and_psychotic_symptoms	CGNL1
7	151546589	Bipolar_disorder_age_of_onset_and_psychotic_symptoms	PRKAG2
2	112496	Suicide_attempts_in_bipolar_disorder	FAM110C__AC0797791
11	33588210	Suicide_attempts_in_bipolar_disorder	KIAA1549L
12	129095072	Suicide_attempts_in_bipolar_disorder	TMEM132C
1	61059259	Bipolar_disorder	LINC01748
2	99239931	Bipolar_disorder	MGAT4A
6	152791474	Bipolar_disorder	SYNE1
13	23692978	Bipolar_disorder	AL1579312__HMGA1P6
14	21725654	Bipolar_disorder	HNRNPC
15	74012437	Bipolar_disorder	CD276__AC0221881
1	242710043	Hypersomnia_during_a_major_depressive_episode_in_bipolar_disorder	PLD5__AC0997851
9	94281710	Bipolar_disorder_inflammation_and_infection_response_interaction	AL3537641__ROR2
17	66344703	Bipolar_disorder_inflammation_and_infection_response_interaction	ARSG
2	45456390	Bipolar_disorder_inflammation_and_infection_response_interaction	LINC01121
4	80850805	Bipolar_disorder_inflammation_and_infection_response_interaction	ANTXR2
9	36194569	Bipolar_disorder_inflammation_and_infection_response_interaction	CLTA
9	117303911	Depressive_episodes_in_bipolar_disorder	WHRN__AL1602752
17	68929435	Depressive_episodes_in_bipolar_disorder	AC0074231__AC0051811
8	120941716	Depressive_episodes_in_bipolar_disorder	DEPTOR
6	88089874	Depressive_episodes_in_bipolar_disorder	SMIM8
6	111872482	Depressive_episodes_in_bipolar_disorder	TRAF3IP2AS1
11	127558438	Depressive_episodes_in_bipolar_disorder	AP0035321__AP0010001
4	99668463	Depressive_episodes_in_bipolar_disorder	BTF3P13__EIF4E
6	111872482	Depressive_and_manic_episodes_in_bipolar_disorder	TRAF3IP2AS1
10	90330483	Depressive_and_manic_episodes_in_bipolar_disorder	RNLS
9	117303911	Depressive_and_manic_episodes_in_bipolar_disorder	WHRN__AL1602752
1	41176466	Depressive_and_manic_episodes_in_bipolar_disorder	NFYC
8	120941716	Depressive_and_manic_episodes_in_bipolar_disorder	DEPTOR
4	7717629	Depressive_and_manic_episodes_in_bipolar_disorder	SORCS2
11	127558438	Depressive_and_manic_episodes_in_bipolar_disorder	AP0035321__AP0010001
2	97413488	Bipolar_disorder	LMAN2L__CNNM4
3	21706369	Bipolar_disorder	ZNF385D
6	152738754	Bipolar_disorder	SYNE1
9	130109746	Bipolar_disorder	GARNL3
10	62179812	Bipolar_disorder	ANK3
10	62300383	Bipolar_disorder	ANK3
11	79083620	Bipolar_disorder	TENM4
11	124537995	Bipolar_disorder	SIAE
12	2345295	Bipolar_disorder	CACNA1C
14	24381515	Bipolar_disorder	AL1364192__LINC00596
15	38995491	Bipolar_disorder	C15orf53
4	120436121	Bipolar_disorder	AC0937521_PDE5A
9	33799370	Bipolar_disorder	UBE2R2AS1
15	80694922	Bipolar_disorder	AC0167052
1	101940656	Bipolar_disorder	LINC01307__LINC01709
3	3658840	Bipolar_disorder	AC0341951
9	33942930	Bipolar_disorder	UBAP2
9	113197263	Bipolar_disorder	SVEP1
15	38511983	Bipolar_disorder	AC0874731
10	80955067	Bipolar_disorder	ZMIZ1
18	278796	Bipolar_disorder	AP0008451__AP0009151
2	113934176	Diastolic_blood_pressure	PSD4
1	113231503	Diastolic_blood_pressure	MOV10
2	145726621	Diastolic_blood_pressure	TEX41
3	27457208	Diastolic_blood_pressure	SLC4A7
4	138410135	Diastolic_blood_pressure	RPS23P2__PCDH18
6	31066419	Diastolic_blood_pressure	RNU61133P__C6orf15
6	31606392	Diastolic_blood_pressure	PRRC2A__BAG6
7	27242359	Diastolic_blood_pressure	HOTTIP
11	16922654	Diastolic_blood_pressure	PLEKHA7
12	19984779	Diastolic_blood_pressure	AC0249011
13	73274872	Diastolic_blood_pressure	RF00411__RPL21P110
17	61548948	Diastolic_blood_pressure	AC0058285__PPIAP55
19	17161687	Diastolic_blood_pressure	HAUS8
19	40760449	Diastolic_blood_pressure	AKT2
1	10796866	Diastolic_blood_pressure	CASZ1
1	11862778	Diastolic_blood_pressure	MTHFR
1	113216543	Diastolic_blood_pressure	MOV10
1	230848702	Diastolic_blood_pressure	AGT_AL5123281
2	26914364	Diastolic_blood_pressure	AC0159771__KCNK3
2	164963486	Diastolic_blood_pressure	AC0167661
3	27537909	Diastolic_blood_pressure	AC0995351__RNU196P
3	41912651	Diastolic_blood_pressure	ULK4
3	47927484	Diastolic_blood_pressure	MAP4
3	169100886	Diastolic_blood_pressure	MECOM
4	81164723	Diastolic_blood_pressure	PRDM8__FGF5
4	103188709	Diastolic_blood_pressure	SLC39A8
4	156645513	Diastolic_blood_pressure	GUCY1A1
5	32815028	Diastolic_blood_pressure	NPR3__AC0254591
5	114390121	Diastolic_blood_pressure	AC0941042__AC0941041
5	131784393	Diastolic_blood_pressure	AC1163663_C5orf56
5	148391140	Diastolic_blood_pressure	SH3TC2
5	157845402	Diastolic_blood_pressure	LINC02227__AC0919791
6	26091179	Diastolic_blood_pressure	HFE
6	31616366	Diastolic_blood_pressure	BAG6_BAG6_BAG6_BAG6
6	127115454	Diastolic_blood_pressure	RPS4XP9__RSPO3
6	151004770	Diastolic_blood_pressure	PLEKHG1
7	2512545	Diastolic_blood_pressure	CHST12__GRIFIN
7	150690176	Diastolic_blood_pressure	NOS3
9	136522274	Diastolic_blood_pressure	DBHAS1_DBH
10	18707448	Diastolic_blood_pressure	CACNB2
10	63467553	Diastolic_blood_pressure	CABCOCO1
10	104846178	Diastolic_blood_pressure	CNNM2
10	105677897	Diastolic_blood_pressure	STN1
10	115781527	Diastolic_blood_pressure	NHLRC2__ADRB1
11	9763969	Diastolic_blood_pressure	SWAP70
11	16902268	Diastolic_blood_pressure	PLEKHA7
11	47461783	Diastolic_blood_pressure	RAPSN
11	61278246	Diastolic_blood_pressure	LRRC10B
11	100593538	Diastolic_blood_pressure	ARHGAP42
12	20173764	Diastolic_blood_pressure	LINC02398
12	20373541	Diastolic_blood_pressure	LINC02468__AC1291021
12	90060586	Diastolic_blood_pressure	ATP2B1
12	111884608	Diastolic_blood_pressure	SH2B3_ATXN2
15	75077367	Diastolic_blood_pressure	CSK
15	91437388	Diastolic_blood_pressure	FES
17	47402807	Diastolic_blood_pressure	ZNF652
19	7252756	Diastolic_blood_pressure	INSR
20	10969030	Diastolic_blood_pressure	AL0504032
20	57751117	Diastolic_blood_pressure	ZNF831
21	44760603	Diastolic_blood_pressure	LINC00322__LINC01679
1	113231503	Diastolic_blood_pressure	MOV10
2	145726621	Diastolic_blood_pressure	TEX41
3	27457208	Diastolic_blood_pressure	SLC4A7
6	26093141	Diastolic_blood_pressure	HFE
6	31066419	Diastolic_blood_pressure	RNU61133P__C6orf15
6	31606392	Diastolic_blood_pressure	PRRC2A__BAG6
7	27242359	Diastolic_blood_pressure	HOTTIP
11	9763969	Diastolic_blood_pressure	SWAP70
13	73274872	Diastolic_blood_pressure	RF00411__RPL21P110
17	61548948	Diastolic_blood_pressure	AC0058285__PPIAP55
19	17161687	Diastolic_blood_pressure	HAUS8
19	40760449	Diastolic_blood_pressure	AKT2
1	11906821	Systolic_blood_pressure	CLCN6_NPPA
1	15793913	Systolic_blood_pressure	CELA2B_CELA2A
1	16341649	Systolic_blood_pressure	HSPB7
2	43194596	Systolic_blood_pressure	AC0988241__AC0167351
2	180715706	Systolic_blood_pressure	ZNF385B
2	208521512	Systolic_blood_pressure	RPS29P9__LINC01857
4	106911742	Systolic_blood_pressure	NPNT
6	32050067	Systolic_blood_pressure	TNXB_TNXB_TNXB_TNXB
8	1706207	Systolic_blood_pressure	CLN8_CLN8
8	8387095	Systolic_blood_pressure	AC1039572__AC1145502
8	9267117	Systolic_blood_pressure	AC0227841_AC0212422
8	10220412	Systolic_blood_pressure	MSRA
8	10758213	Systolic_blood_pressure	XKR6
8	25900675	Systolic_blood_pressure	EBF2
8	105966258	Systolic_blood_pressure	ZFPM2
10	115814806	Systolic_blood_pressure	ADRB1__AC0220231
12	485791	Systolic_blood_pressure	KDM5A
12	20373541	Systolic_blood_pressure	LINC02468__AC1291021
12	53440779	Systolic_blood_pressure	AC0688881_TNS2
14	35871217	Systolic_blood_pressure	NFKBIA
15	81028965	Systolic_blood_pressure	ABHD17C
17	7789542	Systolic_blood_pressure	CHD3
17	46824674	Systolic_blood_pressure	AC0911791__TTLL6
17	75317300	Systolic_blood_pressure	2020-09-09
19	7255701	Systolic_blood_pressure	INSR
1	10796866	Systolic_blood_pressure	CASZ1
1	11862778	Systolic_blood_pressure	MTHFR
1	113216543	Systolic_blood_pressure	MOV10
2	26914364	Systolic_blood_pressure	AC0159771__KCNK3
2	164963486	Systolic_blood_pressure	AC0167661
3	27537909	Systolic_blood_pressure	AC0995351__RNU196P
3	47927484	Systolic_blood_pressure	MAP4
3	169100886	Systolic_blood_pressure	MECOM
4	81164723	Systolic_blood_pressure	PRDM8__FGF5
4	86715670	Systolic_blood_pressure	ARHGAP24
4	103188709	Systolic_blood_pressure	SLC39A8
4	156645513	Systolic_blood_pressure	GUCY1A1
5	32815028	Systolic_blood_pressure	NPR3__AC0254591
5	114390121	Systolic_blood_pressure	AC0941042__AC0941041
5	157845402	Systolic_blood_pressure	LINC02227__AC0919791
6	26091179	Systolic_blood_pressure	HFE
6	31616366	Systolic_blood_pressure	BAG6_BAG6_BAG6_BAG6
6	43308363	Systolic_blood_pressure	ZNF318
6	127115454	Systolic_blood_pressure	RPS4XP9__RSPO3
6	151004770	Systolic_blood_pressure	PLEKHG1
7	106411858	Systolic_blood_pressure	AC0049171__LINC02577
7	129663496	Systolic_blood_pressure	ZC3HC1_AC0733201
8	11433909	Systolic_blood_pressure	LINC00208
10	18707448	Systolic_blood_pressure	CACNB2
10	63467553	Systolic_blood_pressure	CABCOCO1
10	95895940	Systolic_blood_pressure	PLCE1
10	104846178	Systolic_blood_pressure	CNNM2
10	115781527	Systolic_blood_pressure	NHLRC2__ADRB1
11	16902268	Systolic_blood_pressure	PLEKHA7
11	17351683	Systolic_blood_pressure	NUCB2
11	47461783	Systolic_blood_pressure	RAPSN
11	61278246	Systolic_blood_pressure	LRRC10B
11	100593538	Systolic_blood_pressure	ARHGAP42
12	20373541	Systolic_blood_pressure	LINC02468__AC1291021
12	50537815	Systolic_blood_pressure	AC0740321_CERS5
12	90060586	Systolic_blood_pressure	ATP2B1
12	111884608	Systolic_blood_pressure	SH2B3_ATXN2
15	75077367	Systolic_blood_pressure	CSK
15	91437388	Systolic_blood_pressure	FES
17	45013271	Systolic_blood_pressure	GOSR2_AC0056702
17	59485393	Systolic_blood_pressure	TBX2AS1_TBX2
18	42141977	Systolic_blood_pressure	LINC01478__AC1200491
19	7252756	Systolic_blood_pressure	INSR
20	10969030	Systolic_blood_pressure	AL0504032
20	57751117	Systolic_blood_pressure	ZNF831
21	44760603	Systolic_blood_pressure	LINC00322__LINC01679
1	11906821	Systolic_blood_pressure	CLCN6_NPPA
1	15793913	Systolic_blood_pressure	CELA2B_CELA2A
1	16341649	Systolic_blood_pressure	HSPB7
2	43194596	Systolic_blood_pressure	AC0988241__AC0167351
2	180715706	Systolic_blood_pressure	ZNF385B
2	208521512	Systolic_blood_pressure	RPS29P9__LINC01857
4	106911742	Systolic_blood_pressure	NPNT
6	32050067	Systolic_blood_pressure	TNXB_TNXB_TNXB_TNXB
8	1706207	Systolic_blood_pressure	CLN8_CLN8
8	8387095	Systolic_blood_pressure	AC1039572__AC1145502
8	9267117	Systolic_blood_pressure	AC0227841_AC0212422
8	10220412	Systolic_blood_pressure	MSRA
8	10758213	Systolic_blood_pressure	XKR6
8	25900675	Systolic_blood_pressure	EBF2
8	105966258	Systolic_blood_pressure	ZFPM2
10	115814806	Systolic_blood_pressure	ADRB1__AC0220231
12	485791	Systolic_blood_pressure	KDM5A
12	20373541	Systolic_blood_pressure	LINC02468__AC1291021
12	53440779	Systolic_blood_pressure	AC0688881_TNS2
14	35871217	Systolic_blood_pressure	NFKBIA
15	81028965	Systolic_blood_pressure	ABHD17C
17	7789542	Systolic_blood_pressure	CHD3
17	46824674	Systolic_blood_pressure	AC0911791__TTLL6
17	75317300	Systolic_blood_pressure	2020-09-09
19	7255701	Systolic_blood_pressure	INSR
10	104886621	Systolic_blood_pressure	NT5C2
10	102604514	Systolic_blood_pressure	PAX2__RF00019
5	87514515	Systolic_blood_pressure	TMEM161B
6	50683009	Systolic_blood_pressure	TFAP2D
8	10640065	Systolic_blood_pressure	PINX1
2	208526140	Systolic_blood_pressure	RPS29P9__LINC01857
1	89360158	Systolic_blood_pressure	GTF2B__AL4459911
1	1685922	Systolic_blood_pressure	NADK
16	75331044	Systolic_blood_pressure	CFDP1
7	139463264	Systolic_blood_pressure	HIPK2
17	43928630	Systolic_blood_pressure	MAPTAS1_MAPTAS1_MAPTAS1
14	53377540	Systolic_blood_pressure	AL1393175_FERMT2
2	165513066	Systolic_blood_pressure	COBLL1
17	73949045	Systolic_blood_pressure	ACOX1
17	1333598	Systolic_blood_pressure	CRK
8	135612745	Systolic_blood_pressure	ZFAT_ZFATAS1
5	33156969	Systolic_blood_pressure	AC0103433
11	57918619	Systolic_blood_pressure	OR9Q1
2	28635740	Systolic_blood_pressure	FOSL2
6	22130601	Systolic_blood_pressure	CASC15
13	113636156	Systolic_blood_pressure	MCF2L
3	134000025	Systolic_blood_pressure	RYK__LINC02004
15	81013037	Systolic_blood_pressure	ABHD17C
7	131059056	Systolic_blood_pressure	MKLN1
14	63928546	Systolic_blood_pressure	PPP2R5E
5	127868199	Systolic_blood_pressure	FBN2
2	37517566	Systolic_blood_pressure	PRKD3
1	15798197	Systolic_blood_pressure	CELA2A_CELA2B
4	106911742	Systolic_blood_pressure	NPNT
10	18479339	Systolic_blood_pressure	CACNB2
5	157845025	Systolic_blood_pressure	LINC02227__AC0919791
11	2116314	Systolic_blood_pressure	H19__IGF2
4	81205033	Systolic_blood_pressure	FGF5
3	27548040	Systolic_blood_pressure	AC0995351__RNU196P
19	11526182	Systolic_blood_pressure	RGL3
7	27220831	Systolic_blood_pressure	HOXA10__HOXA11
20	11060925	Systolic_blood_pressure	C20orf187__AL0496491
4	111431444	Systolic_blood_pressure	ENPEP
3	97859694	Uncontrolled_blood_pressure_in_combination_therapy_beta_blocker_and_thiazide_diuretic	AC1174601
15	58633820	Uncontrolled_blood_pressure_in_combination_therapy_beta_blocker_and_thiazide_diuretic	ALDH1A2
2	105051172	Systolic_blood_pressure_in_combination_therapy_beta_blocker_and_thiazide_diuretic	LINC01102
4	140465078	Diastolic_blood_pressure_in_combination_therapy_beta_blocker_and_thiazide_diuretic	SETD7
3	164060970	Diastolic_blood_pressure_in_combination_therapy_beta_blocker_and_thiazide_diuretic	MIR1263__LINC01323
14	40391173	Diastolic_blood_pressure_in_combination_therapy_beta_blocker_and_thiazide_diuretic	AL0498751__AL3529771
3	53590465	Systolic_blood_pressure	CACNA1D
5	174238893	Systolic_blood_pressure	AC1133462
15	85464630	Systolic_blood_pressure	SLC28A1
18	721563	Systolic_blood_pressure	ENOSF1__YES1
1	10796866	Systolic_blood_pressure	CASZ1
1	113046879	Systolic_blood_pressure	WNT2B
2	26920025	Systolic_blood_pressure	KCNK3
2	165011827	Systolic_blood_pressure	AC0167661
3	14895105	Systolic_blood_pressure	FGD5
3	27592860	Systolic_blood_pressure	RF00019__AC0986142
4	81181072	Systolic_blood_pressure	PRDM8__FGF5
5	32829929	Systolic_blood_pressure	NPR3__AC0254591
6	43262704	Systolic_blood_pressure	TTBK1__SLC22A7
7	27243962	Systolic_blood_pressure	HOTTIP
8	143982961	Systolic_blood_pressure	GML
10	104958900	Systolic_blood_pressure	NT5C2__ST13P13
11	1887068	Systolic_blood_pressure	AC0516491_LSP1
11	100578884	Systolic_blood_pressure	ARHGAP42
12	89989599	Systolic_blood_pressure	ATP2B1
12	111718231	Systolic_blood_pressure	CUX2
12	115552878	Systolic_blood_pressure	AC0081251__AC0788801
15	91416550	Systolic_blood_pressure	FURIN
20	42795152	Systolic_blood_pressure	JPH2
2	54969379	Diastolic_blood_pressure	EML6
10	105707431	Diastolic_blood_pressure	STN1__SLK
18	721563	Diastolic_blood_pressure	ENOSF1__YES1
1	10796866	Diastolic_blood_pressure	CASZ1
1	113044328	Diastolic_blood_pressure	WNT2B
2	26916844	Diastolic_blood_pressure	KCNK3
3	14895105	Diastolic_blood_pressure	FGD5
3	53565628	Diastolic_blood_pressure	CACNA1D
4	81181072	Diastolic_blood_pressure	PRDM8__FGF5
6	43262704	Diastolic_blood_pressure	TTBK1__SLC22A7
6	127146879	Diastolic_blood_pressure	RPS4XP9__RSPO3
7	27241660	Diastolic_blood_pressure	HOTTIP_RF02041
11	100601633	Diastolic_blood_pressure	ARHGAP42
12	89989599	Diastolic_blood_pressure	ATP2B1
12	111718231	Diastolic_blood_pressure	CUX2
12	115552878	Diastolic_blood_pressure	AC0081251__AC0788801
19	19260686	Diastolic_blood_pressure	BORCS8MEF2B_MEF2B
20	57472174	Diastolic_blood_pressure	GNAS
1	11876662	Systolic_blood_pressure	CLCN6
5	148242723	Systolic_blood_pressure	ADRB2__SH3TC2
1	11862778	Diastolic_blood_pressure	MTHFR
4	103188709	Diastolic_blood_pressure	SLC39A8
1	11876662	Diastolic_blood_pressure	CLCN6
11	65353906	Blood_pressure_age_interaction	EHBP1L1
11	65353906	Blood_pressure_age_interaction	EHBP1L1
18	9784914	Blood_pressure_age_interaction	RAB31
10	104629011	Blood_pressure	BORCS7ASMT
9	90261695	Blood_pressure	DAPK1
9	90261695	Blood_pressure	DAPK1
9	90261695	Blood_pressure	DAPK1
8	6765032	Blood_pressure	RPL23AP96__DEFA6
3	60995600	Blood_pressure	FHIT
2	165086747	Blood_pressure	AC0167661
10	79211262	Blood_pressure	KCNMA1
10	79211262	Blood_pressure	KCNMA1
6	97500047	Blood_pressure	KLHL32
6	166451697	Blood_pressure	LINC00602__GAPDHP72
2	4808027	Blood_pressure	LINC01249__RF00322
3	163737250	Blood_pressure	AC0840171__MIR1263
3	163737250	Blood_pressure	AC0840171__MIR1263
5	32714270	Blood_pressure	NPR3
5	32689773	Blood_pressure	NPR3
17	775334	Blood_pressure	NXN_NXN_NXN
17	775051	Blood_pressure	NXN_NXN_NXN
11	4885548	Blood_pressure	MMP26
12	89941549	Blood_pressure	POC1BAS1
12	89941549	Blood_pressure	POC1BAS1
4	81169912	Blood_pressure	PRDM8__FGF5
4	81169912	Blood_pressure	PRDM8__FGF5
9	137424042	Blood_pressure	AL6699703
10	99562572	Blood_pressure	SFRP5__LINC00866
6	25895575	Blood_pressure	AL1387261__SLC17A2
2	108884042	Blood_pressure	SULT1C3__WASF1P1
14	70881489	Blood_pressure	SYNJ2BP_SYNJ2BPCOX16
1	232669272	Blood_pressure_smoking_interaction	SIPA1L2
2	141921788	Blood_pressure_smoking_interaction	LRP1B
2	170094169	Blood_pressure_smoking_interaction	LRP2
2	240444219	Blood_pressure_smoking_interaction	HDAC4AS1__AC0796121
3	2485969	Blood_pressure_smoking_interaction	CNTN4
3	169029979	Blood_pressure_smoking_interaction	MECOM
4	82126121	Blood_pressure_smoking_interaction	PRKG2
4	145257939	Blood_pressure_smoking_interaction	AC0985881_AC0985882
6	167264101	Blood_pressure_smoking_interaction	RPS6KA2
7	51865608	Blood_pressure_smoking_interaction	AC0059992__AC0797631
7	113998246	Blood_pressure_smoking_interaction	FOXP2
7	113998246	Blood_pressure_smoking_interaction	FOXP2
8	120143039	Blood_pressure_smoking_interaction	COLEC10__MAL2
8	120143039	Blood_pressure_smoking_interaction	COLEC10__MAL2
8	141404329	Blood_pressure_smoking_interaction	TRAPPC9
10	1637136	Blood_pressure_smoking_interaction	ADARB2
11	133039199	Blood_pressure_smoking_interaction	OPCML
12	1902164	Blood_pressure_smoking_interaction	CACNA2D4
13	24044344	Blood_pressure_smoking_interaction	LINC00327
13	32627648	Blood_pressure_smoking_interaction	FRY
13	32627648	Blood_pressure_smoking_interaction	FRY
13	93729285	Blood_pressure_smoking_interaction	LINC00363__AL3548111
13	93729285	Blood_pressure_smoking_interaction	LINC00363__AL3548111
14	80410441	Blood_pressure_smoking_interaction	AF1234621
14	80410441	Blood_pressure_smoking_interaction	AF1234621
14	80410441	Blood_pressure_smoking_interaction	AF1234621
15	23647411	Blood_pressure_smoking_interaction	GOLGA8S__AC1007562
16	69497203	Blood_pressure_smoking_interaction	CYB5B
17	15899675	Blood_pressure_smoking_interaction	ZSWIM7
18	64570385	Blood_pressure_smoking_interaction	CDH19__RNU61037P
18	76494592	Blood_pressure_smoking_interaction	RF00019__AC0448731
18	76494592	Blood_pressure_smoking_interaction	RF00019__AC0448731
22	28022728	Blood_pressure_smoking_interaction	AL1334561__AL1218852
22	28022728	Blood_pressure_smoking_interaction	AL1334561__AL1218852
3	125649403	Blood_pressure_smoking_interaction	ALG1L
3	125649403	Blood_pressure_smoking_interaction	ALG1L
7	50797685	Blood_pressure_smoking_interaction	GRB10
3	1152436	Diastolic_blood_pressure	CNTN6
3	193362377	Diastolic_blood_pressure	OPA1
9	109802437	Diastolic_blood_pressure	AL8077614
15	76295311	Diastolic_blood_pressure	NRG4
6	33535466	Multiple_sclerosis_and_systolic_blood_pressure_pleiotropy	GGNBP1
6	33553580	Multiple_sclerosis_and_systolic_blood_pressure_pleiotropy	GGNBP1
18	56213390	Multiple_sclerosis_and_systolic_blood_pressure_pleiotropy	ALPK2
20	2225869	Diastolic_blood_pressure	AL1218991__TGM3
10	125929799	Diastolic_blood_pressure	CHST15__OAT
11	45774997	Diastolic_blood_pressure	AC0448392__DKFZp779M0652
2	186209310	Diastolic_blood_pressure	ZNF804A__AC0801251
1	68700368	Diastolic_blood_pressure	WLS__RPS7P4
1	88192230	Diastolic_blood_pressure	PKN2AS1
11	79237887	Diastolic_blood_pressure	TENM4__AP0019781
12	54241279	Diastolic_blood_pressure	RN7SKP289__HOXC13AS
12	73044622	Diastolic_blood_pressure	TRHDE
10	66784100	Diastolic_blood_pressure	AC0246001__NEK4P3
13	111343888	Diastolic_blood_pressure	CARS2
13	80819729	Diastolic_blood_pressure	AL1377811__SPRY2
15	68635775	Systolic_blood_pressure	ITGA11
7	36446121	Systolic_blood_pressure	ANLN
20	56819167	Systolic_blood_pressure	PPP4R1L
7	7229826	Systolic_blood_pressure	C1GALT1
2	64103741	Systolic_blood_pressure	UGP2
9	2496480	Systolic_blood_pressure	VLDLRAS1
2	29538860	Systolic_blood_pressure	ALK
3	4857780	Systolic_blood_pressure	AC0188161_ITPR1
12	73450317	Systolic_blood_pressure	AC1334801__AC0905032
15	68622347	Systolic_blood_pressure	ITGA11
9	11641243	Systolic_blood_pressure	AL3535951
7	36446121	Systolic_blood_pressure	ANLN
4	1380848	Systolic_blood_pressure	UVSSA
8	53834012	Systolic_blood_pressure	RB1CC1__NPBWR1
4	45079008	Systolic_blood_pressure	AC1084671__THAP12P9
3	185302098	Systolic_blood_pressure	SENP2
10	104471975	Systolic_blood_pressure_longterm_average	ARL3
10	104554529	Systolic_blood_pressure_longterm_average	WBP1L
10	104906211	Systolic_blood_pressure_longterm_average	NT5C2
12	90050503	Systolic_blood_pressure_longterm_average	ATP2B1
10	104554529	Diastolic_blood_pressure_longterm_average	WBP1L
10	104616663	Diastolic_blood_pressure_longterm_average	BORCS7ASMT_BORCS7
12	90069276	Diastolic_blood_pressure_longterm_average	ATP2B1
2	68105836	Systolic_blood_pressure_response_to_hydrochlorothiazide_in_hypertension	LINC01812__AC0791121
4	146985627	Systolic_blood_pressure_response_to_hydrochlorothiazide_in_hypertension	AC1082061__AC0973722
6	121935602	Systolic_blood_pressure_response_to_hydrochlorothiazide_in_hypertension	RNU28P__AL6038652
6	141057941	Systolic_blood_pressure_response_to_hydrochlorothiazide_in_hypertension	AL0354462
8	17075255	Systolic_blood_pressure_response_to_hydrochlorothiazide_in_hypertension	ZDHHC2
8	59261869	Systolic_blood_pressure_response_to_hydrochlorothiazide_in_hypertension	AC0928191__UBXN2B
8	78534562	Systolic_blood_pressure_response_to_hydrochlorothiazide_in_hypertension	AC0620041__AC0847061
12	31360640	Systolic_blood_pressure_response_to_hydrochlorothiazide_in_hypertension	AC0249401__AC0249404
16	84209080	Systolic_blood_pressure_response_to_hydrochlorothiazide_in_hypertension	DNAAF1
16	84214236	Systolic_blood_pressure_response_to_hydrochlorothiazide_in_hypertension	TAF1C
5	41546959	Diastolic_blood_pressure_response_to_hydrochlorothiazide_in_hypertension	PLCXD3__AC0088171
6	56219753	Diastolic_blood_pressure_response_to_hydrochlorothiazide_in_hypertension	COL21A1
7	47907214	Diastolic_blood_pressure_response_to_hydrochlorothiazide_in_hypertension	PKD1L1
8	15000766	Diastolic_blood_pressure_response_to_hydrochlorothiazide_in_hypertension	SGCZ
8	17075255	Diastolic_blood_pressure_response_to_hydrochlorothiazide_in_hypertension	ZDHHC2
9	21780037	Diastolic_blood_pressure_response_to_hydrochlorothiazide_in_hypertension	RN7SL151P__MTAP
14	38104006	Diastolic_blood_pressure_response_to_hydrochlorothiazide_in_hypertension	TTC6
17	77709339	Diastolic_blood_pressure_response_to_hydrochlorothiazide_in_hypertension	ENPP7
17	12375775	Systolic_blood_pressure_change_trajectories	AC0052442__LINC00670
17	40693344	Systolic_blood_pressure_change_trajectories	NAGLU_AC0678521
17	12375775	Systolic_blood_pressure_change_trajectories	AC0052442__LINC00670
21	45181446	Systolic_blood_pressure_change_trajectories	PDXK
5	151123347	Systolic_blood_pressure_change_trajectories	ATOX1
11	16806087	Systolic_blood_pressure_change_trajectories	PLEKHA7
21	45181446	Systolic_blood_pressure_change_trajectories	PDXK
7	44737679	Systolic_blood_pressure_change_trajectories	OGDH
9	101298155	Systolic_blood_pressure_change_trajectories	GABBR2
11	16806087	Systolic_blood_pressure_change_trajectories	PLEKHA7
7	102519031	Blood_pressure_measurement_cold_pressor_test	FBXL13
2	234818869	Blood_pressure_measurement_cold_pressor_test	MSL3P1__TRPM8
7	102519031	Blood_pressure_measurement_cold_pressor_test	FBXL13
7	102519031	Blood_pressure_measurement_cold_pressor_test	FBXL13
2	234818869	Blood_pressure_measurement_cold_pressor_test	MSL3P1__TRPM8
22	34386473	Blood_pressure_measurement_cold_pressor_test	LARGE1__LINC01643
2	179738269	Blood_pressure_measurement_cold_pressor_test	CCDC141
2	174326845	Blood_pressure_measurement_high_sodium_and_potassium_intervention	AC0734651__AC0734652
2	235302810	Blood_pressure_measurement_high_sodium_and_potassium_intervention	AC0977132__AC0977131
16	51609947	Blood_pressure_measurement_high_sodium_and_potassium_intervention	HNRNPA1P48
17	64227363	Blood_pressure_measurement_high_sodium_and_potassium_intervention	APOH
2	174326845	Blood_pressure_measurement_high_sodium_and_potassium_intervention	AC0734651__AC0734652
2	235302810	Blood_pressure_measurement_high_sodium_and_potassium_intervention	AC0977132__AC0977131
6	79556166	Blood_pressure_measurement_high_sodium_and_potassium_intervention	AL4503271__IRAK1BP1
16	51609947	Blood_pressure_measurement_high_sodium_and_potassium_intervention	HNRNPA1P48
4	114861300	Blood_pressure_measurement_high_sodium_and_potassium_intervention	ARSJ
17	64227363	Blood_pressure_measurement_high_sodium_and_potassium_intervention	APOH
2	174326845	Blood_pressure_measurement_high_sodium_and_potassium_intervention	AC0734651__AC0734652
6	79556166	Blood_pressure_measurement_high_sodium_and_potassium_intervention	AL4503271__IRAK1BP1
4	114861300	Blood_pressure_measurement_high_sodium_and_potassium_intervention	ARSJ
8	58789081	Blood_pressure_measurement_low_sodium_intervention	LINC01602
8	58789081	Blood_pressure_measurement_low_sodium_intervention	LINC01602
1	106835943	Blood_pressure_measurement_low_sodium_intervention	AL3553062__AL4996051
2	174326845	Blood_pressure_measurement_low_sodium_intervention	AC0734651__AC0734652
1	106835943	Blood_pressure_measurement_low_sodium_intervention	AL3553062__AL4996051
2	174326845	Blood_pressure_measurement_low_sodium_intervention	AC0734651__AC0734652
2	174326845	Blood_pressure_measurement_low_sodium_intervention	AC0734651__AC0734652
5	104347649	Blood_pressure_measurement_low_sodium_intervention	AC0919871_AC0995201
6	79556166	Blood_pressure_measurement_low_sodium_intervention	AL4503271__IRAK1BP1
13	73559982	Blood_pressure_measurement_low_sodium_intervention	PIBF1
8	2780956	Blood_pressure_measurement_high_sodium_intervention	AC2468171__CSMD1
11	44378156	Blood_pressure_measurement_high_sodium_intervention	ALX4__AC0107684
8	2780956	Blood_pressure_measurement_high_sodium_intervention	AC2468171__CSMD1
11	2652657	Blood_pressure_measurement_high_sodium_intervention	KCNQ1OT1_KCNQ1
11	44378156	Blood_pressure_measurement_high_sodium_intervention	ALX4__AC0107684
11	2652657	Blood_pressure_measurement_high_sodium_intervention	KCNQ1OT1_KCNQ1
3	94243713	Blood_pressure_measurement_high_sodium_intervention	ARMC10P1__AC1400591
6	79556166	Blood_pressure_measurement_high_sodium_intervention	AL4503271__IRAK1BP1
3	94243713	Blood_pressure_measurement_high_sodium_intervention	ARMC10P1__AC1400591
6	79556166	Blood_pressure_measurement_high_sodium_intervention	AL4503271__IRAK1BP1
1	78887208	Systolic_blood_pressure_alcohol_consumption_interaction	PTGFR
10	61380482	Systolic_blood_pressure_alcohol_consumption_interaction	AC0263911
11	23955313	Systolic_blood_pressure_alcohol_consumption_interaction	AC0998421__AC0157711
12	20599112	Systolic_blood_pressure_alcohol_consumption_interaction	PDE3A
12	91474422	Systolic_blood_pressure_alcohol_consumption_interaction	KERA__LUM
16	78053643	Systolic_blood_pressure_alcohol_consumption_interaction	AC0794141
16	84338234	Systolic_blood_pressure_alcohol_consumption_interaction	WFDC1
21	41180076	Systolic_blood_pressure_alcohol_consumption_interaction	IGSF5__PCP4
21	41221256	Systolic_blood_pressure_alcohol_consumption_interaction	IGSF5__PCP4
2	29247997	Diastolic_blood_pressure_alcohol_consumption_interaction	TOGARAM2
10	98809703	Diastolic_blood_pressure_alcohol_consumption_interaction	SLIT1
13	79025787	Diastolic_blood_pressure_alcohol_consumption_interaction	RNF219AS1
18	71705192	Diastolic_blood_pressure_alcohol_consumption_interaction	AC0901251__FBXO15
1	99420368	Blood_pressure_anthropometric_measures_interaction	PLPPR5
3	53635595	Systolic_blood_pressure	CACNA1D
6	32044851	Systolic_blood_pressure	TNXB_TNXB_TNXB_TNXB
12	116198341	Systolic_blood_pressure	AC0093871
3	27548900	Systolic_blood_pressure	AC0995351__RNU196P
6	31332739	Systolic_blood_pressure	AL6718832__DHFRP2
1	10796866	Systolic_blood_pressure	CASZ1
1	113189053	Systolic_blood_pressure	CAPZA1
4	81157703	Systolic_blood_pressure	PRDM8__FGF5
4	156619204	Systolic_blood_pressure	GUCY1A1
10	104616663	Systolic_blood_pressure	BORCS7ASMT_BORCS7
11	16302939	Systolic_blood_pressure	SOX6
12	90060586	Systolic_blood_pressure	ATP2B1
12	112817783	Systolic_blood_pressure	HECTD4
12	115552437	Systolic_blood_pressure	AC0081251__AC0788801
20	10965998	Systolic_blood_pressure	AL0504032
3	53635595	Diastolic_blood_pressure	CACNA1D
6	32044851	Diastolic_blood_pressure	TNXB_TNXB_TNXB_TNXB
12	116198341	Diastolic_blood_pressure	AC0093871
3	27548900	Diastolic_blood_pressure	AC0995351__RNU196P
6	31332739	Diastolic_blood_pressure	AL6718832__DHFRP2
1	10796866	Diastolic_blood_pressure	CASZ1
1	113189053	Diastolic_blood_pressure	CAPZA1
4	81157703	Diastolic_blood_pressure	PRDM8__FGF5
4	156619204	Diastolic_blood_pressure	GUCY1A1
10	104616663	Diastolic_blood_pressure	BORCS7ASMT_BORCS7
11	16302939	Diastolic_blood_pressure	SOX6
12	90060586	Diastolic_blood_pressure	ATP2B1
12	112817783	Diastolic_blood_pressure	HECTD4
20	10965998	Diastolic_blood_pressure	AL0504032
2	86360573	Response_to_methylphenidate_treatment_in_attentiondeficithyperactivity_disorder_blood_pressure	PTCD3
3	116445324	Response_to_methylphenidate_treatment_in_attentiondeficithyperactivity_disorder_blood_pressure	LSAMP
3	186684364	Response_to_methylphenidate_treatment_in_attentiondeficithyperactivity_disorder_blood_pressure	ST6GAL1
5	80502903	Response_to_methylphenidate_treatment_in_attentiondeficithyperactivity_disorder_blood_pressure	RASGRF2_CKMT2AS1
11	63666944	Response_to_methylphenidate_treatment_in_attentiondeficithyperactivity_disorder_blood_pressure	MARK2
13	102849265	Response_to_methylphenidate_treatment_in_attentiondeficithyperactivity_disorder_blood_pressure	FGF14
15	46569466	Response_to_methylphenidate_treatment_in_attentiondeficithyperactivity_disorder_blood_pressure	AC0687141__MTND5P40
10	61380482	Systolic_blood_pressure_alcohol_consumption_interaction	AC0263911
12	91477114	Systolic_blood_pressure_alcohol_consumption_interaction	KERA__LUM
6	127115454	Blood_pressure	RPS4XP9__RSPO3
6	127115454	Blood_pressure	RPS4XP9__RSPO3
6	151004770	Blood_pressure	PLEKHG1
6	151004770	Blood_pressure	PLEKHG1
6	82220552	Blood_pressure	TENT5A
7	27337867	Blood_pressure	RPL35P4__HNRNPA1P73
7	27337867	Blood_pressure	RPL35P4__HNRNPA1P73
3	41987920	Blood_pressure	ULK4
11	16250183	Blood_pressure	SOX6
11	16250183	Blood_pressure	SOX6
11	7701503	Blood_pressure	CYB5R2__OVCH2
10	104595849	Blood_pressure	CYP17A1
10	104939215	Blood_pressure	NT5C2
12	90060586	Blood_pressure	ATP2B1
8	135869976	Blood_pressure	AC1037641
10	59724403	Blood_pressure	AC0064841__MRPS35P3
13	55984996	Blood_pressure	MIR5007__AL3548211
2	106615274	Systolic_blood_pressure_in_sickle_cell_anemia	AC0095051__C2orf40
2	114980967	Systolic_blood_pressure_in_sickle_cell_anemia	AC0109821__SEPHS1P7
2	169853220	Systolic_blood_pressure_in_sickle_cell_anemia	ABCB11
3	24268436	Systolic_blood_pressure_in_sickle_cell_anemia	THRB
4	183260601	Systolic_blood_pressure_in_sickle_cell_anemia	TENM3
6	151009889	Systolic_blood_pressure_in_sickle_cell_anemia	PLEKHG1
8	3091584	Systolic_blood_pressure_in_sickle_cell_anemia	CSMD1
9	2978377	Systolic_blood_pressure_in_sickle_cell_anemia	CARM1P1
11	113424558	Systolic_blood_pressure_in_sickle_cell_anemia	DRD2__TMPRSS5
12	10170727	Systolic_blood_pressure_in_sickle_cell_anemia	CLEC12B_AC0242242
1	192431998	Blood_pressure	AL3909571
4	102560290	Blood_pressure	BANK1
6	13270945	Blood_pressure	TBC1D7_PHACTR1_AL0087291
13	109347659	Blood_pressure	MYO16
14	24688814	Systolic_blood_pressure_cigarette_smoking_interaction	NEDD8_NEDD8MDP1
17	72251240	Systolic_blood_pressure_cigarette_smoking_interaction	TTYH2
[truncated: 25,633 more rows]
