# Supplementary material for: Molecular mechanisms of coronary disease revealed using quantitative trait loci for TCF21 binding, chromatin accessibility, and chromosomal looping
Source: Genome Biol. 2020 Jun 8;21:135. doi: 10.1186/s13059-020-02049-5 (PMC7278146; doi:10.1186/s13059-020-02049-5)
Supplement: Supplementary file 6 — Additional file 6: Table S5. Customized primers sequences used for real-time qPCR and gRNA sequences. [file 13059_2020_2049_MOESM6_ESM.xlsx]

## Sheet: ChIP-ATAC
FN1_TSS1F	ATCCCTTCTAATGCCTCCCG
FN1_TSS1R	GTCCTCTGCATCCCTTCTGT
FN1_TSS2F	AACTCGGTCCTTTTGTGTGC
FN1_TSS2R	ACCCTAAAGCCGACCAAAGT
CDH13_TSS1F	GCCTCTACCCAATGCTTTCG
CDH13_TSS1R	GTTTTCATTCATGCACGCGG
CDH13_TSS2F	GTGCATGAATGAAAACGCCG
CDH13_TSS2R	GACAGGAGAACGCACAGAAC

## Sheet: RT
FN1_RT1F	CGGTGGCTGTCAGTCAAAG
FN1_RT1R	AAACCTCGGCTTCCTCCATAA
CDH13_RT1F	AGTGTTCCATATCAATCAGCCAG
CDH13_RT1R	CGAGACCTCATAGCGTAGCTT
ACTB_RT1F	GATCCACATCTGCTGGAAG
ACTB_RT1R	CAGCACAATGAAGATCAAGA

## Sheet: 3C
rs546512774-ARNTL-TSSR	TACTTTCCGACCAATCCGCT
rs546512774-ARNTL-F-C	AGCATCTCTCTCTCTCTGTC
rs546512774-ARNTL-F-G	AGCATCTCTCTCTCTCTGTG
rs546512774-ARNTL-TESR	GCTCATACCCATCCCTCCTC
rs546512774-TEAD1-TSSF	CCGGACTAGGGAAACTGAGG
rs546512774-TEAD1-TESF	CTTCCCTCCTCTGGTTGTGT
rs546512774-TEAD1-R-C	ACACACACACACACACAGAG
rs546512774-TEAD1-R-G	ACACACACACACACACAGAC
rs12444113-TSSR-G	TTGTGGTTACATGGAGGTAC
rs12444113-TSSR-C	TTGTGGTTACATGGAGGTAG
rs12444113-TSSF	GCCTCTACCCAATGCTTTCG
rs12444113-TESF-G	CCATGAGTACTTGTTTAAAG
rs12444113-TESF-C	CCATGAGTACTTGTTTAAAC
rs12444113-TESR	GCAGGCTTGTGTGAGATAGC
rs1291356-TSSR	ATGGGCGGTTTCTTTTCACC
rs1291356-TESR	GTGTGTGTTTTAGCCCTGGG
rs1291356-F-T	TAAATGTCCAGCTTCCCCCT
rs1291356-F-A	TAAATGTCCAGCTTCCCCCA
rs2692224-TSSR	CTTCACACAAGTCCAGCCAC
rs2692224-TSSF-C	TGTTTCCACTACATGGGAAC
rs2692224-TSSF-A	TGTTTCCACTACATGGGAAA
rs2692224-TESF	AGGGGCTGGGTCTGTATTTC
rs2692224-TESR-C	GCCCTGAGCTGTCCTTGTGG
rs2692224-TESR-A	TCCCTGAGCTGTCCTTGTGG

## Sheet: TaqMan SNP
rs546512774	TTACTGAATCAAGCATCTCTCTCTCTCTGT[C/G]TCTGTGTGTGTGTGTGTGTGTGTGTGTGTG
rs7198036	TCAGCCTCCCAAGTAGCCAGGATTGCAGGT[G/A]CCTGCCATCAGGCCCAGCTAATTTTTTTTT

## Sheet: gRNA
rs2692224_gRNA1	AGGCGTCCATGTGATCACAA
rs2692224_gRNA2	agaagcaggtgacaaaaccc
rs12444113_gRNA1	AGTGAATTGTGGTTACATGG
rs12444113_gRNA2	ggaaggattccagataacat
